# Supplementary material for: Epigenetic Rejuvenation of Mesenchymal Stromal Cells Derived from Induced Pluripotent Stem Cells
Source: Stem Cell Reports. 2014 Aug 14;3(3):414–22. doi: 10.1016/j.stemcr.2014.07.003 (PMC4266008; doi:10.1016/j.stemcr.2014.07.003)
Supplement: Table S1. Differential Gene Expression and DNA Methylation in iPSCs versus iPS-MSCs Day 7 [file mmc2.xlsx]

## Sheet: iPS-MSCs - day 0 vs. day 7
Gene expression changes within 7 days of differentiation								DNAm changes within 7 days of differentiation
275 differentially expressed genes								13,678 differentially methylated CpGs
194 genes	up-regulated at day 7 (logFC>2)			81 genes	down-regulated at day 7 (logFC<-2)			10,707 CpGs	>20% hypermethylated at day 7					2,971 CpGs	>20% hypomethylated at day 7
AffyID	GeneName	logFC		AffyID	GeneName	logFC		DNAm change	TargetID	GeneName	IslandRegion	GeneRegion		DNAm change	TargetID	GeneName	IslandRegion	GeneRegion
8089145	ABI3BP	7.09505		7916541	DAB1	-2.00486		0.2000124	cg02490034	MEST	N_Shore	TSS1500		-0.2000105	cg00748958	LRRC37B		1stExon
7951271	MMP1	5.87147		8013660	ALDOC	-2.0112		0.200014	cg09373015		N_Shore	intergenic		-0.2000307	cg08105471	CNTN3		Body
8103736	SCRG1	5.42683		7976544		-2.01367		0.200014	cg09521719	IQCA1	Island	TSS1500		-0.2000517	cg27188827	NLRP11		5'UTR
8127563	COL12A1	5.2212		7933872	EGR2	-2.01542		0.2000178	cg10301258	LOC146336	N_Shore	Body		-0.2000593	cg02765962	HRH2		5'UTR
8021623	SERPINB7	5.15645		8175121	IGSF1	-2.01841		0.2000202	cg07911084	TSPAN9		Body		-0.2000826	ch.9.30972590F			intergenic
8096050	FGF5	5.05192		7974288	ABHD12B	-2.02549		0.2000268	cg01050885	NPY	N_Shore	TSS1500		-0.2000938	cg22726373		N_Shelf	intergenic
7971077	POSTN	5.02333		8175153	RNA5SP514	-2.03114		0.2000292	cg23431175	SLC44A4		5'UTR		-0.2001496	cg19404444	SKI	S_Shelf	Body
8120967	NT5E	4.86044		7953689	NANOGP1	-2.03654		0.20004431	cg02085701	TOX	S_Shore	TSS1500		-0.2001515	cg05922714			intergenic
7902541	IFI44L	4.69431		8091863	SLITRK3	-2.03976		0.2000457	cg01844274	SYNE1		Body		-0.2001608	cg25747670			intergenic
8162394	ASPN	4.56811		8113073	ARRDC3	-2.04152		0.2000562	cg04561120			intergenic		-0.2001628	cg15254385			intergenic
8059413	DOCK10	4.48044		7901087	HPDL	-2.04308		0.2000723	cg09363342		Island	intergenic		-0.200178	cg06476438			intergenic
7982377	GREM1	4.22501		8105596	RGS7BP	-2.05259		0.2000777	cg19753609	NRXN3	N_Shelf	Body		-0.2001813	cg14369318	PCDH7		Body
8138353	MEOX2	4.21297		7947510		-2.05556		0.2000803	cg00713294	USP24	N_Shore	Body		-0.2001829	cg17462560	LHFPL2		5'UTR
8140971	SAMD9L	4.11418		8111998	HCN1	-2.05585		0.2000815	cg04392694	MAGIX	Island	TSS200		-0.2001932	ch.16.72302375R			intergenic
7965410	DCN	4.07176		7979658	GPX2	-2.05679		0.2000996	cg11181763	EBF1		Body		-0.2001971	cg14480531	MSI2		Body
7907222	PRRX1	4.03462		8081196	OR5H14	-2.05944		0.2001134	cg17045772	CTPS	N_Shore	TSS1500		-0.2002049	cg25714956	AUTS2	Island	Body
7954090	EMP1	3.93724		8098146	NPY5R	-2.06823		0.20011629	cg07316846		S_Shore	intergenic		-0.2002119	cg22598458	ZNF92		Body
7969861	ITGBL1	3.89961		8123598	SERPINB1	-2.07533		0.200122	cg02346790	PARP15	N_Shore	TSS200		-0.2002155	cg25522867	ABTB2		Body
7960919	MFAP5	3.89608		8157193	ZNF483	-2.07595		0.2001324	cg03107888	HOXA13	S_Shore	TSS1500		-0.2002172	ch.13.1677809R			intergenic
8108217	TGFBI	3.87234		8161943		-2.08321		0.2001386	cg19168309	EIF4E	S_Shore	5'UTR		-0.2002183	cg17254383	HLF		Body
8145766		3.82231		7992861		-2.10116		0.2001407	cg01091117	PTGER4	S_Shore	Body		-0.2002324	cg12799265	LEPRE1	N_Shore	Body
8162373	OGN	3.81184		8105487	RAB3C	-2.10499		0.2001415	cg02633068		Island	intergenic		-0.2002397	cg11062158	PTPRN2	N_Shore	Body
8113709	LOX	3.78334		7928770	CDHR1	-2.10969		0.2001538	cg23842941	PROCR	Island	Body		-0.200283	cg19991108			intergenic
7906878	DDR2	3.74304		8103254	SFRP2	-2.1173		0.2001657	cg03106207		S_Shelf	intergenic		-0.200321	ch.12.121680993R			intergenic
8104901	IL7R	3.74032		8126153	KCNK5	-2.12787		0.2001699	cg11692820	ESRRG	S_Shore	TSS1500		-0.2003219	cg03059876	ARFGAP1	S_Shore	5'UTR
8048940	SP100	3.69694		7962183	AK4P3	-2.13225		0.2002094	cg02741305	CCDC152		TSS1500		-0.2003403	cg02479842			intergenic
7961514	MGP	3.69355		8037079	ATP1A3	-2.14125		0.2002108	cg02852238	SPTBN5	S_Shore	Body		-0.200353	cg00606464	TM9SF3	N_Shore	Body
8151532	FABP4	3.68685		8087530	CAMKV	-2.14305		0.2002124	cg10781814	LOC729991-MEF2B	Island	Body		-0.200375	cg27008316			intergenic
7936494	GFRA1	3.67085		8162039	C9orf64	-2.16589		0.2002266	cg02057561	PTK7	N_Shore	TSS1500		-0.2003931	cg24169486			intergenic
8112731	F2RL2	3.66661		7893177		-2.17378		0.2002281	cg01963906	SYTL1	Island	Body		-0.2004067	cg17586885			intergenic
7906900		3.61		7892710	NARS	-2.19166		0.20023395	cg00459623		Island	intergenic		-0.2004088	cg17004653	TCERG1L		Body
7934570	KCNMA1	3.6046		8124394	HIST1H2BB	-2.19835		0.2002344	cg03041109	LEF1		Body		-0.2004285	cg00428296	PGBD5		TSS1500
7957260	GLIPR1	3.56538		7971838	LECT1	-2.20305		0.2002345	cg11680055	GSTM1	Island	TSS200		-0.2004325	cg04115185			intergenic
8154245	PDCD1LG2	3.54644		8026971		-2.21604		0.2002345	cg17160984		Island	intergenic		-0.200463	ch.21.720335R	TRAPPC10		Body
7988467	FBN1	3.50167		8041508	QPCT	-2.22673		0.2002405	cg13079633		N_Shelf	intergenic		-0.2004705	cg00968638	ZFP36L2	N_Shore	3'UTR
8059905	COL6A3	3.48603		8131944	NFE2L3	-2.23706		0.2002411	cg04795662	TDO2		1stExon		-0.2004937	cg12870750	CHD3	S_Shelf	Body
8129573	MOXD1	3.47237		7950030		-2.25695		0.2002411	cg20029081	C3orf67	N_Shelf	5'UTR		-0.2005003	cg10505902	PDE4DIP		3'UTR
8154491	ADAMTSL1	3.47002		7934156	NODAL	-2.25876		0.2002433	cg07395961		S_Shore	intergenic		-0.2005042	cg01684721			intergenic
8041781	EPAS1	3.3924		8100338	ERVMER34-1	-2.28066		0.200246	cg18817318	CLN5	N_Shore	TSS200		-0.2005049	cg14553740	FAM154A		Body
8091411	TM4SF1	3.38363		7962559	SLC38A4	-2.28982		0.200255	cg25199108	C12orf29	N_Shore	TSS1500		-0.200517	ch.2.1353441R			intergenic
8103822	VEGFC	3.34918		8083968	NLGN1	-2.29788		0.2002571	cg00060800			intergenic		-0.200518	cg26924392			intergenic
8170179	VGLL1	3.3353		8071061	TPTEP1	-2.33014		0.2002579	cg26011364	RFX8	S_Shore	TSS200		-0.2005476	cg06233202			intergenic
8136200	CPA4	3.31805		8121784	FABP7	-2.34252		0.2002616	cg07094693			intergenic		-0.2005747	cg24909660	NR1H3		5'UTR
8140967	SAMD9	3.28309		7965884	PAH	-2.34344		0.2002668	cg19376664	PBX2		3'UTR		-0.200594	cg13292703	NTSR1		Body
8046536	HOXD10	3.26735		8135705	KCND2	-2.34983		0.2002696	cg05268122		S_Shore	intergenic		-0.2006125	cg25714865		S_Shore	intergenic
7942957	PRSS23	3.24738		8097920	LRAT	-2.36006		0.2002696	cg07589235	CNTNAP3	N_Shore	Body		-0.2006182	cg03825234	CACNA1H	N_Shelf	Body
8109926	GABRP	3.23954		8138289	ETV1	-2.3786		0.2002723	cg23815787	UBE2N		Body		-0.2006289	ch.1.1416966F	GPBP1L1		Body
7938485	MICAL2	3.21018		8030944	ZNF578	-2.40501		0.2002738	cg15678392	TMEM182		TSS1500		-0.2006371	cg20981219			intergenic
8056257	FAP	3.19719		8102127	TACR3	-2.4064		0.2002744	cg23404330		Island	intergenic		-0.2006504	ch.16.1565572R	AARS		Body
7936968	ADAM12	3.14988		8085946	EOMES	-2.41002		0.2003029	cg18354954			intergenic		-0.2006517	ch.11.1854895F	TMEM135		Body
7896712	LAMP3	3.13922		8099524	LDB2	-2.41765		0.20030556	cg20300514	C1orf86	N_Shore	Body		-0.2006671	ch.1.176851855F			intergenic
7917516	GBP1P1	3.06634		7961440	PLBD1	-2.41964		0.2003121	cg21055528	LTB	S_Shore	Body		-0.2007187	cg15025379			intergenic
8048749	KCNE4	3.06607		8022666	CHST9	-2.42773		0.2003321	cg19541697	ASXL2		Body		-0.2007192	ch.10.1020819F			intergenic
7908312	PRG4	3.03882		8083839	GPR160	-2.43699		0.2003368	cg08351489	FAT3		Body		-0.200722	ch.4.54268536R			intergenic
8140534	SEMA3C	3.03252		7904726	TXNIP	-2.45701		0.2003401	cg27167979	IRAK1	Island	TSS1500		-0.200729	cg17451586	BRD2	S_Shore	Body
7980152	LTBP2	3.03078		8100393	KDR	-2.46423		0.2003469	cg01218414	C7orf28A	N_Shore	TSS1500		-0.2007445	cg03699074	FAM38A	N_Shore	Body
8147000	ZFHX4	3.01986		7910134	MIXL1	-2.55249		0.2003486	cg14908680	ANKMY1	N_Shore	TSS1500		-0.2007593	cg05116777	OR1Q1		1stExon
7979505	SIX1	2.99479		8124430	HIST1H1D	-2.60867		0.2003512	cg07621949	KRTAP13-3		TSS1500		-0.2007737	cg21369890			intergenic
8102950	INPP4B	2.99392		8117561		-2.61799		0.2003565	cg09774022			intergenic		-0.2008064	cg16724070			intergenic
8097957	GUCY1A3	2.98967		7949954		-2.61947		0.2003605	cg16624888			intergenic		-0.2008359	ch.8.31295111R			intergenic
7981514	AHNAK2	2.96192		7998927		-2.65254		0.20038	cg16075940			intergenic		-0.2008614	ch.19.931598F			intergenic
8160431	MIR31HG	2.94646		8006005	PIPOX	-2.65843		0.2003873	cg12046602		Island	intergenic		-0.2008895	cg19726343	CAMTA1		Body
8089544	CCDC80	2.94327		7927641	RNA5SP318	-2.74782		0.2004	cg25249539		Island	intergenic		-0.2008981	cg22753611	CAP2		Body
8056611	LRP2	2.93888		7942061		-2.81449		0.2004051	cg14909614	TEAD3	Island	Body		-0.2009463	cg00853733	SETD1B	S_Shore	Body
7927631	DKK1	2.92104		8149720	EGR3	-2.82007		0.2004157	cg02335527	GHDC		TSS200		-0.2009828	cg09219364			intergenic
8170648	BGN	2.91406		8037298	CD177	-2.93805		0.2004242	cg12250513		Island	intergenic		-0.2009973	cg03149311		N_Shore	intergenic
7902553	IFI44	2.88741		8089438	DPPA2	-2.95107		0.2004307	cg21144890	BCAS3		Body		-0.2010142	cg24284910	SNX14	N_Shore	Body
8131919	NPY	2.87763		8027266		-3.02418		0.2004416	cg03566291		Island	intergenic		-0.2010195	cg14457472	MCF2L		Body
7932733	MKX	2.87224		7908610		-3.02823		0.2004465	cg20783424	MYEOV2	S_Shore	TSS1500		-0.2010283	cg15833873	FER	N_Shore	5'UTR
7909789	TGFB2	2.87085		8070629	ERVH48-1	-3.19432		0.2004479	cg15789055	RING1	N_Shore	Body		-0.20104168	cg16078521	ZSWIM5	Island	TSS200
7991335	ANPEP	2.85997		8152938	HHLA1	-3.21163		0.2004613	cg26393183	KIAA0664	N_Shore	Body		-0.2010504	cg00620628			intergenic
8072876	LGALS1	2.85927		8124604		-3.29315		0.2004622	cg11326311			intergenic		-0.2010687	cg23088126	FAIM3	N_Shelf	Body
7918936	VTCN1	2.85404		8065412	CST1	-3.36037		0.2004628	cg09610286			intergenic		-0.2010794	cg09305008	GPER	N_Shore	5'UTR
8096733	SGMS2	2.82448		8106418	CRHBP	-3.38532		0.2004663	cg18292394	MAT1A		TSS200		-0.2010833	ch.19.714487R	SIN3B		Body
8097628	HHIP	2.82047		8028963	CYP2B6	-3.38915		0.2004761	cg03244736	IL13RA2		TSS1500		-0.201124	cg11738486	TRIP10	N_Shore	Body
8026139	NFIX	2.81623		8146092	IDO1	-3.42798		0.2004924	cg03839102			intergenic		-0.2011372	cg24667756	RPTOR	N_Shelf	Body
8103399	PDGFC	2.81368		8124402	HIST1H1T	-3.4329		0.2005021	cg10012711	SCAND3	N_Shore	Body		-0.2011409	cg08210507	MAD1L1	S_Shore	Body
7974902	RHOJ	2.80745		8124380	HIST1H1A	-3.70083		0.20051104	cg10059810	PLEK2	Island	Body		-0.2011624	cg10838157			intergenic
8154233	CD274	2.7923		7919578		-4.08402		0.2005147	cg11413657	OPRD1	N_Shore	TSS1500		-0.2011772	cg16709353	TPCN2		3'UTR
8042356	MEIS1	2.78675		7960828	GDF3	-4.1929		0.2005174	cg23265096	CTSZ	Island	TSS1500		-0.2011895	cg12838168	LRRC15		5'UTR
8145134		2.74569		7946025	OR52A1	-4.24697		0.2005202	cg02809075		N_Shore	intergenic		-0.2012217	cg08305942			intergenic
8021635	SERPINB2	2.73393						0.2005216	cg01866805	HHIPL1	S_Shore	Body		-0.201284	cg15764975			intergenic
7989985	ITGA11	2.71614						0.200523	cg10829227	PRKD2	S_Shelf	Body		-0.2013071	cg15143268	TRIO		Body
8138337	AGMO	2.69906						0.2005239	cg17404760	IMMP2L		Body		-0.2013124	cg17801765	AGRN	S_Shore	Body
7980908	FBLN5	2.69485						0.2005369	cg17481278			intergenic		-0.2013358	ch.11.1222938R	SLC3A2		Body
7906919	RGS4	2.67877						0.2005372	cg21288474	WDR44		Body		-0.2013588	cg15028507	C7orf50	S_Shore	Body
8102440	ARSJ	2.64353						0.2005378	cg19192101	NTN1		Body		-0.201372	cg08524717		N_Shore	intergenic
8159900	GLIS3	2.64352						0.20054215	cg05431842	PCDH7	S_Shore	1stExon		-0.2013724	cg21986027			intergenic
7935058	MYOF	2.64043						0.2005514	cg25321212	FAM196A	N_Shore	5'UTR		-0.2013729	cg13488570	SKI	Island	Body
8150698	SNAI2	2.6079						0.2005581	cg17439694	CP		1stExon		-0.201393	cg07042346		Island	intergenic
7927681	BICC1	2.6064						0.2005758	cg11792874			intergenic		-0.2014352	cg19651341	ABLIM2		Body
7948667	AHNAK	2.58612						0.2005827	cg01030973		Island	intergenic		-0.2014552	cg08672225			intergenic
7938225	OLFML1	2.57626						0.2005863	cg10359460			intergenic		-0.2014878	cg22483449	SLC39A14		5'UTR
7976567		2.56983						0.20059	cg11713727	MMADHC		TSS1500		-0.2015029	cg05551003	HRH1		5'UTR
8121601	FAM26E	2.56982						0.2006066	cg10533103		S_Shore	intergenic		-0.2015393	cg14067761	KLHL29		Body
7894600		2.55246						0.2006087	cg15822328		N_Shore	intergenic		-0.2015396	cg23641707	RND3	N_Shore	Body
8095723	EPGN	2.55016						0.2006125	cg16211990			intergenic		-0.2015403	ch.11.2757508R			intergenic
7939052	FIBIN	2.54397						0.2006133	cg12171875	PDE12	S_Shelf	3'UTR		-0.2015554	cg22948288	MEOX1		TSS1500
7951309	MMP13	2.5352						0.2006159	cg09599130	PSD	Island	Body		-0.2015667	cg14742445	ASCC2		Body
7918064	COL11A1	2.53101						0.2006161	cg01881549	SH3BP4		5'UTR		-0.2015841	cg06710672		S_Shelf	intergenic
7957298	NAV3	2.52235						0.2006173	cg04936242	TTLL12	N_Shore	Body		-0.2016619	cg11299264			intergenic
8068022	MIR155	2.51833						0.200618	cg13816423	FOXP4	N_Shore	TSS1500		-0.2016631	cg07211259	PDCD1LG2		TSS200
8135069	SERPINE1	2.51642						0.2006227	cg13971546	RANBP17		Body		-0.2016767	cg12687767	RIN2		TSS200
7926916	ZEB1	2.51604						0.2006415	cg03843978	MSX1	Island	Body		-0.2017031	cg08197569		N_Shore	intergenic
8081235	COL8A1	2.51282						0.2006507	cg09746279		Island	intergenic		-0.2017164	cg18972123	MBL2		TSS1500
7892910		2.5077						0.2006676	cg00798232	RAI14		Body		-0.2017285	cg08123701	DAB1		5'UTR
7922328	MIR199A2	2.49879						0.2006707	cg25050392			intergenic		-0.201743	cg21747070		N_Shore	intergenic
8083594	PTX3	2.49317						0.2006709	cg03191083	LOC286467	S_Shore	Body		-0.2017638	ch.10.10942743F			intergenic
8139207	INHBA	2.49132						0.2006813	cg12600197	NEIL1	N_Shore	1stExon		-0.2017677	cg14875498	TMED8		Body
8100541	IGFBP7	2.47782						0.2006892	cg03596021	DUS4L	S_Shelf	Body		-0.2017738	cg26872045			intergenic
7939341	CD44	2.46258						0.2006966	cg24640561			intergenic		-0.2017806	cg04573316	MIR519D		Body
8145977	PLEKHA2	2.45648						0.2006977	cg20149531			intergenic		-0.2017884	cg01597604		N_Shelf	intergenic
7991080	BNC1	2.44214						0.200704	cg23057271	USP33		Body		-0.2018285	cg15210427	CST9L		1stExon
8113278	LIX1	2.43251						0.2007129	cg24813176	WNT6	Island	Body		-0.201835	cg18185648	ABCA4		Body
8102587	NDNF	2.43218						0.2007247	cg25202302		S_Shelf	intergenic		-0.2018398	cg09187338			intergenic
7965573	NTN4	2.42909						0.2007281	cg22112000		Island	intergenic		-0.20187249	cg07693674	ATXN10	N_Shore	TSS1500
8046922	COL3A1	2.42788						0.20072833	cg04434593	LOC100130987	N_Shore	Body		-0.2018832	cg15702277	RERE		5'UTR
7914127	IFI6	2.41811						0.200732	cg13027369	KPNA4	N_Shelf	Body		-0.2018846	cg10191240	WISP1		Body
8141950	RELN	2.41794						0.2007417	cg00954633	CAMTA1		Body		-0.2018927	cg09143850	ODZ4	N_Shore	Body
8111772	DAB2	2.38882						0.2007466	cg12291728	RFX8	S_Shore	TSS200		-0.2018978	cg10540721			intergenic
7958158	HCFC2	2.38201						0.2007466	cg26934062	HYLS1	Island	1stExon		-0.2019016	cg06200244	TRIB2	S_Shelf	Body
7943998	NNMT	2.37186						0.2007553	cg15382620		N_Shelf	intergenic		-0.2019071	cg23731089	EIF2C2		Body
7989094	NEDD4	2.36798						0.2007615	cg04415168	ZBTB22	Island	Body		-0.201931	cg01943931			intergenic
7895234		2.36354						0.2007707	cg10514237	TANK		Body		-0.2019335	cg04910877	CBFA2T3		5'UTR
7969677	MBNL2	2.35718						0.2007765	cg26435149	ERC2		3'UTR		-0.201953	cg03758697	FAM174B		3'UTR
8114805	FGF1	2.35713						0.2007767	cg09744068		Island	intergenic		-0.2019536	cg05827190	MFSD7	Island	Body
7917912	DPYD	2.3529						0.2007879	cg00289258		Island	intergenic		-0.2019707	cg15598244	C1orf213	S_Shore	3'UTR
7922976	PTGS2	2.35114						0.2007889	cg22237937	AIM1L	S_Shore	Body		-0.2019729	cg23250157	SYNE2		Body
8145736		2.3492						0.2007918	cg20034617	C9orf167	N_Shore	TSS200		-0.2019732	cg15731035	KCNAB2		Body
7957140	LGR5	2.34771						0.2007929	cg16265486	MGST1		5'UTR		-0.2020146	cg11728145	PXDN		Body
8109490	SGCD	2.34569						0.20079508	cg08043020		N_Shelf	intergenic		-0.2020209	cg03532013	POU2F2		3'UTR
8098214	TLL1	2.34555						0.2008029	cg23222435	ARID1B		Body		-0.2020619	cg12655542			intergenic
7951479	SLN	2.34535						0.2008096	cg25906537	TYRO3		Body		-0.2020687	cg11691093	MYH9		Body
8122150	EYA4	2.34433						0.200811	cg21737698	KCNH2	Island	Body		-0.2021042	cg18145759	SH3RF3		Body
7908529	LHX9	2.33546						0.2008111	cg09719750			intergenic		-0.2021111	cg13484608	MAP2K3	S_Shelf	Body
7971526	HTR2A	2.33279						0.2008127	cg02321096	SUCLG2		3'UTR		-0.2021304	cg07644446			intergenic
7931097	HTRA1	2.32999						0.2008166	cg22976120	PTPRJ		Body		-0.2021386	cg21823502	ANAPC11	N_Shelf	Body
7927732	ARID5B	2.32481						0.2008171	cg16312609			intergenic		-0.2021437	cg15494558	LRP11		Body
8097773	MAB21L2	2.31978						0.2008194	cg10144473		S_Shore	intergenic		-0.2021692	cg25332717	FHL2		5'UTR
8002692	ZFHX3	2.31733						0.2008194	cg25770267	CAMTA1		Body		-0.2022118	cg22459924	GNG7	Island	5'UTR
7896695	LAMP3	2.31529						0.2008297	cg07901130	ELOVL2	N_Shelf	Body		-0.2022132	cg18227237			intergenic
7908072	LAMC2	2.3126						0.2008346	cg21083247			intergenic		-0.2022251	cg10064525	FNDC7		Body
8128991	LAMA4	2.30347						0.20083512	cg05938001	DLX1	Island	Body		-0.2022949	cg04377077	C3orf23	N_Shore	TSS1500
7907572	PAPPA2	2.29523						0.2008579	cg19939732	GPR160		Body		-0.2022999	cg08383160			intergenic
7947156	MUC15	2.28859						0.2008644	cg01034737		Island	intergenic		-0.2023494	ch.9.83519450F			intergenic
7974316	FRMD6	2.28363						0.2008782	cg08901558		N_Shore	intergenic		-0.2023516	cg13912274		S_Shore	intergenic
8111443	C1QTNF3	2.27183						0.2008862	cg07350470			intergenic		-0.2023565	cg01130273		N_Shelf	intergenic
8122634	SAMD5	2.26069						0.2008892	cg19537070	GABRA6		TSS1500		-0.2023572	ch.1.1254747R	MACF1		Body
8122365	GPR126	2.25952						0.2008988	cg22508905	MIR218-1		Body		-0.2023617	ch.2.226985145F			intergenic
8014233	SLFN11	2.25884						0.2008993	cg12209075	IFFO1	Island	Body		-0.2023685	cg13490422			intergenic
7983228	MAP1A	2.24413						0.2009169	cg21447871	TMEM200C	Island	1stExon		-0.202391	cg17216243		S_Shelf	intergenic
8135990	FLNC	2.23941						0.2009215	cg19393323	FIGN		Body		-0.2024047	cg12593511	PRDM16	S_Shore	Body
8154381	LURAP1L	2.23791						0.2009331	cg08024029	VWA5B1	Island	Body		-0.2024215	cg13454226	KLF6	N_Shore	Body
8174576	AMOT	2.23109						0.2009382	cg11420883	PAPOLB	Island	5'UTR		-0.2024219	cg25381229	KCNMA1		Body
8103601	DDX60L	2.21691						0.2009406	cg09936824	HOXA6	Island	TSS1500		-0.2024223	cg18066403			intergenic
7909967	CAPN2	2.21428						0.20094689	cg03363863	PRSS8		1stExon		-0.2024413	cg26843872	TBC1D10B	S_Shelf	3'UTR
7896286		2.21181						0.2009475	cg02857760		Island	intergenic		-0.2024588	cg13066481	MYLK		Body
8163107	MIR32	2.20821						0.2009487	cg12370929		Island	intergenic		-0.2025208	ch.1.4829111R	PLD5		5'UTR
7917182	ELTD1	2.19758						0.2009505	cg03417884	GNAL	Island	TSS200		-0.2025317	ch.2.53627176F			intergenic
7997504	CDH13	2.18938						0.20097398	cg12040278	QPCT	Island	Body		-0.2025828	ch.5.115380F			intergenic
8147837	ZFPM2	2.17343						0.20097963	cg18709570		S_Shore	intergenic		-0.2025985	cg17276863	C1orf198		Body
8016646	COL1A1	2.17063						0.2009845	cg04409872	FGFR1OP		Body		-0.2026143	cg14725537	PLP1		1stExon
8001800	CDH11	2.16531						0.2009858	cg18670846			intergenic		-0.2026231	cg09266602		S_Shore	intergenic
7945680	H19	2.16511						0.20099	cg04080057	CACNG6	N_Shore	TSS1500		-0.202625	cg24724630	NRG2		Body
8058591	ACADL	2.16353						0.2009913	cg04521224			intergenic		-0.2026445	cg07830472	BAIAP2L1		Body
7926786	APBB1IP	2.16235						0.2010003	cg03241909	CAPN1	Island	Body		-0.202657	cg14936266	SH2D4A	N_Shore	TSS1500
8135734	CPED1	2.1608						0.2010083	cg11081186	LOC729678	Island	Body		-0.2027062	cg12254430			intergenic
7965403	LUM	2.15186						0.2010174	cg27409154	IGFBP6	N_Shore	TSS1500		-0.2027143	cg06029792		Island	intergenic
8134263	COL1A2	2.15086						0.2010193	cg01269670	KRBA1	Island	TSS1500		-0.2027174	cg05142445	TTLL5		Body
7908397	RGS13	2.14461						0.2010255	cg17162475	C6orf150	Island	TSS200		-0.2027207	cg04957903	VPS41		Body
8059776	KCNJ13	2.1392						0.2010311	cg14417329	SLC16A3	Island	TSS200		-0.2027536	cg12371569			intergenic
7951372	CASP4	2.13555						0.2010319	cg13155823	TPD52		Body		-0.2027931	cg16137928			intergenic
8023528	ALPK2	2.13385						0.2010357	cg02332500	C5orf43	S_Shore	TSS1500		-0.202851	cg19451168			intergenic
8098263	PALLD	2.12517						0.2010404	cg18161803		Island	intergenic		-0.2028516	cg27312530	2001-03-01		Body
7908543	NEK7	2.11475						0.201084	cg26939195	TNXB		5'UTR		-0.2028576	cg23361265	TTC19		Body
7937039	EBF3	2.1014						0.2010858	cg15109118	FARS2		Body		-0.2028925	cg13074866			intergenic
8098287		2.09989						0.2011023	cg22331862	SLC6A11	Island	TSS200		-0.202899	cg15408855	TCP11L2		Body
8083429	MBNL1	2.09934						0.2011252	cg23419885	PCDHA2	N_Shore	Body		-0.2029034	cg15517343	NFATC1	Island	Body
8046124	DHRS9	2.09869						0.2011366	cg03606725			intergenic		-0.2029292	cg21022868	SLAMF9		Body
8104758	NPR3	2.09758						0.201139	cg27410091	PDE7A		Body		-0.2029298	cg18082788	ZC3H12D		TSS200
8112202	PLK2	2.0931						0.2011457	cg01654627	AP1M2	N_Shore	Body		-0.2029381	cg24706522	RAPGEF5		3'UTR
7990545	CSPG4	2.08268						0.2011594	cg15526469	HS3ST3A1		Body		-0.2029494	cg01248445	PPP1R3D	N_Shore	3'UTR
7974335	RNA5SP385	2.04688						0.2011734	cg05860195		S_Shore	intergenic		-0.2029599	cg05142057			intergenic
8083445		2.04422						0.2011892	cg07971289	MNAT1		Body		-0.2029641	cg02535219	ZC3H7A		TSS1500
8083494	MME	2.03113						0.2011914	cg17842918	ATP11A	Island	3'UTR		-0.2029854	cg02903822	WISP1		5'UTR
8155849	ANXA1	2.02532						0.2011955	cg25269643	NUB1	S_Shelf	5'UTR		-0.2029885	cg00028135	ZBTB20		5'UTR
7954293	PDE3A	2.02464						0.2011975	cg23681616		N_Shore	intergenic		-0.2029973	cg26780125		S_Shelf	intergenic
7943892	NCAM1	2.01578						0.2011986	cg25052014	INPP5A	N_Shore	3'UTR		-0.2030126	cg24907011		N_Shore	intergenic
8139488	IGFBP3	2.01291						0.2012047	cg18743730	CA4	N_Shore	TSS1500		-0.2030338	cg20846192			intergenic
7962000	PTHLH	2.01096						0.2012077	cg02225550	TUBGCP3		Body		-0.203045	cg07223106	PCNXL2		Body
8105040	OSMR	2.01023						0.20120983	cg00170536	C1orf101	Island	TSS200		-0.2030529	ch.7.2184863F	CUX1		Body
7970924	STARD13	2.00727						0.20122	cg26244225	APOLD1	N_Shore	Body		-0.2030885	ch.1.4819933F	PLD5		Body
8123678	PXDC1	2.00726						0.2012282	cg26044223	ANKRD45	N_Shore	5'UTR		-0.2031151	cg13757081	LOC441204		Body
7893576		2.00159						0.20123181	cg25497399		Island	intergenic		-0.2031553	ch.2.154083652F			intergenic
								0.2012611	cg18950617	HMHA1	Island	TSS1500		-0.2031579	cg21824017			intergenic
								0.2012661	cg08229532	TOPBP1	S_Shore	TSS1500		-0.2031616	cg21005438	TMEM51	Island	5'UTR
								0.2012669	cg01215027			intergenic		-0.2031695	cg24207068	RPTOR	S_Shore	Body
								0.201273	cg11270237		N_Shore	intergenic		-0.2031804	cg09516200	RPTOR		Body
								0.2012778	cg23165983	MAGED1		TSS1500		-0.2031873	cg01979157	SKI	Island	1stExon
								0.2012801	cg19596655			intergenic		-0.2031936	cg22978515	EIF4G1		Body
								0.2012815	cg11671598		S_Shelf	intergenic		-0.2032719	cg25598400	KRT32		TSS1500
								0.2012853	cg05280206	HCCA2	N_Shelf	Body		-0.2032827	ch.4.162336241R			intergenic
								0.2012855	cg21173150			intergenic		-0.2032834	cg21936552	BAHCC1	N_Shelf	Body
								0.2012921	cg04754683			intergenic		-0.2032907	cg00934017	NGF		5'UTR
								0.2013084	cg16354651		Island	intergenic		-0.2033144	ch.5.1150601F	DEPDC1B		Body
								0.2013101	cg14314369	CLDN14		5'UTR		-0.2033388	cg14200127	DPYD		Body
								0.2013107	cg16922753		Island	intergenic		-0.2033417	cg00424967			intergenic
								0.2013139	cg01392313	C6orf227	Island	TSS200		-0.2034254	ch.18.502248F	CHST9		Body
								0.2013143	cg06660842	ARL13B		Body		-0.2034349	cg21406786	FBN1		Body
								0.2013149	cg17214676	SLC26A7		TSS1500		-0.203449	cg03184366	WWC3	S_Shore	5'UTR
								0.20131618	cg26246387	UNC13A	Island	Body		-0.2034527	cg02640104			intergenic
								0.2013208	cg05199084	PRKG1		Body		-0.2034731	cg13933279			intergenic
								0.2013216	cg10721220			intergenic		-0.2034954	ch.9.80193246F			intergenic
								0.20133361	cg20321153		Island	intergenic		-0.2035	cg17536465	MEGF10		Body
								0.2013625	cg14831653	FGA		TSS1500		-0.2035106	ch.7.246556R	RNF216		Body
								0.2013629	cg03793678		N_Shelf	intergenic		-0.2035272	cg18265575	SAMD4A		Body
								0.2013648	cg06034998	MEF2D		3'UTR		-0.2035332	cg09166410	C13orf16		Body
								0.2013687	cg14336674	C17orf88		Body		-0.2035377	cg09807914	OR4A15		TSS200
								0.20137196	cg00711072	LOC404266	Island	TSS200		-0.2036235	cg26937943	KIAA0802		Body
								0.2013823	cg10486439			intergenic		-0.2036266	cg14418679	STARD13		5'UTR
								0.201386	cg20599066	GPNMB	Island	Body		-0.2036432	cg12986700	NPFFR2		Body
								0.2013923	cg26274352			intergenic		-0.2036751	cg02878439	ZCCHC14		Body
								0.2014028	cg13940444	RARG	S_Shelf	Body		-0.2037358	cg04391800	MAGI1		Body
								0.2014131	cg10312476			intergenic		-0.2037396	cg01974478	FOXK1		Body
								0.2014187	cg11453712	PHPT1	Island	TSS1500		-0.2037639	cg02611183	SEMA5A		Body
								0.2014463	cg02495569	NEURL1B	N_Shore	Body		-0.2037779	cg16286755		Island	intergenic
								0.2014481	cg08635159	SAP30	S_Shelf	Body		-0.2038113	cg15993723	SH3RF3		Body
								0.2014494	cg24253618		Island	intergenic		-0.2038472	cg13480549	PRKCZ		5'UTR
								0.2014517	cg11864871	MAGIX	N_Shore	TSS200		-0.2038482	cg07720851	KIAA0182	S_Shore	5'UTR
								0.20145227	cg21854952	HIC1	Island	Body		-0.2038745	cg25076881	OR10J1		1stExon
								0.2014576	cg05214748	PYCARD	S_Shore	TSS200		-0.2039489	ch.17.53379803R			intergenic
								0.2014661	cg18409196		S_Shelf	intergenic		-0.2039503	cg03972751			intergenic
								0.2014759	cg10018167	SYNE2		Body		-0.2039718	cg27063969	DOCK2		Body
								0.2014851	cg04629595	CCDC33		Body		-0.203977	ch.2.80942047R			intergenic
								0.2014909	cg11547405			intergenic		-0.2040016	cg20867674			intergenic
								0.2014995	cg04442631	APOL4		Body		-0.2040056	cg15521790	MAML2		Body
								0.2015018	cg04858709	TMEM90A	S_Shore	TSS1500		-0.2040468	ch.4.43528094R			intergenic
								0.2015129	cg17917241	SOX2OT		Body		-0.204065	cg22960901	PTPRN2		Body
								0.201517	cg24491895	OR10A2		TSS1500		-0.2040837	cg00186529		Island	intergenic
								0.2015359	cg09078754		S_Shore	intergenic		-0.2041091	cg05161682	COL4A2	N_Shore	Body
								0.2015378	cg12468238	IRX1	Island	Body		-0.2041208	ch.15.93744710R			intergenic
								0.2015432	cg01552197			intergenic		-0.2041382	cg18758987			intergenic
								0.2015536	cg17940902	HLA-DMA		TSS1500		-0.2041484	cg09689633			intergenic
								0.2015631	cg17659896	ACTN4	S_Shelf	3'UTR		-0.2041819	ch.1.4146056R	NSL1		3'UTR
								0.201567	cg01758115	LONP2		Body		-0.2042101	cg03354616	BCKDHB		Body
								0.2015693	cg03670908			intergenic		-0.2042241	cg27064337			intergenic
								0.2015905	cg10543035	NPHS2	S_Shore	TSS1500		-0.2042393	ch.3.69086826R			intergenic
								0.2015965	cg12155969			intergenic		-0.2042781	ch.4.58247647F			intergenic
								0.2015976	cg02129245	C7orf52	Island	Body		-0.2043194	cg01144275	ACTG1	Island	Body
								0.20159903	cg27382405	KCNH3	Island	Body		-0.2043314	cg20375320	CACNA1C		Body
								0.2016262	cg04663057	PTH1R	Island	Body		-0.2043496	cg09141835	CBFA2T3		5'UTR
								0.2016283	cg12696037	ADRA2A	Island	5'UTR		-0.2043734	cg13606889	SORL1		Body
								0.2016355	cg26891099	KIAA1486		Body		-0.2043907	cg06481431	TRIP10	N_Shore	Body
								0.20166852	cg27071460	PTGER4	Island	Body		-0.2043979	cg18317533	CSMD1		Body
								0.2016712	cg25333602	LOC146880	S_Shore	TSS1500		-0.2044019	cg18315834	MTHFD1		Body
								0.2016734	cg05276360	DOCK6	S_Shore	Body		-0.2044091	cg15606017	C15orf54		Body
								0.2016742	cg18067859	SLFN13	N_Shore	TSS1500		-0.2044418	cg26314722			intergenic
								0.201692	cg03396896	GP5	N_Shore	3'UTR		-0.2044438	ch.20.998519F	ZMYND8		Body
								0.2017111	cg22792473	S100A6	S_Shore	TSS200		-0.2044534	cg08736225			intergenic
								0.2017209	cg17204557	LOC84931		Body		-0.2044542	cg15833353	ADAMTS12		Body
								0.2017257	cg17927096		N_Shore	intergenic		-0.2044625	cg02526981	EBF3		Body
								0.2017346	cg19534753	MYLK		TSS1500		-0.2044665	cg02054358			intergenic
								0.2017471	cg27195001			intergenic		-0.20447	cg09456094	SP100		5'UTR
								0.2017523	cg24331317			intergenic		-0.2044795	ch.17.1711350R	PRKCA		Body
								0.2017673	cg21079805	CDGAP		Body		-0.2044906	cg06299783			intergenic
								0.2017889	cg00360107	AXL	N_Shore	Body		-0.2044933	cg15776416	MUC4		Body
								0.2017919	cg15473218	KCNN1	Island	Body		-0.2045386	cg08565003	ZCCHC14	Island	Body
								0.201802	cg14575983	FAM174A		3'UTR		-0.2045489	ch.2.1904845F	POLR1A		Body
								0.2018062	cg26227005	ELAVL4		Body		-0.2045505	cg23684410	SIK3		Body
								0.2018129	cg03786709	YAF2		3'UTR		-0.2045658	cg08356705	LRP5		Body
								0.2018158	cg26899005	HCFC1		3'UTR		-0.2045738	cg07891911			intergenic
								0.2018201	cg15402095	FLJ42709	N_Shore	Body		-0.204581	cg24719853	SH3RF3		3'UTR
								0.2018219	cg09643151	CFLAR	N_Shore	5'UTR		-0.2045911	ch.8.117249474F			intergenic
								0.2018245	cg23126947	NSUN3	N_Shore	TSS1500		-0.2046116	cg26730763	XPO6		Body
								0.2018314	cg03409439			intergenic		-0.2046125	ch.7.24057216F			intergenic
								0.20183465	cg07632068	GPR176		Body		-0.2046176	cg24741066	PXDN	S_Shelf	Body
								0.2018387	cg08550205	TBKBP1	Island	Body		-0.2046294	cg14281092	FMNL2		Body
								0.2018483	cg10625266	SH3GLB1	N_Shore	TSS1500		-0.2046623	ch.2.4817431F	COPS8		Body
								0.2018632	cg04085585	MAGI2	N_Shore	3'UTR		-0.2046785	cg25021532	ABRA		TSS200
								0.2018656	cg04428163	SDCBP2	Island	1stExon		-0.2046894	cg02114903		S_Shelf	intergenic
								0.2018692	cg15834355	HOXC4	S_Shore	5'UTR		-0.2047045	cg24492140	RFC3	S_Shore	Body
								0.2018764	cg20625523			intergenic		-0.2047055	cg07018107	MIR1208		Body
								0.2018824	cg18008247	HEG1		Body		-0.2047098	cg18408209		N_Shelf	intergenic
								0.2018863	cg04359602	NDRG2	S_Shore	TSS1500		-0.2047145	cg24595586	DNM3		Body
								0.2018879	cg15275017	MYLK		Body		-0.2047291	ch.5.2533205R	FAM13B		3'UTR
								0.2018914	cg20164601		Island	intergenic		-0.2047343	cg03206044	ARHGAP10	S_Shelf	Body
								0.2019005	cg05064990	GDPD5		Body		-0.2047824	cg02072495	ANXA2	N_Shore	5'UTR
								0.201903	cg14940898		N_Shelf	intergenic		-0.2047871	cg25856090	CLCN1		Body
								0.2019034	cg17977556	GLCE		Body		-0.2047938	cg21076702	ZNF566	N_Shore	5'UTR
								0.201908	cg00178648	PTPRG		Body		-0.2048151	cg02284273	FRMD4A		Body
								0.2019168	cg13647486			intergenic		-0.2048375	cg27353361	SCML4		1stExon
								0.201924	cg17290591			intergenic		-0.20489	ch.4.1893073F	METAP1		Body
								0.2019247	cg00577202	SH2D2A	S_Shore	Body		-0.2049058	ch.1.228777R	RPL22		Body
								0.2019265	cg19860353			intergenic		-0.2049129	ch.7.163474F	SDK1		Body
								0.2019378	cg21238002			intergenic		-0.2049403	cg04384112	CFDP1		Body
								0.2019429	cg10123662	ARHGEF10L	N_Shore	TSS1500		-0.2049571	cg23357832	SDK1		Body
								0.2019473	cg16510022	OLFM3		TSS200		-0.2049599	cg08508761	FLT1		Body
								0.20194805	cg17397592	IQCA1	Island	TSS1500		-0.2049966	cg17825294	PXT1		5'UTR
								0.2019499	cg04949193	ARID1B		Body		-0.2050131	ch.15.415873F	INO80		Body
								0.201957	cg27445883	CD8B	S_Shore	TSS1500		-0.2050295	cg01043196	PRMT7		Body
								0.20198936	cg15291243	LHX1	Island	Body		-0.2050525	ch.19.16613897R			intergenic
								0.2020113	cg05654946	MEF2C		3'UTR		-0.2050577	ch.7.2809681F	WDR91		Body
								0.202026	cg01436551	ZNF148		5'UTR		-0.2050711	cg08797704			intergenic
								0.2020281	cg13293535	GATA4		Body		-0.2050914	cg05818824	SCN4A		TSS1500
								0.202029	cg02580987	NSD1		Body		-0.2051057	cg07209244	NEURL1B	S_Shelf	3'UTR
								0.2020384	cg00346266		N_Shore	intergenic		-0.2051869	cg13791269	MAD1L1	S_Shore	Body
								0.2020458	cg08055786	MAPKAPK2	N_Shore	TSS1500		-0.2052023	cg15871969	SHROOM3	S_Shelf	Body
								0.20204589	cg09453870	MIR548H4	Island	Body		-0.2052633	ch.8.2579072R			intergenic
								0.2020773	cg24156181			intergenic		-0.2052901	cg10156217	ARF6	S_Shore	3'UTR
								0.2020778	cg16929959	TNFSF13B		Body		-0.205312	cg26581206	NCOR2	S_Shore	5'UTR
								0.2020811	cg26559808		S_Shore	intergenic		-0.2053155	cg13045134			intergenic
								0.2020812	cg19932515			intergenic		-0.2053472	cg09038267	C10orf26		Body
								0.2020947	cg22262544	MIR508		TSS200		-0.2053482	cg17617843	C1QTNF3		TSS200
								0.2020952	cg10763953			intergenic		-0.2053483	cg02841199	LCA5	S_Shore	TSS1500
								0.20209909	cg25809410	VARS2	Island	5'UTR		-0.2053485	cg16942644	COL18A1		Body
								0.20209955	cg09550083	MEIS1	N_Shore	Body		-0.2053624	ch.9.90287778F			intergenic
								0.2021078	cg00563107		N_Shore	intergenic		-0.2053695	cg26681847	ARHGEF12	S_Shore	Body
								0.2021226	cg14592928	ANGPT4		TSS1500		-0.2053865	cg13316433			intergenic
								0.2021247	cg27630180	PARK2		Body		-0.2054014	cg19391535	CUL1	S_Shore	5'UTR
								0.2021358	cg16398388	FAM171A2	N_Shore	Body		-0.2054168	cg11645306	SMAD7	N_Shore	Body
								0.2021432	cg01972843	CECR1		TSS200		-0.2054231	ch.7.2377667F	DOCK4		Body
								0.2021455	cg01781963			intergenic		-0.2054366	ch.1.658177R	UBR4		Body
								0.2021511	cg07824172	TACR3	S_Shore	TSS1500		-0.2054505	cg22778014	COL25A1		Body
								0.2021532	cg07753337	NOSIP	S_Shore	Body		-0.2055275	cg06454901			intergenic
								0.2021564	cg06660976			intergenic		-0.2055359	cg25429640	UNC5A	N_Shelf	Body
								0.2021593	cg07270851	CST6	Island	TSS200		-0.2055387	cg02243386	XIRP1		TSS1500
								0.2021629	cg18803747		S_Shelf	intergenic		-0.2055409	cg20594303			intergenic
								0.2021667	cg18811731			intergenic		-0.2055617	cg09415366	INPP5A		Body
								0.20217	cg16033274	HGF		Body		-0.2055685	cg10916429	ZNF609		Body
								0.2021719	cg12486510			intergenic		-0.2055708	cg06489037			intergenic
								0.2021891	cg17157275	NEURL1B	Island	Body		-0.2056001	cg22595443			intergenic
								0.2021975	cg18538340	TMEM108	N_Shore	TSS1500		-0.2056185	cg16233450	OR2T34		TSS200
								0.20220176	cg02299940	CHP2	N_Shore	TSS200		-0.2056216	cg05448962		S_Shore	intergenic
								0.2022045	cg00499700	F2RL1	Island	Body		-0.2056339	ch.10.1271486F	CCDC6		Body
								0.2022135	cg18065195			intergenic		-0.2056407	ch.3.97157383F			intergenic
								0.2022175	cg05709162	WDR52	N_Shore	5'UTR		-0.2056422	cg22158051			intergenic
								0.2022222	cg05230942	CD24	S_Shore	TSS1500		-0.2056704	ch.2.2685596F	SAP130		Body
								0.2022239	cg09607679	PRR15L		TSS200		-0.2056754	cg11970797	CRYL1		Body
								0.2022363	cg23031493	LHX5	Island	Body		-0.2057192	cg03377980		Island	intergenic
								0.202242	cg04939200		S_Shore	intergenic		-0.2057335	cg23337650	PDZRN3		Body
								0.2022556	cg13550419		S_Shore	intergenic		-0.2057562	cg11815984	TULP4		Body
								0.2022592	cg26280349		N_Shore	intergenic		-0.2057632	cg05162523	RUNX3		Body
								0.2022608	cg11179621		Island	intergenic		-0.2057639	cg22218709	FOXK1	S_Shore	Body
								0.2022708	cg03668078	C6orf103		Body		-0.2057644	cg18963859		S_Shelf	intergenic
								0.2022711	cg16084090	KLRC2		Body		-0.2057703	cg19284767		N_Shore	intergenic
								0.2022726	cg04515567	FOXH1	N_Shore	1stExon		-0.2057705	ch.X.139786812F			intergenic
								0.2022928	cg16417876	ATP10A	S_Shore	TSS1500		-0.2057843	ch.19.732135R	C19orf62		Body
								0.2022941	cg27025079	STIM2	S_Shelf	Body		-0.2057999	ch.12.1174756R	SMARCC2		Body
								0.2022991	cg05543030			intergenic		-0.2058007	cg08993690	LOC285419		Body
								0.20229951	cg11430077	GATA3	N_Shore	Body		-0.2058099	cg23102014			intergenic
								0.2023083	cg19361615	SEMA3C		3'UTR		-0.2058519	cg04171808	CD44		Body
								0.2023091	cg21446655	UBE2E3		Body		-0.2058907	cg03918756	TRAPPC9		Body
								0.202322	cg04778337	FHL1	N_Shore	TSS1500		-0.205896	cg03037761	FZD4	N_Shelf	Body
								0.2023286	cg11178293	FEZF2	Island	3'UTR		-0.2059	cg07781445	RAP1GAP2		Body
								0.2023355	cg20433989	FNDC3A		Body		-0.2059132	ch.10.410979F	FRMD4A		Body
								0.2023366	cg05944271	ARPP-21		Body		-0.2059438	ch.5.31803364R			intergenic
								0.2023373	cg22274829	RASGEF1B	S_Shore	TSS1500		-0.2059447	cg21018997			intergenic
								0.2023475	cg06114987	FOXL1	N_Shore	TSS1500		-0.2059491	cg02355680			intergenic
								0.2023515	cg01274826	ZNF709	S_Shore	TSS1500		-0.205963	cg17684207	LOC285796		TSS1500
								0.2023528	cg05877550			intergenic		-0.2060306	cg15978899	VARS2	S_Shore	Body
								0.202353	cg14504697	MTX2		Body		-0.2060641	cg04930596	NCOR2		Body
								0.2023544	cg12097191	MCF2L	N_Shore	Body		-0.2060863	ch.15.84283968F			intergenic
								0.2023579	cg12892054	PHF3		Body		-0.2060945	cg21997727	PITPNM3		Body
								0.2023617	cg24592892			intergenic		-0.2061591	cg12132508	RRP15		Body
								0.2023647	cg17445812	TRANK1	Island	TSS1500		-0.2061928	cg08718098			intergenic
								0.2023761	cg05341549	PIK3CD	N_Shore	Body		-0.2061972	ch.15.429642R	NUSAP1		Body
								0.2023808	cg24882829	NUDT6	N_Shelf	5'UTR		-0.2062286	cg25303150	PWWP2B	S_Shore	Body
								0.2023886	cg01474257	PYY	Island	Body		-0.2062337	cg13921903		N_Shelf	intergenic
								0.2023914	cg06226630	ZAR1	Island	Body		-0.2062768	cg06333800	PRKAG2		Body
								0.2023972	cg22795769	MYO1C	S_Shore	TSS200		-0.206277	cg27031754			intergenic
								0.2023998	cg08143349		N_Shore	intergenic		-0.2062857	cg03425782			intergenic
								0.2024134	cg18739887		S_Shore	intergenic		-0.2062904	ch.4.37949012R			intergenic
								0.2024178	cg05576245	ZC3HAV1L	N_Shore	Body		-0.2063051	cg05746014	SOBP		Body
								0.20243132	cg24440302	SIGIRR	Island	Body		-0.2063078	cg04564000	ZBTB20		5'UTR
								0.20243134	cg10097464	ANKDD1A	Island	Body		-0.2063168	cg06968164			intergenic
								0.2024368	cg25496104	DERA		3'UTR		-0.2063176	ch.4.179413987F			intergenic
								0.2024407	cg26985798	MS4A15		TSS200		-0.2063206	cg00975971	ANKH		Body
								0.2024626	cg00660009			intergenic		-0.206344	cg01889306	CCDC88C	Island	3'UTR
								0.2024666	cg06487334	NOX3		Body		-0.2063688	cg21771679	PODXL		Body
								0.2024772	cg06999653			intergenic		-0.2063709	cg10450692			intergenic
								0.2024772	cg25439655	SEMA5B	Island	Body		-0.2063759	cg01052699			intergenic
								0.2024831	cg03596479	CTSC		Body		-0.2063895	cg10433043			intergenic
								0.2024919	cg25504143	AMMECR1		Body		-0.2064288	ch.1.1248481R	MACF1		Body
								0.2024999	cg02575948		Island	intergenic		-0.2064627	cg14840848			intergenic
								0.20253322	cg16719517	CBR1	Island	1stExon		-0.2064727	cg23526504			intergenic
								0.2025387	cg18597940	TTLL5		Body		-0.2064805	cg00857862	MAP4		Body
								0.2025463	cg02691325	TMEM151B	Island	Body		-0.2064916	cg15041658	OSBPL3		Body
								0.2025526	cg08722996			intergenic		-0.2064932	cg18892424			intergenic
								0.202554	cg14380649	TM9SF3	N_Shelf	Body		-0.2064975	cg06436488			intergenic
								0.2025663	cg13678243	CROCC		Body		-0.2064975	cg14397690	ANXA2	N_Shore	5'UTR
								0.2025793	cg08698436	LOC100132163		TSS200		-0.2065009	cg25176380			intergenic
								0.2025819	cg21631754	EXOC3L2	Island	TSS200		-0.2065136	cg15951914	SRPK2		Body
								0.2025849	cg10062919	RARA	S_Shore	Body		-0.2065167	cg05156137	RCAN1		5'UTR
								0.2025865	cg02293732	SNTB2		Body		-0.2065247	cg11107966	SLC24A4		Body
								0.2025903	cg09026360	TMIE	N_Shore	TSS200		-0.2065655	cg11469540	MAP2K3	S_Shore	Body
								0.2026024	cg04104489	PGM1	S_Shelf	Body		-0.2065748	cg18209489	MTSS1		Body
								0.20260301	cg15834072	DCHS2	Island	1stExon		-0.2065752	ch.14.556710R	C14orf138	N_Shelf	Body
								0.2026041	cg23525438			intergenic		-0.2065769	cg23983173	TMEM87A	N_Shore	Body
								0.2026098	cg22043588	USH1C	Island	Body		-0.2066395	cg03327619			intergenic
								0.20261	cg11210449	CNOT4		Body		-0.2066704	cg16747164			intergenic
								0.2026104	cg12615766	FAM110B	Island	5'UTR		-0.2067042	ch.2.113772948R	LOC440839		Body
								0.2026136	cg23849410	UNC80		Body		-0.2067149	cg22664064	NMI	S_Shore	TSS1500
								0.202614	cg17654050	NR4A2	N_Shore	Body		-0.2067306	cg15058210	HDAC4	Island	Body
								0.2026331	cg19318653	DUSP10		Body		-0.2067419	ch.7.2011899F			intergenic
								0.20263492	cg09561125	NRCAM	S_Shore	TSS1500		-0.20675	cg27093944			intergenic
								0.2026357	cg07263509	C2orf86		5'UTR		-0.2067899	ch.14.1475328F	NDUFB1	N_Shore	Body
								0.2026451	cg10282491	CLDN9	N_Shore	TSS200		-0.2067936	cg16477611			intergenic
								0.2026483	cg04398282	STAP1		TSS200		-0.2067981	cg27137887	AMBRA1		Body
								0.2026538	cg17946713			intergenic		-0.2068036	ch.2.2367852R	CKAP2L		Body
								0.2026568	cg16681083	ERI3		Body		-0.206812	cg19735903			intergenic
								0.2026608	cg18537977		S_Shelf	intergenic		-0.2068181	cg09813145			intergenic
								0.2026695	cg25507767	TMEM213		Body		-0.2068317	cg09575189	SYT8		TSS200
								0.2026769	cg18391514	RCN2	N_Shore	TSS1500		-0.2068348	ch.9.2298007R	SETX		Body
								0.2026795	cg25007683	RADIL		Body		-0.2068447	cg11092836			intergenic
								0.2026914	cg26841013	WNT3A	S_Shore	3'UTR		-0.2068643	cg08940075	CNN3	N_Shelf	Body
								0.2027043	cg19961545	GPR75	Island	5'UTR		-0.2068711	ch.1.145732754R			intergenic
								0.2027049	cg15617883			intergenic		-0.2068723	cg04464940	BTG3	N_Shore	5'UTR
								0.2027052	cg17110006		S_Shore	intergenic		-0.2068834	cg10606923	CYFIP2		Body
								0.2027218	cg22057234	SPAG4	N_Shore	Body		-0.2068861	cg19856705			intergenic
								0.2027358	cg14929207	DHRS13	S_Shore	TSS1500		-0.2069169	cg05136531	THUMPD2	S_Shore	TSS1500
								0.2027423	cg08536358	PDHA2		TSS1500		-0.2069355	cg06958636	EFCAB2		Body
								0.2027445	cg19490001	ANKRD53		3'UTR		-0.2069591	cg22727783	TRIO		Body
								0.2027474	cg02246683	NCOA2		5'UTR		-0.2070083	ch.2.4366798R	USP37		Body
								0.2027598	cg13685779			intergenic		-0.2070206	ch.10.80205838R			intergenic
								0.202778	cg12617598	CDC73		3'UTR		-0.2070207	cg26598348		S_Shore	intergenic
								0.2027915	cg11959697		S_Shore	intergenic		-0.2070284	cg01233392	SYDE2	N_Shore	Body
								0.2028004	cg03716999	RNF207	N_Shore	TSS1500		-0.2070554	cg23735646			intergenic
								0.202812	cg01446692	CER1		TSS1500		-0.2070622	cg03718012			intergenic
								0.2028186	cg06643056	FGF18	N_Shelf	Body		-0.2070706	cg06100560			intergenic
								0.2028186	cg26352652		N_Shore	intergenic		-0.2070709	cg08421519	SPRY2	Island	5'UTR
								0.202825	cg02853801	ARHGEF7		TSS1500		-0.207096	cg03852847			intergenic
								0.2028284	cg09719956	SNORA1		TSS1500		-0.2071041	cg12946808			intergenic
								0.2028476	cg17187167		Island	intergenic		-0.2071273	cg20711218			intergenic
								0.202853	cg00391696	NEAT1	Island	TSS1500		-0.2071378	cg00619561			intergenic
								0.2028637	cg27428414	DHDPSL		TSS200		-0.2071581	cg14387312			intergenic
								0.2028651	cg13351161	SCARA3	N_Shore	TSS1500		-0.207169	ch.9.1037862F			intergenic
								0.202869	cg26062581			intergenic		-0.2071841	ch.17.1630550R	TACO1		Body
								0.20288397	cg16567175	PSTPIP2	Island	Body		-0.2071864	cg01845036			intergenic
								0.2028893	cg23284245	ESR2	N_Shelf	5'UTR		-0.2071872	cg08954277		S_Shore	intergenic
								0.2028982	cg13971262		S_Shore	intergenic		-0.2072041	cg21767702			intergenic
								0.2029001	cg21106462	CXCL5	N_Shelf	3'UTR		-0.2072305	cg04446647	SPATA13	N_Shelf	3'UTR
								0.2029215	cg27280279	FAM98A	N_Shelf	Body		-0.2072677	cg19061696			intergenic
								0.2029335	cg23223006	EFHC2	S_Shore	TSS200		-0.2072752	ch.10.2196322F	ACTR1A		Body
								0.20294438	cg00127198	PDGFA	N_Shore	Body		-0.2072893	cg01612140			intergenic
								0.2029465	cg07380907	GSPT1		3'UTR		-0.2072916	cg10401088	LUM		1stExon
								0.202948	cg25184724			intergenic		-0.2073168	cg08772789	2009-09-01		5'UTR
								0.2029514	cg03260765	CASKIN1	S_Shore	TSS1500		-0.2073177	cg27149179			intergenic
								0.2029573	cg10803321	ELAVL4		Body		-0.2073185	cg16681421		N_Shelf	intergenic
								0.2029574	cg16930811	CAMKV	S_Shore	TSS1500		-0.2073553	ch.9.1865022F			intergenic
								0.2029763	cg07966218		N_Shore	intergenic		-0.2073604	ch.6.40382477R			intergenic
								0.2029882	cg10010183	PTPRU		Body		-0.2073683	cg18652319	TLR2		Body
								0.202993	cg06621691	SDK1		Body		-0.2073688	cg03157283	MRPL23	S_Shore	Body
								0.2030011	cg06341957		Island	intergenic		-0.207381	cg13931134			intergenic
								0.2030084	cg09827353			intergenic		-0.2074099	cg13533061	JMJD6		3'UTR
								0.2030203	cg02069390		Island	intergenic		-0.2074325	cg15844191	C20orf197		1stExon
								0.2030546	cg21168489	CTSL3		TSS1500		-0.2074334	cg09405635			intergenic
								0.2030596	cg05303057			intergenic		-0.2074345	ch.21.40139802R			intergenic
								0.2030611	cg22247250	MOGAT3	S_Shore	TSS1500		-0.2074646	cg13699887	ATXN1		Body
								0.2030644	cg14194875	MGMT	Island	TSS1500		-0.2074885	cg09749669	SOX6		3'UTR
								0.2030645	cg21902187	HOXD3	N_Shore	3'UTR		-0.2075105	ch.3.8200463R			intergenic
								0.2030801	cg09533845			intergenic		-0.2075416	cg02008285			intergenic
								0.2030865	cg15298286	C17orf72		TSS1500		-0.2075561	cg07326071			intergenic
								0.2030877	cg01463540	DLGAP4	Island	Body		-0.2075838	cg10101600	THADA		Body
								0.20308784	cg26666090	SETD6	Island	TSS200		-0.2075995	cg26066349	HECTD1	N_Shore	5'UTR
								0.20309	cg16652303		N_Shore	intergenic		-0.2075995	cg27092704			intergenic
								0.2030943	cg23729331	TMEM22		Body		-0.2076009	cg20697025			intergenic
								0.2031063	cg06975048	KCNAB3	Island	3'UTR		-0.2076457	cg01991180	ATM	N_Shore	TSS1500
								0.2031211	cg19921581	FAAH	N_Shore	TSS1500		-0.2076632	ch.1.3307476R	ATP1B1		Body
								0.2031363	cg13234569	CR1L	N_Shore	TSS1500		-0.2076694	ch.1.234734F	ACOT7		Body
								0.2031388	cg10120572		Island	intergenic		-0.2076705	cg13216240			intergenic
								0.2031531	cg12122057	MICAL2	Island	5'UTR		-0.2076767	ch.8.353716R			intergenic
								0.2031652	cg14585288	FANK1	S_Shore	Body		-0.2077096	cg23981702			intergenic
								0.2031716	cg00463052	NACA2		TSS1500		-0.207723	cg08815403	HSD17B13		TSS200
								0.2031768	cg19402238	FAM59B	N_Shore	Body		-0.2077279	cg21130958	CRISPLD1	S_Shore	Body
								0.203178	cg22817638	BAIAP2L2	Island	Body		-0.2077309	cg11829872	STRN3	N_Shore	Body
								0.2031802	cg12955459			intergenic		-0.2077457	cg07493562	WWOX		Body
								0.203188	cg23060203	ATP11C		TSS1500		-0.2077533	cg07918799	ZC3H7B		3'UTR
								0.2031912	cg02249074		Island	intergenic		-0.2077835	cg15985157			intergenic
								0.2032007	cg11659942			intergenic		-0.2077929	cg06410273		N_Shore	intergenic
								0.2032035	cg22679316	HOXC9	N_Shelf	3'UTR		-0.2078354	cg00975624			intergenic
								0.2032067	cg12495591	MYEOV2	S_Shore	TSS1500		-0.2078651	cg09480855	TXNDC11	N_Shore	Body
								0.2032092	cg12912737	REM1	Island	TSS200		-0.207911	cg18900271	MALL		Body
								0.203213	cg09837559	DNAJC13		Body		-0.207922	cg01997884			intergenic
								0.2032196	cg27485829		N_Shelf	intergenic		-0.2079402	cg19257402			intergenic
								0.2032318	cg10087780			intergenic		-0.2079439	cg16588163	IL1RAP		5'UTR
								0.2032581	cg13003571	CLLU1		5'UTR		-0.2079754	cg13670057	ABL1		Body
								0.2032648	cg21478105			intergenic		-0.2079882	cg16127573	CTNND1		5'UTR
								0.203276	cg19199865	LRMP		5'UTR		-0.2079937	cg00174718			intergenic
								0.2032789	cg18741908	GPR160	Island	5'UTR		-0.2079961	cg07440264	CD59		5'UTR
								0.20329178	cg10077239	PRKD1	S_Shore	TSS1500		-0.2080344	cg06480171			intergenic
								0.2033013	cg16508883			intergenic		-0.2080444	cg03934069	GPSM2	S_Shore	5'UTR
								0.2033076	cg18355146	ZC3H13		Body		-0.208053	ch.10.622552R			intergenic
								0.2033081	cg27171835	GPBP1L1		5'UTR		-0.2080825	cg15841711			intergenic
								0.2033106	cg17837792			intergenic		-0.2080921	cg10244976	LMF1	Island	Body
								0.203325	cg00583733	ALDOA	N_Shore	TSS1500		-0.2081098	ch.5.97862610R			intergenic
								0.2033332	cg14044577	PRDM11	S_Shore	Body		-0.2081305	cg13355041	FLJ35776		TSS1500
								0.2033524	cg14518227	KCNT2		Body		-0.2081368	cg24299548			intergenic
								0.2033569	cg15918732	SERPING1		TSS1500		-0.2081517	ch.2.30727973R			intergenic
								0.2033696	cg09109614	HMG20B	Island	Body		-0.2081716	cg00142450	ZNF267	S_Shore	Body
								0.2033732	cg14789645	FARP1	N_Shore	TSS1500		-0.2082127	cg18204684			intergenic
								0.2033737	cg13286582	CDC42EP3		5'UTR		-0.2082214	cg12914657	GIMAP1	N_Shelf	TSS200
								0.2033771	cg11746952			intergenic		-0.2082856	cg24647108	MAFK	Island	5'UTR
								0.2033806	cg13974562	RENBP		1stExon		-0.2083341	ch.1.1189675R			intergenic
								0.2033918	cg06972213	KRT36		Body		-0.2083617	cg13966628	FMN2		Body
								0.2033924	cg17272563	PRRT1	N_Shore	3'UTR		-0.2083876	cg22762361			intergenic
								0.2033945	cg26477856	DGKA	N_Shore	TSS1500		-0.2084085	ch.11.628455R			intergenic
								0.2033989	cg17842821			intergenic		-0.2084187	ch.10.2544207F	EIF3A	N_Shelf	Body
								0.20342851	cg22894301		Island	intergenic		-0.2084301	cg14568259	NR6A1		Body
								0.2034287	cg21427956	C20orf160	S_Shore	3'UTR		-0.2084623	cg04917160			intergenic
								0.2034306	cg12760299	PXDN		Body		-0.2084776	cg08401725	ABTB2		Body
								0.2034481	cg07657463	NSUN7	S_Shore	Body		-0.2084883	cg13585930	NPFFR1		TSS1500
								0.2034754	cg13656831	MFSD7	N_Shore	Body		-0.2084909	ch.21.228978R	APP		Body
								0.2034847	cg05966078	EPHB3	S_Shore	Body		-0.2085138	cg02738156			intergenic
								0.203485	cg02513547		N_Shore	intergenic		-0.208522	ch.2.151427551F			intergenic
								0.2034865	cg10970328	GPR162	N_Shore	5'UTR		-0.208538	cg04678570			intergenic
								0.2034968	cg03076094		N_Shore	intergenic		-0.2085445	ch.14.561430R	L2HGDH		Body
								0.2035	cg02647520	HSD17B8	S_Shore	Body		-0.2085569	cg02754084	TPH2		Body
								0.2035013	cg11977500	ARSG		3'UTR		-0.2085676	ch.12.19126263F			intergenic
								0.2035016	cg22838399	EFNA5		Body		-0.2085797	ch.4.980419F			intergenic
								0.2035057	cg23535310	EVPLL	Island	Body		-0.2085891	cg23935261	UCK2		Body
								0.203513	cg21211213	EBF1		Body		-0.2086067	cg06471536	PREP		Body
								0.2035134	cg10334703	MATN3	S_Shore	TSS1500		-0.2086207	ch.4.1580997R			intergenic
								0.2035177	cg05546763		Island	intergenic		-0.2086225	cg17622531			intergenic
								0.2035273	cg13080565	GRIK2	Island	TSS200		-0.2086296	cg20732198	GJD4	N_Shelf	TSS200
								0.2035292	cg08936411	GRID2		Body		-0.2086351	cg05235344			intergenic
								0.2035322	cg00959922	FOXL1	N_Shore	TSS1500		-0.2086608	cg03493774	SLC24A4		Body
								0.2035507	cg08065408		N_Shore	intergenic		-0.2086881	ch.13.33087556F			intergenic
								0.203554	cg14581628	DBH		Body		-0.2086912	cg02599498			intergenic
								0.2035594	cg23180941			intergenic		-0.2086982	ch.3.948191R	FYCO1		Body
								0.20356954	cg17478979	ZC3H12D	Island	Body		-0.2087058	cg14691971			intergenic
								0.2035828	cg22909085	ACSL3		5'UTR		-0.2087083	cg14653593	CYTH1		Body
								0.2035976	cg18749404	LGALS3BP		1stExon		-0.2087113	cg01595746			intergenic
								0.2036047	cg25042465	SNTG1	S_Shelf	5'UTR		-0.2087231	cg13877631	HTT		Body
								0.2036095	cg05836286	ZNF232	Island	TSS200		-0.2087541	cg13492602			intergenic
								0.2036163	cg02688760	RGS16	Island	TSS200		-0.2087583	cg03850117	SLC7A5	N_Shore	Body
								0.2036361	cg08710410		N_Shore	intergenic		-0.2087664	ch.8.24774123R			intergenic
								0.203641	cg25460731			intergenic		-0.2087886	ch.14.30061788F			intergenic
								0.2036457	cg14223995	UCP1	N_Shore	1stExon		-0.2087895	cg15551096	RPS6KA2		Body
								0.2036462	cg16621991	RIMS1		Body		-0.2087932	cg20234767			intergenic
								0.2036487	cg16891080	TCEAL6	S_Shore	TSS1500		-0.2088083	cg26695387	MAP2K3	S_Shore	Body
								0.2036526	cg12821315	VWA5B2	N_Shore	Body		-0.2088212	cg24063912		S_Shelf	intergenic
								0.2036596	cg05037556	C2orf34		Body		-0.2088242	cg04488373		N_Shore	intergenic
								0.20366193	cg23074992	GSC	N_Shore	TSS1500		-0.2088386	ch.5.2819146F	TCOF1		Body
								0.20366221	cg17414107	GNAS	Island	TSS1500		-0.2088413	cg03223072	ABLIM1		Body
								0.2036647	cg03483900	C8orf84		3'UTR		-0.2088453	ch.11.2339138R			intergenic
								0.2036663	cg09993711	ESR2		Body		-0.2088513	cg11691504	DLGAP2		TSS1500
								0.2036749	cg26229618	KCNMB2		TSS1500		-0.2088528	cg10591771	PIP5K1C	N_Shore	Body
								0.2036757	cg12184886	MYO15B	Island	TSS200		-0.2088916	ch.15.374589R	THBS1		Body
								0.20367836	cg22832557	ZNF578	Island	5'UTR		-0.2089013	cg20765267	DCAF13	S_Shore	Body
								0.2036871	cg03561416	ARID1B		Body		-0.208973	cg21101648			intergenic
								0.2036877	cg11131902	HRH2	N_Shore	TSS1500		-0.2089968	ch.13.1448446R	DZIP1		Body
								0.2037036	cg02563407			intergenic		-0.2089981	cg20822028	RORA		Body
								0.20370544	cg17686487	ISL1	S_Shore	Body		-0.2089988	cg21168622	ZNF350		5'UTR
								0.2037184	cg27553926			intergenic		-0.2090085	cg25207857	SDK1		Body
								0.2037238	cg03005087	PRDM14		Body		-0.2090374	cg05279806	NAALADL2		Body
								0.2037242	cg13506038		N_Shore	intergenic		-0.2090522	cg00031277			intergenic
								0.2037245	cg04681525		Island	intergenic		-0.2091145	cg21643939		N_Shore	intergenic
								0.2037335	cg19214097			intergenic		-0.20912	cg11050045		S_Shelf	intergenic
								0.20373438	cg10911865	MIR564	Island	TSS200		-0.2091515	ch.12.2619313F	TMED2	S_Shore	Body
								0.2037356	cg21673338	SCAPER		5'UTR		-0.2091622	cg04730825	ABCC1		Body
								0.20373969	cg12619940	OSR1	Island	3'UTR		-0.2091988	cg06071476		N_Shelf	intergenic
								0.2037465	cg03314840	PKLR	Island	Body		-0.2092033	cg10396171		Island	intergenic
								0.2037472	cg14914552	PTDSS1		Body		-0.2092383	cg02394249	PLEKHG7		Body
								0.20374967	cg00650809	ANO8	Island	Body		-0.2092488	cg09115473	TRIO		Body
								0.2037505	cg12841020	PGF	S_Shore	TSS1500		-0.209269	cg03020863	PDGFD		Body
								0.2037605	cg26690075	WNT16	N_Shore	TSS200		-0.2092977	cg02209667	BCAR1	S_Shelf	Body
								0.2037637	cg01414830	IRAK1BP1	N_Shore	TSS200		-0.2093128	cg20123355			intergenic
								0.2037702	cg03866862	SYNGAP1		Body		-0.2093315	cg02526790	TG		Body
								0.2037707	cg25588826	KDM6B	Island	Body		-0.2093512	cg13761321	C9orf3	S_Shore	Body
								0.2037787	cg00730780	KIAA1462		Body		-0.209375	cg10123654	ADCY9	N_Shelf	Body
								0.2037813	cg19838506			intergenic		-0.2093897	cg10124704		N_Shore	intergenic
								0.203788	cg08614813	AKIRIN2		3'UTR		-0.2093972	cg17723156	HTRA1		Body
								0.2037929	cg25416605	LIPG	S_Shore	Body		-0.2094	cg10667102		N_Shore	intergenic
								0.2038075	cg19262476	KIAA1522	N_Shelf	Body		-0.2094307	cg05790630			intergenic
								0.2038134	cg11849281		Island	intergenic		-0.2094434	cg00664730		S_Shelf	intergenic
								0.203814	cg21378403	PDZD7	N_Shore	Body		-0.2094675	cg13798384	PCDH9		Body
								0.2038184	cg26102434		S_Shelf	intergenic		-0.2094701	cg00614360	TBCD	S_Shore	Body
								0.2038251	cg27286011	INF2	N_Shore	5'UTR		-0.2094743	cg14479837	TMEM132C		Body
								0.2038261	cg00040588	MXRA8	Island	Body		-0.2094773	cg16055914	HLA-L	S_Shelf	Body
								0.2038297	cg05206559	NANOS2	N_Shore	3'UTR		-0.2095093	cg16163419	ABI3BP		5'UTR
								0.2038371	cg07629965	SEMA3B	N_Shore	Body		-0.2095118	cg24759654	USP36	S_Shelf	Body
								0.2038374	cg13507429	KLHDC7A	N_Shore	1stExon		-0.2095466	cg02818160			intergenic
								0.2038429	cg07764932	ARHGAP6		5'UTR		-0.20955	cg09897737			intergenic
								0.2038432	cg17036427	IGDCC4	Island	Body		-0.2095513	cg02871707	LOC100133545	N_Shore	TSS1500
								0.2038439	cg18944383	ENPEP	N_Shore	TSS200		-0.2095678	cg23546506	DLGAP2	N_Shore	Body
								0.203848	cg12019614	DOCK6	Island	Body		-0.2095688	cg22678739		N_Shore	intergenic
								0.2038483	cg01820106	FASTKD2		Body		-0.2095696	cg23750514	KCNQ1		Body
								0.2038557	cg18451324			intergenic		-0.2095786	ch.7.747331F		S_Shelf	intergenic
								0.2038603	cg10322504		Island	intergenic		-0.2095796	cg12721881			intergenic
								0.2038682	cg06385087	CTSZ	Island	Body		-0.209585	cg12608507	EEF1B2	S_Shore	Body
								0.2038744	cg02779535		N_Shore	intergenic		-0.2095887	ch.1.4190055F	CENPF		Body
								0.2038801	cg00994323	PPP1R16A	N_Shelf	TSS1500		-0.2095971	cg08425229	MEGF6		Body
								0.2038878	cg24952744	ATP2B2	S_Shore	TSS1500		-0.2096118	cg06876157	DOCK1	S_Shelf	Body
								0.2038897	cg16274954	DPCR1		Body		-0.2096284	ch.4.594573R			intergenic
								0.2038916	cg12004295	FAM189A1		Body		-0.209631	cg25831439			intergenic
								0.2039032	cg06464468	SIPA1	Island	Body		-0.2096362	cg14950134	TSSC1		Body
								0.2039103	cg09762582		S_Shore	intergenic		-0.2096792	cg08823209	FXYD3	N_Shelf	Body
								0.2039107	cg00318756	IL12RB2	N_Shore	TSS200		-0.2097048	cg08357990	LTBP1		TSS200
								0.2039118	cg26181334		S_Shore	intergenic		-0.2097115	cg07869343	MAPK8IP3	Island	Body
								0.2039282	cg08199102	AP2B1	Island	Body		-0.2097194	cg01650818	APBA2		5'UTR
								0.2039293	cg15046965	ALDH3A1	S_Shore	5'UTR		-0.2097381	ch.2.140225334F			intergenic
								0.2039366	cg17941330	GJA5		TSS200		-0.2097606	cg07805542	PIK3CD	S_Shelf	Body
								0.2039466	cg18944653	HGF		3'UTR		-0.2097645	cg07870074	DIP2C		Body
								0.2039736	cg01618151	C6orf81		Body		-0.2097742	cg23750206	AFAP1		5'UTR
								0.20398524	cg25201511		S_Shore	intergenic		-0.2097803	cg19556613			intergenic
								0.2039901	cg11779239	GALK1	S_Shore	TSS1500		-0.2097805	cg15323253			intergenic
								0.20400484	cg19457763	ASAM	Island	TSS1500		-0.2097968	cg22724847	OR14C36		1stExon
								0.2040157	cg25329296	C4orf21		Body		-0.2098115	cg06618298	MYO10		Body
								0.2040222	cg21803927	SGCZ		Body		-0.209876	ch.2.4963927F	HDLBP	S_Shore	Body
								0.2040348	cg14074251	SPEG	N_Shore	TSS1500		-0.2098935	cg10345724	C7orf50	S_Shore	Body
								0.2040358	cg07466217			intergenic		-0.2099098	cg25283667	RASSF5		Body
								0.2040359	cg14296394	DMXL2	N_Shelf	Body		-0.2099182	cg25713736			intergenic
								0.20403885	cg10431481	BEST4	Island	3'UTR		-0.209994	cg07960691	BAIAP2		Body
								0.2040473	cg19602773	ABHD14B	Island	Body		-0.2100046	cg15476885	C12orf69		TSS1500
								0.2040581	cg06423925	C10orf78	S_Shore	Body		-0.210011	cg06817490			intergenic
								0.2040806	cg05722439	RFX1	Island	3'UTR		-0.2100294	cg04869122	COL6A3		5'UTR
								0.20408616	cg26660800	TBX2	Island	Body		-0.2100699	cg05263113			intergenic
								0.2040924	cg08034070		Island	intergenic		-0.2101302	ch.8.2087691R	UBR5		Body
								0.20410277	cg26481784	ATPBD4	N_Shore	Body		-0.2101305	cg06400255	ALDOA	N_Shore	TSS1500
								0.2041088	cg18428193	KRTCAP3	Island	TSS1500		-0.2101361	cg00364644		S_Shore	intergenic
								0.204109	cg11717782	PPFIA4		Body		-0.2101516	cg00409861			intergenic
								0.2041193	cg03555881		N_Shore	intergenic		-0.2101565	cg10586672	SLC6A6		Body
								0.2041287	cg09288273	NIPAL4	N_Shore	TSS1500		-0.2102003	cg22982654			intergenic
								0.20413212	cg00960552	NHLH2	Island	Body		-0.210204266	cg13626842	TUBB2A	Island	1stExon
								0.2041327	cg13242944	ODZ4		Body		-0.2102099	cg19877741	PRKAR1B	Island	Body
								0.2041369	cg00082981	HLA-A	Island	Body		-0.2102192	cg03370270			intergenic
								0.2041434	cg24468070	CDC42EP5	Island	Body		-0.2102699	cg05645422			intergenic
								0.2041475	cg15035033	GABRA5	N_Shore	TSS1500		-0.2102826	ch.12.643819F			intergenic
								0.2041488	cg18864179			intergenic		-0.2102872	cg04470676			intergenic
								0.2041501	cg06365898	ARHGEF19	Island	Body		-0.2103061	ch.12.868326R			intergenic
								0.20415803	cg11841529	CD40	N_Shore	TSS200		-0.2103085	cg16408820			intergenic
								0.204169	cg07563363			intergenic		-0.2103356	cg20818806	COL4A1		Body
								0.2041717	cg12912919	GATAD1	S_Shore	Body		-0.2103796	cg22304799			intergenic
								0.20417823	cg08621445			intergenic		-0.2104073	ch.7.3189261R	PRKAG2		5'UTR
								0.2041852	cg18830993	PELI2		Body		-0.2104192	ch.3.1112380F	VPRBP		Body
								0.2041898	cg15031579	LOC339674		TSS1500		-0.2104426	cg25334660		S_Shore	intergenic
								0.2041943	cg03782771			intergenic		-0.2104568	cg14420953		N_Shelf	intergenic
								0.20419664	cg06117341	CLDN9	N_Shore	1stExon		-0.2104593	cg23386212			intergenic
								0.204198	cg09696115			intergenic		-0.2104895	ch.7.990472R			intergenic
								0.204207	cg27532130	POU2F1		3'UTR		-0.210501	cg04188351	CD59		5'UTR
								0.2042165	cg13240116	HOXA3	N_Shore	3'UTR		-0.2105159	cg05450805			intergenic
								0.2042229	cg00456086	BDH1	Island	TSS1500		-0.2105309	ch.X.747556F			intergenic
								0.2042352	cg20706766	ITPR3	Island	TSS200		-0.2105594	cg18819791	DAAM1		Body
								0.20424543	cg17846127	LOC254559	N_Shelf	Body		-0.2105615	cg18633230	PRKAG2	S_Shelf	Body
								0.2042496	cg02920216	CHODL	N_Shore	TSS1500		-0.2105973	cg15042302	PKD1L1		Body
								0.204253	cg20909645		Island	intergenic		-0.2106118	cg01931222			intergenic
								0.2042603	cg19585100	PAPLN	N_Shore	TSS1500		-0.2106366	ch.1.38660012F			intergenic
								0.204274	cg09821007		Island	intergenic		-0.2106489	cg08539872	UNC5B		Body
								0.2042743	cg04721485	WDR33		Body		-0.2106619	ch.2.1701371R	HK2		Body
								0.204282	cg20679581	MSRA		Body		-0.2106836	cg02877240	IFRD1	N_Shore	TSS1500
								0.2042824	cg20129210	CLYBL	Island	3'UTR		-0.2107055	ch.18.189560F	RAB12		3'UTR
								0.2042846	cg13598010		Island	intergenic		-0.2107101	ch.2.1730502R			intergenic
								0.204285	cg01391084	KIF5C	N_Shore	Body		-0.2107139	cg14552732			intergenic
								0.2042892	cg13883904	FIP1L1		Body		-0.2107223	cg17411016			intergenic
								0.2042997	cg19140375	GNAS	N_Shore	3'UTR		-0.2107274	ch.6.141680342F			intergenic
								0.2043068	cg06952660	IL12RB2	N_Shore	TSS200		-0.2107288	cg08514385			intergenic
								0.20431867	cg27441045		Island	intergenic		-0.2107356	cg26406891	NCOR2	Island	5'UTR
								0.20433416	cg01274643			intergenic		-0.2107462	cg17574269			intergenic
								0.2043383	cg07502454		S_Shelf	intergenic		-0.2107995	cg21584862			intergenic
								0.2043427	cg15124547	RNF13		Body		-0.2108411	cg14235811	MCART1	N_Shore	5'UTR
								0.2043505	cg06108323			intergenic		-0.210858	cg01539510	FNDC1	N_Shelf	Body
								0.2043507	cg07356123	IPCEF1		Body		-0.2108796	ch.7.2968824F	AGK		Body
								0.204352	cg05777052		N_Shore	intergenic		-0.2108847	cg10006442	DIDO1		Body
								0.2043523	cg26550872	CPSF6		Body		-0.2109397	cg01354296	AMIGO2	N_Shore	Body
								0.2043653	cg22840583	EMR4P		TSS1500		-0.2109716	cg23159165			intergenic
								0.2043724	cg07796220	MFSD6L	Island	1stExon		-0.210992	cg23506979	ADAMTS7	N_Shore	Body
								0.2043727	cg13734338	WDR35		Body		-0.2110035	ch.3.3596501R	EIF4G1	N_Shelf	Body
								0.2043756	cg27413563	PON3	Island	TSS1500		-0.2110232	cg07138070			intergenic
								0.2043808	cg21792432	POT1		Body		-0.2110292	cg11151405	RARB		Body
								0.2044084	cg08790036			intergenic		-0.2110509	cg22025232	HCG4P6	Island	TSS1500
								0.2044102	cg00087244			intergenic		-0.2110524	cg01186551	FOXP1		5'UTR
								0.2044148	cg17944741	THRB	N_Shore	5'UTR		-0.211066	cg19688761	PTPRE		5'UTR
								0.20442489	cg17454920	C14orf43	Island	3'UTR		-0.2110743	cg24407260			intergenic
								0.2044509	cg06814136	CRYBG3		3'UTR		-0.2110853	cg25872036		N_Shelf	intergenic
								0.2044522	cg06360543	C1orf92	N_Shore	TSS1500		-0.2110911	cg03576411			intergenic
								0.20445678	cg20531550	KCP	Island	TSS200		-0.2110928	cg02697979	ABTB2		Body
								0.2044606	cg10438564	STATH		TSS1500		-0.2111385	cg07017597	SCG5		Body
								0.2044647	cg17884327		Island	intergenic		-0.2111432	ch.4.1184577R	C4orf14		Body
								0.2044672	cg11751434	TFR2	Island	Body		-0.2112189	cg26252794			intergenic
								0.2044681	cg09350880	DPF3		3'UTR		-0.2112242	cg11287077	RNF145		Body
								0.2044749	cg16854826	ZMIZ1		5'UTR		-0.211249	ch.5.2564734R	SIL1		Body
								0.20448545	cg22082046		Island	intergenic		-0.2112528	ch.9.17528768R			intergenic
								0.20448964	cg12588917	HLA-F	Island	Body		-0.2112648	cg06633438	MLLT1	Island	Body
								0.20449	cg19359333		N_Shore	intergenic		-0.2112947	cg17828255		N_Shelf	intergenic
								0.2044955	cg01627669			intergenic		-0.2113019	cg08496523	C11orf9	N_Shelf	Body
								0.2044985	cg23134075	SLC38A6		Body		-0.2113246	cg07807757			intergenic
								0.2044991	cg16007508	COX10		Body		-0.2113287	ch.8.1736467F			intergenic
								0.2045023	cg24616382	GAL3ST4	N_Shore	TSS1500		-0.2113501	cg21913027		N_Shore	intergenic
								0.20451743	cg07263235	LPL	N_Shore	TSS200		-0.2113503	cg00225697		S_Shore	intergenic
								0.2045259	cg04326353	SULF1		Body		-0.211362	cg00466116			intergenic
								0.2045411	cg08682607		Island	intergenic		-0.2114205	cg16201146		N_Shore	intergenic
								0.2045496	cg25369757			intergenic		-0.2114331	cg06872548	RPTOR	N_Shelf	Body
								0.2045528	cg13243661			intergenic		-0.2114537	cg25247409	TSNARE1	N_Shore	Body
								0.2045622	cg26089877	SMTNL2	Island	Body		-0.2114696	cg26147459			intergenic
								0.2045797	cg25343280		N_Shore	intergenic		-0.2114747	cg22453435	FLJ13197	S_Shore	TSS1500
								0.2045813	cg08850388	BBS9		Body		-0.2114977	cg06934394	NALCN		Body
								0.2045998	cg16236146			intergenic		-0.2115	ch.3.2780300F	CLSTN2		Body
								0.2046149	cg03512439	GDPD2		TSS200		-0.2115034	cg05647733	NUAK1		Body
								0.2046275	cg26209676	ZNF581	Island	TSS1500		-0.211515	cg16672223	CMIP		Body
								0.2046283	cg25021247	AMT		TSS200		-0.2115179	cg11080540			intergenic
								0.2046285	cg19225308	TBXA2R	Island	TSS1500		-0.2115444	cg22911200			intergenic
								0.20463945	cg04537567		Island	intergenic		-0.2115835	cg13639901	RBM33		Body
								0.2046482	cg10608636		S_Shelf	intergenic		-0.211584	ch.10.2760753F		N_Shore	intergenic
								0.2046504	cg16440561	SPEG	Island	Body		-0.2116	cg16909914	ANKRD46		5'UTR
								0.204651	cg15862809	TBL1X		5'UTR		-0.2116444	cg18538668			intergenic
								0.2046612	cg09598552	CDH23		Body		-0.2116464	cg03312117			intergenic
								0.2046617	cg19623588	REL		3'UTR		-0.2116548	ch.7.1839793F			intergenic
								0.2046646	cg05030346	INPP5A	N_Shore	3'UTR		-0.2116738	cg08726522	ST5		Body
								0.2046723	cg17082959			intergenic		-0.2116768	cg24394819	RPTOR		Body
								0.2046781	cg20068400			intergenic		-0.2116773	ch.7.2782052F	EXOC4		Body
								0.2046823	cg01993952	MTUS1		Body		-0.2116906	cg14087413	TMEM8B	S_Shore	Body
								0.2046838	cg09338136	AHRR	Island	Body		-0.2117422	cg13359998	GALNT2		Body
								0.2046982	cg18288967	PRDX1	Island	TSS200		-0.2117467	ch.2.1726169F			intergenic
								0.2047075	cg12390081	EXOC2		5'UTR		-0.2117589	ch.7.124218544F			intergenic
								0.2047255	cg10823322	CRYGD	S_Shore	TSS1500		-0.21177	cg12186317			intergenic
								0.2047281	cg13321745	MSI1	S_Shore	Body		-0.2117933	cg03420068	BOC		5'UTR
								0.20473917	cg03783410	SOX2OT	N_Shore	Body		-0.211796	cg06613286	TMEM132C	S_Shore	Body
								0.20474109	cg06440348	PRDM8	S_Shore	5'UTR		-0.2118057	cg13580107	NFATC1	N_Shore	Body
								0.2047417	cg20297638	LFNG	Island	Body		-0.2118713	ch.7.137529584R			intergenic
								0.2047434	cg06454951	TMEM27		TSS200		-0.2118989	cg27185501			intergenic
								0.20474959	cg14793596	MXRA8	Island	Body		-0.2119065	cg10727432	SIPA1L1		Body
								0.2047549	cg19592898		Island	intergenic		-0.2119686	cg24799460	TARSL2		Body
								0.2047666	cg13683990	COL11A2	Island	TSS1500		-0.2119713	cg08971940			intergenic
								0.2047747	cg16715687		N_Shore	intergenic		-0.2119814	cg14709253	MTUS1		Body
								0.2047752	cg01633363	AATK	S_Shore	TSS1500		-0.2120003	cg17283266	ALG9		Body
								0.20478095	cg01383599		N_Shore	intergenic		-0.2120244	cg08451978	C3orf52		Body
								0.2047863	cg08194458		N_Shore	intergenic		-0.2121224	cg10622174			intergenic
								0.2047921	cg12383807		Island	intergenic		-0.2121596	ch.6.122367561R			intergenic
								0.2047929	cg02483661	HES5	N_Shore	3'UTR		-0.2121919	cg04370106	ACCN1		Body
								0.2048109	cg20982476	HBXIP	S_Shore	TSS1500		-0.2122568	cg08837344	ABRA		TSS200
								0.2048149	cg13639536	GYG1		Body		-0.2122613	cg00640775	TFDP1	S_Shore	Body
								0.2048165	cg03591419	SOCS4		5'UTR		-0.2122614	cg01973676	CUX1		Body
								0.2048202	cg12122597	KCNA4	Island	TSS1500		-0.2122652	cg13435834	C7orf50	N_Shelf	Body
								0.2048364	cg08870042	TMED7-TICAM2	Island	Body		-0.2122699	cg05155319			intergenic
								0.2048437	cg14031679			intergenic		-0.2122826	cg16659510	BANP		5'UTR
								0.2048488	cg18013066	FAM190A		Body		-0.2122932	cg05437476		Island	intergenic
								0.2048507	cg03375703	BAZ2B		3'UTR		-0.2122996	cg26660656	KIF26B	Island	Body
								0.2048581	cg18132212	NSUN7	Island	TSS200		-0.2123061	cg21773820			intergenic
								0.2048588	cg06099001	KIFC1	S_Shelf	Body		-0.2123224	ch.11.110379701F			intergenic
								0.2048607	cg23687603			intergenic		-0.2123519	cg23654821	CSRNP1	S_Shore	5'UTR
								0.2048658	cg11046673	MED12L		Body		-0.2123621	cg10816543			intergenic
								0.2048735	cg12532477	CHST6	S_Shore	TSS1500		-0.2123858	ch.12.1121679R	ATP5G2	N_Shore	Body
								0.2048762	cg04293891	ZNF611	S_Shore	TSS1500		-0.2123963	cg04650676	2009-09-01		5'UTR
								0.2048845	cg26166177	FN1		Body		-0.2123999	cg26581200	LIF	N_Shelf	3'UTR
								0.20488762	cg05247112		Island	intergenic		-0.2124191	cg14758525		S_Shelf	intergenic
								0.2049025	cg22586956		S_Shelf	intergenic		-0.212433	cg07402939			intergenic
								0.2049059	cg07450749			intergenic		-0.2124851	cg03720950	C12orf51		Body
								0.2049097	cg13785951		N_Shelf	intergenic		-0.2124937	cg20584157	PRICKLE2		Body
								0.2049105	cg14534144	TMCO3	S_Shelf	Body		-0.2125145	cg01185921	ABLIM1		TSS200
								0.2049137	cg12018098	SPRED3	Island	Body		-0.2125191	ch.5.2533981R	FAM13B		Body
								0.204914	cg20923184			intergenic		-0.2125344	cg00936790	KIF13B		Body
								0.2049194	cg15873449	PTPN2	S_Shore	TSS1500		-0.2125478	cg16643088	CSRNP1	S_Shelf	5'UTR
								0.2049227	cg06183150			intergenic		-0.2125498	cg12177539	NCOA5	N_Shore	5'UTR
								0.2049262	cg24336808			intergenic		-0.2125569	cg00523683	RPTOR		Body
								0.2049315	cg09977361	TRIM29	S_Shore	1stExon		-0.2125782	ch.2.2207852R	MRPS9		Body
								0.2049324	cg14042396		N_Shore	intergenic		-0.2126041	ch.12.2922115F	POLE	N_Shore	Body
								0.2049325	cg26081841			intergenic		-0.2126151	cg14094498	PAPPA		Body
								0.204935	cg01244520			intergenic		-0.2126302	cg19204958	DIP2C	S_Shore	Body
								0.2049528	cg23121394	C6orf123	Island	Body		-0.2126328	cg02061820	MBNL1		Body
								0.2049554	cg12885751			intergenic		-0.2126391	cg03372174			intergenic
								0.2049723	cg13423469	ATRNL1	S_Shelf	Body		-0.212655	ch.2.88242814R			intergenic
								0.204974	cg19825437		N_Shelf	intergenic		-0.2126689	cg05569328	TNXB	N_Shelf	Body
								0.2049747	cg00472710		Island	intergenic		-0.2126816	cg09110922			intergenic
								0.2049819	cg14894848	FAM19A5	Island	TSS1500		-0.2127015	cg04701937			intergenic
								0.2049853	cg24085707	TSPAN10	S_Shore	3'UTR		-0.2127226	cg11108991	KCNMB3		TSS200
								0.20499994	cg05928290	BMP4	Island	Body		-0.2127325	cg13101184			intergenic
								0.205003	cg07713493	CDK18	N_Shore	TSS1500		-0.2127849	cg00770316			intergenic
								0.2050032	cg00286104	MYO15B	Island	TSS1500		-0.2128105	cg18949786	NXF1	S_Shore	3'UTR
								0.2050081	cg01355526	DIS3L2		Body		-0.2128403	cg19520763		N_Shelf	intergenic
								0.205009	cg17319294	COL13A1		Body		-0.2128413	ch.8.33884649F			intergenic
								0.2050101	cg21157065	LCN2		Body		-0.212842	cg26860604	WWP2		1stExon
								0.2050183	cg01995468		Island	intergenic		-0.2128436	cg03332546	EPS15L1		Body
								0.205021	cg11952344	HEXDC	S_Shore	Body		-0.2128644	ch.6.105025291R			intergenic
								0.2050218	cg00607989			intergenic		-0.2128764	cg14582501	SH2D3C	N_Shelf	Body
								0.2050227	cg12174341		Island	intergenic		-0.2128929	cg18758433	RPTOR		Body
								0.2050247	cg10746278			intergenic		-0.2129125	cg12494529	C10orf110		Body
								0.2050272	cg04043150		Island	intergenic		-0.2129274	cg14240790			intergenic
								0.2050395	cg10858945		Island	intergenic		-0.212933	ch.4.3207570F			intergenic
								0.2050509	cg13400077	NOS1AP		Body		-0.2129453	ch.16.1602018R			intergenic
								0.2050523	cg04964883			intergenic		-0.2129586	cg09791621		Island	intergenic
								0.205056	cg04434244			intergenic		-0.2129598	ch.5.3099968F			intergenic
								0.2050587	cg03449543			intergenic		-0.2130653	cg23004031	MGMT		Body
								0.2050668	cg21222681	ANXA1		Body		-0.2130767	cg04639241	PVT1		Body
								0.2050685	cg08236831			intergenic		-0.213117	cg18100045			intergenic
								0.2050688	cg10635145	BDNF	N_Shore	Body		-0.2131331	cg21519058			intergenic
								0.2050714	cg19048176	PPT2	N_Shore	TSS1500		-0.2131569	cg09161446			intergenic
								0.2050825	cg10289305	PEX5L		Body		-0.2131867	cg07201215	RUNX1		Body
								0.20508326	cg16968985	SEZ6	Island	Body		-0.2132074	cg13547889	NOTCH1		Body
								0.2051155	cg07509155	IL28RA	Island	TSS1500		-0.2132104	ch.13.1085822R	KLF12		Body
								0.2051214	cg09178025		S_Shore	intergenic		-0.2132203	cg19291696			intergenic
								0.20512271	cg05079049		Island	intergenic		-0.2132419	cg21235678	GPER	N_Shore	5'UTR
								0.2051234	cg09426434	BRP44L		3'UTR		-0.2132439	cg05256043	DCT		TSS200
								0.2051395	cg03529189	SRGAP1		Body		-0.2132649	cg26801613	LMO4	N_Shore	TSS1500
								0.2051398	cg05924489	AMT		Body		-0.2132656	cg01768814	PITPNC1		Body
								0.2051422	cg23036508	TERC	Island	TSS200		-0.2132866	cg26701826	SGMS2		5'UTR
								0.2051462	cg10263682	SOX2OT	Island	Body		-0.213307	cg22066599		S_Shelf	intergenic
								0.2051545	cg10122230	BANP	N_Shore	Body		-0.2133944	cg07696354			intergenic
								0.20518783	cg03146625	HOXC4	S_Shore	Body		-0.2133983	cg08520443	NXN	S_Shore	Body
								0.2051901	cg01109065	WNT5A	Island	Body		-0.2134038	ch.16.868576F	NFATC2IP		3'UTR
								0.2051952	cg00868875	KCTD1	Island	5'UTR		-0.2134354	cg07753711	PLK4	N_Shore	TSS1500
								0.2051971	cg18143792		S_Shore	intergenic		-0.2134475	cg21510194			intergenic
								0.2052021	cg06925179			intergenic		-0.2134655	cg16497945			intergenic
								0.2052056	cg23390920	RMST		TSS1500		-0.2134766	cg01759218		N_Shelf	intergenic
								0.2052064	cg00179070	COL1A1	Island	TSS200		-0.2135082	cg15671083	UCN3		TSS200
								0.2052081	cg27595489			intergenic		-0.2135212	cg27388962	LOC100216001		Body
								0.2052095	cg05965277	LHX5	Island	Body		-0.2135575	ch.8.253600F	TNKS		Body
								0.2052156	cg22315974	NFIC	S_Shore	Body		-0.2135801	cg18220786			intergenic
								0.2052305	cg24519780	PKP4		5'UTR		-0.2135858	ch.14.1182433R	SPTLC2		Body
								0.2052316	cg12443477	GAB3	Island	TSS1500		-0.2135956	cg04106201	POU6F2		Body
								0.20523784	cg24739382	ANK1	Island	3'UTR		-0.2136281	cg10310168			intergenic
								0.2052412	cg03388786	LYN		5'UTR		-0.2136496	cg25141943	IRF2BP2	N_Shore	Body
								0.2052417	cg13795831	CTSZ	S_Shore	TSS1500		-0.2136599	cg10724965			intergenic
								0.2052643	cg08151292	SPEF1	N_Shore	3'UTR		-0.2136833	cg24127506		N_Shore	intergenic
								0.2052652	cg00431317	RALYL		5'UTR		-0.2137013	ch.13.1081090R	KLF12		3'UTR
								0.2052711	cg13386215	LYRM7		3'UTR		-0.2137035	cg15093769	NMNAT3		5'UTR
								0.2052727	cg06855506			intergenic		-0.2137037	cg07634927			intergenic
								0.20528308	cg12731671	LRRN4	Island	5'UTR		-0.2137272	cg24425149	TBC1D4		Body
								0.2052999	cg09184378			intergenic		-0.2137286	ch.2.2134493R	RFX8		Body
								0.2053022	cg25103417		N_Shore	intergenic		-0.2138115	cg15998406	EFNA2	Island	Body
								0.20531226	cg11207983	C1orf51	Island	TSS1500		-0.2138133	ch.21.420934R			intergenic
								0.2053195	cg10144112	ZNF644		5'UTR		-0.213826	cg00409696			intergenic
								0.2053288	cg26654775			intergenic		-0.2138696	ch.12.26197F	WNK1		Body
								0.2053341	cg02607319		Island	intergenic		-0.2138709	cg19450816			intergenic
								0.2053427	cg05729480	2009-09-01	N_Shore	TSS1500		-0.2138712	cg06186245	TMEM45A		5'UTR
								0.2053447	cg09123158	GNAS	N_Shore	3'UTR		-0.2138722	cg25417529	KANK2	S_Shore	Body
								0.2053456	cg12318501	ADM2	Island	TSS1500		-0.2138823	cg18413706	ERG		Body
								0.2053565	cg19237879	SCUBE2	Island	TSS1500		-0.2139284	cg19404835			intergenic
								0.2053632	cg10735475		Island	intergenic		-0.2139387	cg13610455	LOC388796		Body
								0.2053641	cg24110635	STK38L		Body		-0.2139479	cg11639950	NCOR2	Island	5'UTR
								0.20537185	cg14645545	SLC11A1	Island	Body		-0.214024	cg04206484	C7orf50	S_Shore	Body
								0.2053795	cg26094122	CPD	Island	TSS1500		-0.2140242	cg08160224	AHNAK		Body
								0.20538871	cg11382082		N_Shore	intergenic		-0.2140634	cg26118221			intergenic
								0.2053972	cg07360805	BLCAP	N_Shore	5'UTR		-0.2140643	cg07382129	MEF2A		Body
								0.2054042	cg17513789	XIST		TSS1500		-0.2140731	cg02389180			intergenic
								0.2054044	cg25679979	KITLG		Body		-0.2140963	cg10231746	OR1E2		TSS1500
								0.20541	cg09603398	ENOX1		5'UTR		-0.2141028	cg03211864	BTBD16		Body
								0.2054104	cg16652462	LOC644172	Island	Body		-0.2141448	cg24681963		N_Shore	intergenic
								0.2054143	cg17386689	MAP2K1		Body		-0.2141683	cg11518509			intergenic
								0.2054221	cg06738743		N_Shelf	intergenic		-0.2141737	cg09015280			intergenic
								0.2054235	cg04329125	CRIP2	Island	Body		-0.2141802	cg12744447			intergenic
								0.2054252	cg07902192	RUNX2	S_Shelf	Body		-0.2141965	cg09035925	RIN2		Body
								0.2054269	cg25926652	ORC2L		Body		-0.2142065	cg18477949			intergenic
								0.2054345	cg07193511		N_Shore	intergenic		-0.2142148	cg02957408	NPAS3	S_Shelf	3'UTR
								0.2054359	cg19640589	GNAS	Island	TSS200		-0.214237	cg24980904	MYL12A	S_Shore	5'UTR
								0.2054365	cg19551055		N_Shelf	intergenic		-0.2142423	cg00978584	CASP8		5'UTR
								0.2054572	cg20946638	ZNF713		TSS200		-0.2142521	cg02518245			intergenic
								0.2054634	cg05420057	SRCIN1	S_Shore	Body		-0.2142567	cg24148133		N_Shore	intergenic
								0.2054644	cg01201797	FZD5	S_Shore	TSS1500		-0.2142657	cg10427868	ZMIZ1		5'UTR
								0.2054814	cg00345862	LECT1	Island	1stExon		-0.2142657	cg26139975			intergenic
								0.2054858	cg20207219		N_Shore	intergenic		-0.2142736	cg00118342	UXS1		Body
								0.2054891	cg00419564	S100A6	S_Shore	TSS200		-0.2143213	cg15226275	FRK		TSS200
								0.2054896	cg21766141	SOX5		5'UTR		-0.2143512	cg18764771	FRK		TSS200
								0.2055091	cg07714266	JAZF1		Body		-0.214366	cg06687504	RPS6KA2		Body
								0.2055215	cg01601639			intergenic		-0.2144044	cg22220502	PAWR	N_Shelf	Body
								0.2055242	cg22242148		N_Shelf	intergenic		-0.2144214	cg18752880	C1QTNF3		TSS200
								0.2055248	cg22719037	SH2B3	N_Shore	TSS1500		-0.2144346	ch.4.12213464R			intergenic
								0.2055366	cg11286063	PCDHB18	N_Shore	TSS200		-0.214466	cg08831077	HRH1		TSS200
								0.2055397	cg24030630	TCIRG1	S_Shore	5'UTR		-0.2144717	cg18783429			intergenic
								0.2055404	cg02356786	LOC731275	Island	Body		-0.214473	cg07348591	SERPINE2	N_Shore	5'UTR
								0.2055429	cg25747192	RASSF1	Island	TSS200		-0.2145074	cg20328917	TMTC3	S_Shore	5'UTR
								0.2055484	cg21128569	HOXD13	N_Shore	TSS1500		-0.214606	cg21243944			intergenic
								0.2055486	cg03001143	METTL11B		TSS1500		-0.2146189	ch.5.2389603F	FNIP1		Body
								0.2055556	cg16500230		S_Shelf	intergenic		-0.2146218	cg15408889	TNFAIP8		Body
								0.2055568	cg25141181	CAPZB	S_Shore	3'UTR		-0.2146257	cg12427286			intergenic
								0.2055678	cg17519449	BAI2	N_Shelf	Body		-0.2146284	cg10284406			intergenic
								0.205569	cg07107976	ROBO1		Body		-0.2146341	cg26133164			intergenic
								0.20557523	cg18747039		Island	intergenic		-0.2146943	cg16987735	LCE1E		5'UTR
								0.2055774	cg07172007	RASSF8		5'UTR		-0.2147052	cg23369529	GADD45A	N_Shore	TSS1500
								0.2055793	cg08481002		S_Shelf	intergenic		-0.2147294	cg02337436	EBF3		Body
								0.2055796	cg01819502	GGT6		TSS1500		-0.214734	cg06866451			intergenic
								0.205582	cg04101194	SLC34A2	N_Shore	TSS1500		-0.2147478	cg05695699	KIAA1522	N_Shore	Body
								0.205591	cg18815880	TCF3	N_Shore	Body		-0.2147516	cg03794617	RPTOR	N_Shore	Body
								0.205597	cg03350932	PDZD4	S_Shore	Body		-0.2147717	ch.10.2686225R	OAT		Body
								0.2056029	cg15454563	LRRC8D		5'UTR		-0.2147842	cg00903998	ESRRG		5'UTR
								0.2056036	cg23372684	COL23A1	S_Shore	Body		-0.2147902	cg23998119	ZDHHC22		Body
								0.2056075	cg01795955		Island	intergenic		-0.2148301	ch.5.1757313F	ANKRD32		Body
								0.2056125	cg22817352	LRRN2	N_Shore	5'UTR		-0.2148389	ch.21.818333F	MCM3AP		Body
								0.2056226	cg14612428	GNAL	Island	5'UTR		-0.2148502	cg07438401	SUCLG2		Body
								0.2056273	cg11612040			intergenic		-0.2148587	cg24334512			intergenic
								0.2056372	cg15518950	TMEM171	Island	TSS1500		-0.214869	ch.5.78058155R			intergenic
								0.2056395	cg07425885			intergenic		-0.2148701	cg20957776	TPO	S_Shore	Body
								0.2056413	cg25708695	TP63		Body		-0.2148721	cg23909079	GRID1		Body
								0.2056456	cg20020844	SP6	S_Shore	5'UTR		-0.2148985	cg23408558			intergenic
								0.2056552	cg22896793	HSPA12B	N_Shore	TSS1500		-0.214917	cg08486903	SMURF1	N_Shore	Body
								0.2056553	cg02575675	LOC440356	S_Shore	Body		-0.2149207	cg15877233	C7orf10		Body
								0.2056681	cg19259082	MPZL3		TSS1500		-0.2149402	cg14599823			intergenic
								0.2056714	cg25815893	EGFR		Body		-0.2149498	cg26429629	LOC257358		TSS200
								0.2056756	cg14460008			intergenic		-0.2149851	cg17735539	ADARB2		Body
								0.2056794	cg07196992			intergenic		-0.215003	cg06601891	MGP		1stExon
								0.205684	cg23169762	C6orf145	N_Shore	Body		-0.2150091	ch.13.1159947F			intergenic
								0.2056877	cg06312848	KBTBD2		5'UTR		-0.2150316	cg22827210	CHST11		Body
								0.2056887	cg20761182	GULP1		5'UTR		-0.2150582	cg04454664	ZNF366		Body
								0.2057025	cg05757365	SLITRK5	N_Shore	Body		-0.2150771	cg08387014		S_Shore	intergenic
								0.2057059	cg20398362	LOC283999	S_Shore	Body		-0.215078	ch.1.944912R	MED18	S_Shelf	Body
								0.2057101	cg19663861		S_Shore	intergenic		-0.2151129	cg07573872	SBNO2	S_Shelf	Body
								0.2057338	cg15977267			intergenic		-0.2151387	ch.5.34664565R			intergenic
								0.2057367	cg23481184	FAM189A1		Body		-0.2151547	cg25597833	KDM2A	S_Shore	5'UTR
								0.2057407	cg26034919	KRTCAP3	S_Shore	Body		-0.2151557	cg00255699	TRIT1		3'UTR
								0.2057458	cg16361890	LTC4S	N_Shelf	TSS1500		-0.2151573	cg07182163	NRXN3		Body
								0.2057606	cg21971621	SNX32	N_Shore	TSS1500		-0.2151738	cg01283887	CTNNA3		Body
								0.205764	cg08159724	MADCAM1	S_Shore	Body		-0.2151741	cg08268017	FAM92A1	N_Shore	TSS1500
								0.2057673	cg22729460			intergenic		-0.2152107	cg22960952	C4orf26		TSS200
								0.2057741	cg06396119		N_Shore	intergenic		-0.2152334	cg19998073	ZC3H14		3'UTR
								0.2057746	cg14695492	BAI1	Island	1stExon		-0.2152336	cg26353598			intergenic
								0.205778	cg04561791			intergenic		-0.2152356	cg12061531		Island	intergenic
								0.2057914	cg08986516	RNF146		Body		-0.2152389	cg21116266	ITGBL1	N_Shore	1stExon
								0.205802	cg06228828	DLEU2	N_Shelf	Body		-0.2152507	ch.20.46011435R		N_Shore	intergenic
								0.205811	cg19185146		S_Shore	intergenic		-0.215264	ch.6.14670643R			intergenic
								0.2058213	cg04269043	CNGB1	Island	3'UTR		-0.2152757	cg03468671	CTAGE5	S_Shore	Body
								0.2058263	cg03768338			intergenic		-0.21528	ch.8.29541315F			intergenic
								0.2058316	cg18027174	ADPRH	N_Shore	TSS1500		-0.2154309	cg27335649			intergenic
								0.2058328	cg24132580	2001-03-01		5'UTR		-0.2154432	cg00792184	DPF3	N_Shelf	Body
								0.2058403	cg14866032		N_Shore	intergenic		-0.2154694	cg25616600			intergenic
								0.20586101	cg06894134		S_Shelf	intergenic		-0.215474	cg03582419			intergenic
								0.2058636	cg09173768	HOXD9	Island	3'UTR		-0.2155019	cg02483931	CCL5		Body
								0.2058747	cg16568256			intergenic		-0.215503	cg05575505			intergenic
								0.205899	cg07724670		Island	intergenic		-0.2155105	ch.3.1381988F	CADPS		Body
								0.2058994	cg02954562	IFFO1	Island	Body		-0.2155336	cg12458966			intergenic
								0.20591108	cg07683388	ANKRD44	Island	Body		-0.2155619	cg05721751	ADARB2		Body
								0.2059111	cg00461022	FAM134B	S_Shore	TSS1500		-0.2155776	ch.11.2725754F	APLP2	S_Shelf	Body
								0.2059123	cg14543226	NFIC	N_Shelf	Body		-0.2155878	cg05603896	SCML4		TSS200
								0.20591618	cg27300647	L1TD1	N_Shore	TSS200		-0.2155965	cg11650704	ADAR		3'UTR
								0.2059197	cg09113915	ELMOD3		3'UTR		-0.2156064	ch.6.1297321R	BMP5		Body
								0.2059409	cg20934731	CSMD1		Body		-0.2156158	cg21572599		S_Shelf	intergenic
								0.2059575	cg00721170	CXCL5	Island	1stExon		-0.2156367	ch.12.61764592R			intergenic
								0.2059611	cg15463686	CSDE1		5'UTR		-0.215669	cg14455403	LMCD1		Body
								0.2059856	cg05914696		Island	intergenic		-0.2156746	cg26113233			intergenic
								0.2059947	cg11995282	BZW2		Body		-0.2156897	cg22522598	BRD4		Body
								0.2059985	cg09236382	DCHS1	N_Shore	5'UTR		-0.2156993	cg21762222	GLIPR1		1stExon
								0.2060085	cg00404641	NUDT16P	N_Shore	TSS200		-0.2157699	ch.22.40657F	BCL2L13		Body
								0.2060131	cg20475917		Island	intergenic		-0.2157828	ch.20.24371212R			intergenic
								0.2060156	cg26420444	MLLT10		Body		-0.2158035	ch.6.2958553R	SYNE1		Body
								0.2060209	cg14352032		S_Shore	intergenic		-0.2158108	cg13698865	COL5A1		Body
								0.2060226	cg11076434			intergenic		-0.2158296	ch.17.1131311F	DHX8		Body
								0.20602587	cg03844826	FAT1		Body		-0.2158613	cg24589292		S_Shelf	intergenic
								0.2060269	cg04136369	HNF1B		Body		-0.2159006	cg01631333			intergenic
								0.20602847	cg26687072	HOXB1	Island	TSS200		-0.2159088	cg15341833	UXS1		Body
								0.2060331	cg08129292	SCARNA9L	N_Shelf	TSS1500		-0.2159102	ch.13.639148F			intergenic
								0.2060368	cg15236528	C17orf55	N_Shore	TSS200		-0.2159737	cg01793445	RCSD1		Body
								0.2060507	cg04395431	FANCM		Body		-0.2159792	cg09831875	NCOR2		Body
								0.2060647	cg07914282	CTBP2	Island	5'UTR		-0.2159805	ch.11.838495R			intergenic
								0.2060678	cg01430103		Island	intergenic		-0.2160023	ch.4.33396388F			intergenic
								0.20608823	cg09535924	MEIS1	N_Shore	Body		-0.2160026	cg18700940	MAP3K14		5'UTR
								0.2060903	cg21747160	LMBR1L	S_Shore	TSS1500		-0.2160362	cg01285164	GXYLT2		TSS1500
								0.2061197	cg11709544	STMN1	Island	TSS1500		-0.21610245	cg18198306	FBXO5	N_Shore	5'UTR
								0.2061208	cg15092219			intergenic		-0.2161429	cg01140416			intergenic
								0.20612105	cg14275842	CHRNE	Island	Body		-0.2162569	cg08854834	C21orf7		Body
								0.2061231	cg15399511	YLPM1	N_Shore	TSS1500		-0.2162739	cg22417613	KIAA1549		Body
								0.2061345	cg01501551		Island	intergenic		-0.2162804	cg19160624			intergenic
								0.2061357	cg09965499	EBAG9		Body		-0.2163002	cg03741862			intergenic
								0.20614894	cg23989673		Island	intergenic		-0.2163573	cg19956889	USP6NL	N_Shelf	5'UTR
								0.2061538	cg23853507	ADARB2		Body		-0.2163855	cg03262887	DEFB119		Body
								0.2061601	cg13751216		S_Shore	intergenic		-0.2164653	cg01623261	BAHCC1	Island	Body
								0.2061751	cg19045027			intergenic		-0.2165022	cg05120428	AFAP1L2		Body
								0.2061799	cg11556164	LRRN3		5'UTR		-0.2165154	cg00573857			intergenic
								0.2061815	cg00137611	GFRA2	N_Shore	Body		-0.2165232	ch.20.905431R	MYBL2		Body
								0.2061944	cg17796461		Island	intergenic		-0.2165367	cg20918393			intergenic
								0.20619601	cg00533364	ZNF331	Island	TSS1500		-0.2165442	cg15331383	RPTOR	N_Shelf	Body
								0.2062133	cg00401234	DSTN	S_Shelf	Body		-0.2165567	ch.15.62796485F			intergenic
								0.2062186	cg02537838	C20orf151		TSS200		-0.2165672	cg02148562			intergenic
								0.2062332	cg03163184			intergenic		-0.2165803	cg23004985	PDE8A		3'UTR
								0.2062335	cg20720680	INPPL1	N_Shelf	Body		-0.2166723	cg27395342	DLC1		Body
								0.20624095	cg24631482		Island	intergenic		-0.2166916	cg21777553	KLF7	N_Shelf	Body
								0.2062445	cg13916928	BSCL2	S_Shore	5'UTR		-0.2167201	cg18070470	ATP2C1	S_Shore	Body
								0.2062563	cg11942221	EWSR1		Body		-0.216743	cg02330500	CLMN		Body
								0.2062666	cg04526584		N_Shore	intergenic		-0.2167881	cg02349866	AP3S2		Body
								0.2062682	cg07219303	ADH6		TSS1500		-0.2168074	ch.7.54221757R			intergenic
								0.2062822	cg01492523	DCHS2	S_Shore	TSS1500		-0.2168743	ch.14.1168716F			intergenic
								0.2062851	cg24032249		N_Shore	intergenic		-0.2168746	cg05148373	PDE1A		TSS200
								0.2062931	cg06573604	LY75	Island	Body		-0.2168802	ch.2.117200887F			intergenic
								0.206308	cg05118916	PCSK9	Island	TSS200		-0.2168881	cg19442545	FUT11	S_Shore	Body
								0.2063103	cg02607544	IFFO1	S_Shore	Body		-0.2168985	cg03901910	DLGAP2	N_Shore	Body
								0.2063173	cg06692785	KIAA1614	S_Shore	Body		-0.2169334	cg10863922	SERPINB9	Island	Body
								0.2063188	cg06102954	MX2		5'UTR		-0.2169408	ch.12.71364637R			intergenic
								0.2063219	cg10839385	VSIG8	S_Shore	Body		-0.2169482	cg25557306			intergenic
								0.2063262	cg13927247	DTWD2		3'UTR		-0.2169539	cg06436854	CBFA2T3		TSS200
								0.2063295	cg03588970		S_Shore	intergenic		-0.2169673	cg10021122	TTF2		Body
								0.20633206	cg06497198	NHLRC1	Island	TSS200		-0.2169722	cg13914708			intergenic
								0.2063324	cg05518778		S_Shelf	intergenic		-0.2169962	cg01602001	CDH11		5'UTR
								0.206335	cg12531611	NEDD9		Body		-0.2170243	cg16320419	BHLHE40	S_Shore	3'UTR
								0.20634216	cg13184270	MNS1	Island	1stExon		-0.2170279	cg00263856	ZNF519	N_Shore	Body
								0.2063752	cg01944288	NTNG2	N_Shore	TSS1500		-0.2170535	ch.1.162207702R			intergenic
								0.2063813	cg14415559	PFDN4		3'UTR		-0.2171056	ch.5.2559743R	CTNNA1		Body
								0.206383	cg04331802	CDS1		Body		-0.2171181	cg17514485	TOM1L2		Body
								0.20638966	cg09591524	HOXA3	Island	5'UTR		-0.2171257	cg27537125			intergenic
								0.2063911	cg23925650			intergenic		-0.217131	ch.15.658653F	TMOD2		Body
								0.2064023	cg10257671	CPSF2		3'UTR		-0.2171732	cg01883662	TM4SF19		TSS200
								0.2064389	cg20422417		Island	intergenic		-0.2171802	cg00674995	DGKH		Body
								0.2064431	cg07542748	RADIL		Body		-0.2171984	cg03303585			intergenic
								0.20644855	cg14531663	PRRT1	Island	3'UTR		-0.217221	cg12017558	NUDT1		Body
								0.2064718	cg18092665			intergenic		-0.2172264	ch.12.1183517F	TIMELESS		Body
								0.2064729	cg04413193			intergenic		-0.2172509	ch.6.147974784R			intergenic
								0.206482	cg14892222	GOLGA8A		3'UTR		-0.2172613	cg13506158	UTS2D	S_Shore	TSS200
								0.2064864	cg13407278	CENPP		Body		-0.21728	cg09696747		N_Shore	intergenic
								0.2064954	cg05620980		Island	intergenic		-0.217282	cg11956866	SFI1		Body
								0.2064976	cg04407147	2007-03-01		Body		-0.2173264	ch.4.46116426R			intergenic
								0.2065062	cg04013733	PPP2R3A		Body		-0.2173582	cg17804886	RASA3	S_Shore	Body
								0.2065175	cg18827066	EIF3H		Body		-0.2173615	cg18883198	TMEM57	S_Shore	Body
								0.206532	cg17552759	CASP4		TSS1500		-0.2173636	cg06223539	SHANK2		Body
								0.20654104	cg25298319		Island	intergenic		-0.2173798	cg26108976	KIAA0247	S_Shelf	5'UTR
								0.2065458	cg02487130	SPEG	Island	Body		-0.2173819	cg14180758			intergenic
								0.2065558	cg19464419	EPHA7		Body		-0.2174061	cg14614881	COL27A1		Body
								0.20656097	cg13338827	ABCB4	Island	5'UTR		-0.2174622	ch.10.1148322F	PRKG1		Body
								0.2065616	cg16450097			intergenic		-0.2174801	cg19909865	PCDH10	S_Shore	Body
								0.2065639	cg21279826	MAPK6		3'UTR		-0.2174917	cg13452812			intergenic
								0.2065646	cg08722675	ACOX3		Body		-0.217529	cg02742555	INSC		Body
								0.20657422	cg10096100	CNKSR1		TSS200		-0.2176133	cg13981043			intergenic
								0.206586	cg11092416		N_Shore	intergenic		-0.2176292	ch.6.1795380F			intergenic
								0.2065881	cg03461431	KCNQ4	Island	Body		-0.2176672	ch.3.5731500F			intergenic
								0.206599	cg07134930	HDAC4		Body		-0.2176812	cg00734931			intergenic
								0.2066045	cg02251027	SSC5D	Island	Body		-0.2176918	cg18666379		S_Shelf	intergenic
								0.206614	cg23149852			intergenic		-0.2177524	cg07026448	SLC22A2	S_Shore	TSS1500
								0.2066281	cg27379896	C16orf81	N_Shore	TSS1500		-0.2177733	cg27348420	C6orf208		Body
								0.2066476	cg02067022	KCNQ5		Body		-0.2177841	cg11383291	ITGB5		Body
								0.20665342	cg19192280	PRRT1	Island	3'UTR		-0.217819	cg06109664	EIF4E	Island	5'UTR
								0.2066536	cg06452184	LPHN3		Body		-0.2178725	cg08924321			intergenic
								0.206657	cg09192711	PSTPIP1	Island	Body		-0.217877	cg20687616			intergenic
								0.2066706	cg11920122	GNAL	Island	TSS200		-0.217922	cg16217908	C3orf52	S_Shelf	Body
								0.20667444	cg01945562	PLOD2	Island	5'UTR		-0.2179221	cg00907427	HNRNPR	N_Shore	5'UTR
								0.2066794	cg01882260	SLITRK3		5'UTR		-0.2179622	cg26852712	COL18A1	Island	Body
								0.2066958	cg18514949	PPP2CA	S_Shore	TSS1500		-0.2179625	cg27058077			intergenic
								0.2066993	cg26703182	CTU1	Island	Body		-0.2180272	cg10892127	ZNF445	N_Shore	5'UTR
								0.2067009	cg09461792			intergenic		-0.2180373	cg08063160	LRRFIP1		Body
								0.2067022	cg06324635	ST5		5'UTR		-0.2180381	cg09782560			intergenic
								0.2067068	cg22012583	LASS2	Island	TSS1500		-0.218046	ch.1.1029351R	SNRNP40		Body
								0.2067113	cg04874074	CAMTA1		Body		-0.2180568	cg16650073	NTHL1	S_Shore	3'UTR
								0.2067136	cg10239860			intergenic		-0.2180752	cg22351904		S_Shore	intergenic
								0.2067187	cg12664119	TBX15	S_Shore	TSS200		-0.2180833	cg19028462	MCF2L	Island	Body
								0.20672347	cg26227225	C1orf86	Island	Body		-0.2181262	ch.2.148139564F			intergenic
								0.2067367	cg12391643			intergenic		-0.218129	cg11571124	CLIP1		Body
								0.2067464	cg15974931	PKHD1L1	N_Shore	TSS1500		-0.2181417	cg19376097			intergenic
								0.2067501	cg13904806	SAMD11	N_Shore	Body		-0.2181526	cg24632944	FBLN2		Body
								0.2067522	cg04233521	WASF2		Body		-0.2181708	cg01476222	TRAF6		Body
								0.2067634	cg25221496	MEIS2	N_Shore	Body		-0.2181723	cg25147343	FRG1B	S_Shore	Body
								0.20676955	cg17378342	CDX1	Island	TSS200		-0.2181844	cg07033292	TBC1D2B		3'UTR
								0.2067705	cg00996925	DNM3		Body		-0.2181964	cg12302987			intergenic
								0.2067892	cg08002746			intergenic		-0.2182256	cg26027052			intergenic
								0.2067954	cg12229841	STAP2		TSS200		-0.2182335	cg04384810	C14orf159		5'UTR
								0.20680554	cg01612057	FKBP11	Island	Body		-0.218234	cg22571393	ATP11A	S_Shore	Body
								0.2068179	cg00333843	MAF	S_Shelf	3'UTR		-0.2183082	cg04605590			intergenic
								0.2068224	cg18274480		Island	intergenic		-0.2183855	cg23897383	GAK	N_Shore	Body
								0.20682757	cg22237200	ATP1B2	Island	Body		-0.2183866	ch.12.92153209R			intergenic
								0.2068303	cg02895278	PPP2R2A		Body		-0.2183878	cg02269083	ALPK2		TSS1500
								0.206831	cg08475042	UNC80		Body		-0.2184072	cg12892638			intergenic
								0.2068323	cg10106804	GJA4	Island	TSS200		-0.2184199	ch.5.53208672R			intergenic
								0.2068361	cg16650308	PLA2R1		Body		-0.2184424	cg22952787	CLN5	S_Shore	Body
								0.2068365	cg19236493	HOXB3	Island	Body		-0.2184576	cg14574489	SLC9A9		Body
								0.206837	cg07654012		N_Shore	intergenic		-0.2184674	cg22628512			intergenic
								0.2068381	cg09012346	MAST4	S_Shelf	3'UTR		-0.2184716	cg26082814		N_Shore	intergenic
								0.2068692	cg07086492	ANO8	Island	Body		-0.2184816	cg04989070	S100A10	N_Shelf	5'UTR
								0.2068793	cg19776515	SDR16C5	Island	5'UTR		-0.2185167	cg18497238		S_Shelf	intergenic
								0.20688	cg09939462			intergenic		-0.218543	cg04387396	SGPL1		Body
								0.2068814	cg18252633	ARHGEF17	S_Shore	Body		-0.2185908	cg25687642		N_Shelf	intergenic
								0.2068837	cg07460565	ZNF236		3'UTR		-0.2186002	cg15286206	TMCO5A		Body
								0.206887	cg03094728	AKAP9		Body		-0.2186293	cg17534029	RTEL1	Island	Body
								0.2068878	cg18652327	GPC6		Body		-0.2186366	cg23402467			intergenic
								0.20688782	cg02102533	CCDC102A	Island	Body		-0.2186499	cg16111488	FLJ40852	S_Shelf	Body
								0.206889	cg07954054	LBR		3'UTR		-0.218667	ch.7.3273938R	PAXIP1		Body
								0.2069002	cg14117392		S_Shore	intergenic		-0.2187151	cg04815713	COL4A2		Body
								0.2069297	cg22122321		S_Shore	intergenic		-0.2187171	ch.8.140049216F			intergenic
								0.2069417	cg23517954	PSMD14	S_Shelf	5'UTR		-0.2187431	cg07630229	ZCCHC14		Body
								0.2069432	cg15695738		Island	intergenic		-0.21875742	cg10664338	MAPK14	S_Shore	Body
								0.2069481	cg11962310		Island	intergenic		-0.2187617	cg19705197	PFKFB3	S_Shore	Body
								0.2069655	cg15157945	NBEAL2	S_Shelf	Body		-0.2187756	ch.10.92313227R			intergenic
								0.2069781	cg18660987	REM2	Island	Body		-0.2187972	cg21637761	CYTSB		Body
								0.2069795	cg27314002	LTF	S_Shore	TSS200		-0.2188182	ch.3.1119246R	RAD54L2		Body
								0.206984	cg03874601			intergenic		-0.2188206	cg17579154	TBCD	S_Shore	Body
								0.2069862	cg17297238	PCDHGA4	Island	Body		-0.2188583	cg12927277			intergenic
								0.2069946	cg11854392	TXNRD2		Body		-0.2188609	ch.X.1084407R	TAF1		Body
								0.206995	cg16626196			intergenic		-0.2188838	cg19756789	RASGRP3		1stExon
								0.2069979	cg19526166	TMEM232		TSS1500		-0.2189321	cg14085060			intergenic
								0.2069981	cg00385983			intergenic		-0.2189553	cg27049539	USP40		Body
								0.2070006	cg18134731	RSBN1L		Body		-0.21896843	cg01177470			intergenic
								0.2070073	cg12827262	TULP1	Island	Body		-0.2189716	cg16698281	ACSF3		Body
								0.207013	cg11028624	SPON1	N_Shore	TSS200		-0.2189861	ch.3.3584022R	ABCC5		Body
								0.20701654	cg12390516	BEND7		Body		-0.2189916	cg03049445			intergenic
								0.2070206	cg19564112	BANK1		3'UTR		-0.2190162	ch.4.2917740F	FNIP2		Body
								0.2070522	cg08855938			intergenic		-0.2190184	ch.7.125108021R			intergenic
								0.2070635	cg13372402	LOC550643		TSS1500		-0.2190436	cg01826354	B3GNTL1	N_Shelf	Body
								0.2070775	cg14837130			intergenic		-0.2190686	cg24757778			intergenic
								0.2070802	cg09084256	C22orf42		TSS200		-0.2191315	cg01363474	PPP2R2C		Body
								0.2070832	cg01937267		S_Shelf	intergenic		-0.2191388	cg13946341			intergenic
								0.2070833	cg18091615	CREB3L2		Body		-0.2191431	ch.4.73928309R			intergenic
								0.2070887	cg27024161	BASP1		5'UTR		-0.2191435	cg09449150			intergenic
								0.2070896	cg26410635	AMDHD1	Island	Body		-0.2191492	cg08539965	EIF4G3		5'UTR
								0.20709364	cg23722529	ARHGAP6	N_Shore	Body		-0.2191679	cg07844518			intergenic
								0.2070987	cg10296062	PYGM		TSS1500		-0.2191982	cg09146088			intergenic
								0.207111	cg19892525	ATM		Body		-0.2192472	cg05911774	SRPX2		1stExon
								0.2071118	cg24534739			intergenic		-0.2192687	cg24667510	ITGAE		TSS1500
								0.2071135	cg19948253	LTBP3	N_Shelf	Body		-0.2192914	cg17775989	NTF3		Body
								0.207122	cg21982941	HS3ST3B1	S_Shore	Body		-0.2193516	cg02636348	KCNMA1		Body
								0.20713824	cg20166049	EXOC3L2	Island	Body		-0.219467	cg02768671			intergenic
								0.2071405	cg19624354	NCAM1		Body		-0.2194677	cg21756208			intergenic
								0.2071511	cg03409548	MOBKL2C	S_Shore	TSS200		-0.2194885	cg00245454	FNIP2		Body
								0.2071517	cg15931168		N_Shore	intergenic		-0.2194906	cg14898892	SHROOM3		TSS200
								0.207156	cg13789938	WDR11	S_Shelf	Body		-0.2195268	cg09398185	IFIT2		Body
								0.2071571	cg16158779	ANKK1	Island	TSS200		-0.2195508	cg25304816	MAP7D1		Body
								0.2071742	cg15027300	GGN	Island	Body		-0.2195567	cg10806811	STXBP6		5'UTR
								0.2071811	cg20195272	MTMR2	S_Shore	TSS1500		-0.2195696	ch.2.74841720R			intergenic
								0.2071922	cg09311683		Island	intergenic		-0.2195789	cg05238713	ELP4		Body
								0.2071952	cg21475150	RPL31	Island	TSS1500		-0.2195987	cg02230811			intergenic
								0.2071956	cg10658203	MCTP2		Body		-0.2196092	cg16606347	EBF3		Body
								0.2071981	cg08504812	C3orf55	N_Shore	TSS1500		-0.2196243	cg10484211	TGFB2		Body
								0.2072075	cg11539052	MIR548N	S_Shore	Body		-0.2196451	cg16896868			intergenic
								0.2072114	cg17750401	C6orf10		Body		-0.2196554	cg24496423	SRPK3	Island	5'UTR
								0.2072127	cg25824828	CACNA1I		Body		-0.2196593	cg27618216	PATE4		TSS200
								0.2072186	cg12442899	DDAH2	Island	1stExon		-0.219663	cg08942527	EFNA5		Body
								0.2072216	cg27077316	SLC25A17		3'UTR		-0.2196707	ch.5.3183300R			intergenic
								0.2072695	cg05863637		S_Shelf	intergenic		-0.2196784	cg14552010	AFF3		Body
								0.2072728	cg13585776	LHX2	N_Shore	Body		-0.2196791	cg01733904			intergenic
								0.2072763	cg25014247	KDM2B	N_Shore	Body		-0.219682	cg26337695		N_Shelf	intergenic
								0.2072831	cg18470456	CLDN10	N_Shore	TSS1500		-0.2196921	cg08051604	MEG3		Body
								0.2072853	cg26301215			intergenic		-0.2196955	ch.12.859106F	PRICKLE1	S_Shelf	5'UTR
								0.2073	cg21604697			intergenic		-0.2197127	ch.12.13534453R			intergenic
								0.2073018	cg13882606	USP25	N_Shore	TSS1500		-0.2197142	cg03207915	MAN1A1	N_Shore	Body
								0.2073219	cg02640638	TMEM229A	Island	TSS200		-0.2197184	cg27106643	NFATC1	S_Shore	Body
								0.207324	cg11071900	ANKIB1	S_Shelf	5'UTR		-0.219725	cg13549940	ACOT7		Body
								0.2073391	cg05179204	DCN		3'UTR		-0.2197319	ch.2.2412080F	DPP10		Body
								0.2073473	cg13132577	CYP2J2	N_Shore	Body		-0.2197494	cg17958516	ZMIZ1		5'UTR
								0.20734921	cg09483891	HLA-H	Island	Body		-0.2197514	ch.14.809850R			intergenic
								0.2073504	cg15443952	C7orf52	Island	Body		-0.219773	cg12946660	HNRNPUL1	S_Shore	Body
								0.2073508	cg01551441	EBF1	N_Shore	Body		-0.2197879	cg11784887	MFHAS1		Body
								0.2073596	cg18699242	USP18	N_Shore	TSS1500		-0.219796	ch.8.2327632F	RAD21		Body
								0.2073658	cg11198596	LRIG1	N_Shelf	Body		-0.219866	cg19029214	CAPN2		5'UTR
								0.2073721	cg18771034	CPM	S_Shore	TSS1500		-0.2199157	cg13213527	ZNF516		TSS1500
								0.207373	cg19529551	RAB6B	S_Shore	TSS1500		-0.219925	cg04312209	IL7R		1stExon
								0.2073734	cg03059575	ABCB5		3'UTR		-0.2199362	cg04283307	OR2M5		1stExon
								0.20738148	cg21646199	NHLH2	Island	5'UTR		-0.2199836	cg17920246	FRMD4A		Body
								0.20738851	cg26749414	HIF3A	Island	5'UTR		-0.2200027	cg26361533	CACNA1C		Body
								0.2073962	cg15078061	PRRT1	N_Shore	Body		-0.2200168	cg12811617		S_Shore	intergenic
								0.2074069	cg27614751			intergenic		-0.2200416	cg05068866			intergenic
								0.2074089	cg00300879	CNKSR1		TSS200		-0.2201417	cg19704902			intergenic
								0.207416	cg00509207	TSPAN11	N_Shore	TSS1500		-0.2201664	cg22706505	MPP4		5'UTR
								0.2074227	cg23442853	PARP15	N_Shore	5'UTR		-0.2201784	cg07009981		N_Shelf	intergenic
								0.2074258	cg23490796	DES	N_Shore	TSS200		-0.2201787	cg02743256	MAD1L1	S_Shore	Body
								0.2074311	cg14941541		S_Shore	intergenic		-0.2201813	cg08824847			intergenic
								0.2074557	cg07873320	C6orf227	S_Shore	TSS200		-0.2202083	cg24486958			intergenic
								0.2074573	cg16822365	CHRD	Island	Body		-0.2202229	cg19913563			intergenic
								0.2074694	cg02771587	ATP9B	S_Shelf	Body		-0.2202289	cg15893295			intergenic
								0.2074737	cg00333483		Island	intergenic		-0.2202411	ch.20.325487R	MACROD2		5'UTR
								0.2074739	cg19755171	AZI1	S_Shore	TSS1500		-0.2202439	cg19316407	NFATC1	Island	Body
								0.20747433	cg00959636	SGK1	S_Shore	Body		-0.2202479	cg14109388			intergenic
								0.2074767	cg05200380		Island	intergenic		-0.2202664	cg01421309	ADPRHL1	N_Shore	Body
								0.2074881	cg26422151		Island	intergenic		-0.2202821	cg23028740	C1orf100		Body
								0.2074961	cg03828874		N_Shore	intergenic		-0.2203212	ch.6.153675014R			intergenic
								0.2075075	cg21954650			intergenic		-0.2203241	cg22700848	NCOR2		5'UTR
								0.2075078	cg04730882	HOXD9	Island	TSS1500		-0.2203518	cg02367655	RASAL2	S_Shore	Body
								0.2075166	cg26710563		S_Shore	intergenic		-0.2203522	cg27073066	DOT1L	S_Shelf	Body
								0.2075203	cg02183491	FARP1		3'UTR		-0.2203543	ch.17.48901549F			intergenic
								0.2075278	cg17260474		S_Shelf	intergenic		-0.2203588	ch.11.868182R			intergenic
								0.2075284	cg23514619	TTBK1	Island	Body		-0.2203913	cg24126361	SLC25A37		Body
								0.2075293	cg06426293	SYTL3		Body		-0.2203955	cg20740299	HNRNPH1	N_Shore	Body
								0.2075331	cg17841765			intergenic		-0.2204115	cg03150515	EBF2		Body
								0.2075389	cg18436984		Island	intergenic		-0.2204353	ch.2.3787455F	GULP1		Body
								0.2075417	cg24461171	DENND1B	S_Shore	TSS1500		-0.2204556	ch.2.125451341R			intergenic
								0.2075489	cg05198819	RAD50	N_Shore	TSS200		-0.2204687	ch.3.3451078R			intergenic
								0.2075539	cg00900933	ARL5C	Island	1stExon		-0.2205596	cg22153312			intergenic
								0.2075573	cg03849133	B3GAT2		Body		-0.2205643	cg23731908			intergenic
								0.2075589	cg17790372	GPBP1		Body		-0.2205679	cg02101355	LOC399959		Body
								0.2075619	cg13147090	IQSEC3	Island	Body		-0.2205932	cg13855776	C10orf71		TSS1500
								0.2075634	cg12496014			intergenic		-0.2206005	cg21403543	IFIT2		TSS200
								0.2075728	cg04808506	OTX1	N_Shore	Body		-0.2206217	cg05403316			intergenic
								0.2075784	cg21549285	MX1	S_Shore	5'UTR		-0.220652	ch.1.2289685F	BTBD8		Body
								0.2075832	cg24542821		S_Shore	intergenic		-0.2206609	ch.4.111469F	FAM193A		Body
								0.2075944	cg08903631	CD300LG		TSS200		-0.2206666	ch.11.41140287R			intergenic
								0.2076084	cg02563906	EFCAB4A	Island	Body		-0.22068303	cg04293108	SYTL5		5'UTR
								0.2076162	cg10244525	ASB18	S_Shore	Body		-0.2207071	ch.1.1697717F			intergenic
								0.2076171	cg12448664	ZSCAN2	N_Shore	TSS1500		-0.2207354	cg01620164	FIGN	N_Shelf	Body
								0.20764091	cg25083618	CYP26C1	Island	TSS200		-0.2208096	cg14791054	ALDH1A3		Body
								0.2076542	cg01598371		N_Shore	intergenic		-0.2208646	ch.13.914371F			intergenic
								0.2076583	cg17066943		S_Shore	intergenic		-0.22087	ch.5.45171762F			intergenic
								0.2076586	cg02596683	ARL15		Body		-0.2209086	cg01119319			intergenic
								0.20766477	cg00845204		Island	intergenic		-0.2209366	cg06734169	LRRFIP2	N_Shore	5'UTR
								0.2076782	cg03439703	PDE3B	N_Shore	TSS1500		-0.2209567	cg11560589			intergenic
								0.207682	cg01488679	GPR120	N_Shore	TSS1500		-0.22096	cg26809868			intergenic
								0.2076929	cg04568981			intergenic		-0.220975	cg11692307	PLCH2		Body
								0.2076943	cg25408617	NEURL1B	N_Shelf	Body		-0.2209826	cg02892043	IRS1		3'UTR
								0.2077001	cg06872500	S100A6	Island	5'UTR		-0.2210174	cg25072666	NPLOC4		Body
								0.2077046	cg07870479	MAPK8IP3	N_Shore	Body		-0.2210431	ch.X.115956070R			intergenic
								0.2077077	cg22796922	SUNC1		Body		-0.2210495	cg23484392	CCDC102B		5'UTR
								0.2077107	cg06192381	SEMA3B		1stExon		-0.2210677	cg07483650	OR2T4		1stExon
								0.2077177	cg14616574		S_Shore	intergenic		-0.2210709	ch.2.3422646F	LASS6		Body
								0.2077181	cg01906695	COL2A1	S_Shore	TSS1500		-0.2211851	cg16974699		N_Shelf	intergenic
								0.207725	cg09574009			intergenic		-0.2212333	cg13921921	ARHGEF2		Body
								0.2077256	cg14997582	OSGEPL1		3'UTR		-0.2212364	cg16796458			intergenic
								0.2077407	cg27413008	IL27		TSS1500		-0.2212892	cg13503564		S_Shore	intergenic
								0.2077415	cg18239942	PACS2	N_Shelf	Body		-0.2213768	ch.9.109447758R			intergenic
								0.207753	cg09761506			intergenic		-0.2213927	ch.22.439136F	C22orf30		Body
								0.20775382	cg13886554	FBLN7	N_Shore	TSS1500		-0.2214028	cg01391299	SPINK5L3		TSS200
								0.2077739	cg06221449		Island	intergenic		-0.2214334	cg21398275			intergenic
								0.2077739	cg09066338	MFSD2B	Island	TSS200		-0.221445	cg15105060	TBC1D14	N_Shelf	Body
								0.2077946	cg10818986	OR2T8		TSS1500		-0.2214519	cg27209729	NRXN2	S_Shore	Body
								0.2078005	cg15475502	SEMA5B		Body		-0.2214728	ch.6.3354773R	MLLT4		Body
								0.2078098	cg01480708	MYO1D	Island	Body		-0.2214897	cg24686189			intergenic
								0.20781064	cg18546689	TNFSF11	Island	1stExon		-0.2214913	cg16294168	ARHGEF10		Body
								0.2078127	cg02546786	FAM98B	N_Shore	TSS1500		-0.2215021	cg14918359			intergenic
								0.2078237	cg13577946			intergenic		-0.2215095	ch.3.1455028R	LRIG1		Body
								0.2078521	cg09602541	NAALADL2		Body		-0.221526	cg15637765	TRIO	S_Shore	Body
								0.2078544	cg03578689	ITGA2B	Island	Body		-0.2215448	ch.12.1637510F	ACSS3		Body
								0.2078623	cg05006231		Island	intergenic		-0.2215808	cg11012153	RTEL1	N_Shelf	Body
								0.2078718	cg11909989	EFR3A		3'UTR		-0.2215849	cg13742374			intergenic
								0.2078782	cg16684117	MIR143		TSS200		-0.2216403	ch.1.2369485F			intergenic
								0.2078859	cg17182302	C1orf203	Island	TSS1500		-0.2216441	cg16773768	MSRA		Body
								0.2079185	cg12449528	MFSD2B	S_Shore	Body		-0.2216463	cg04811592	MITF		Body
								0.2079295	cg11377827		N_Shore	intergenic		-0.2216504	cg19303524	GRIP1		Body
								0.2079305	cg26925981			intergenic		-0.2216545	cg22990967			intergenic
								0.2079374	cg27549720	HTR6	Island	5'UTR		-0.2217102	cg13873684			intergenic
								0.2079457	cg01385412		N_Shore	intergenic		-0.2217976	cg16314733	SLIT1		Body
								0.2079458	cg07327405	LOC146880	Island	Body		-0.2218267	cg23190089	SLC22A18AS	N_Shelf	Body
								0.2079499	cg19272744	PVRL4	Island	Body		-0.2218286	cg06152586	PTPRN2	Island	Body
								0.2079558	cg18782491	GRM3		Body		-0.2218818	ch.10.820670F	KIF5B		3'UTR
								0.2079815	cg09568217	NLGN2	Island	1stExon		-0.2219305	cg16560173			intergenic
								0.2079839	cg14874678	DUSP11	S_Shore	TSS1500		-0.2219307	ch.5.1325793F	BDP1		Body
								0.20798744	cg07282816	SARM1	Island	Body		-0.2220031	cg08158233			intergenic
								0.2079916	cg12046414	ACCN4	S_Shore	1stExon		-0.2220487	cg06070625	MITF		Body
								0.2080127	cg13253642	TAAR2		Body		-0.2220592	cg07094298	TNIP2		Body
								0.2080214	cg11276388	HIVEP1		Body		-0.222095	cg03512098	KCNQ1		Body
								0.2080346	cg27620871	PRSS22	S_Shore	TSS200		-0.2221263	cg06005892	OSBPL5	N_Shelf	5'UTR
								0.20805835	cg19612191		S_Shore	intergenic		-0.2221491	ch.15.427045F	LOC729082		Body
								0.2080595	cg25344144	WHAMML1	N_Shelf	Body		-0.2221498	ch.11.1676313F	PAK1		Body
								0.2080609	cg08871964	SPTBN4	Island	Body		-0.2221764	ch.15.507483F	FRMD5		Body
								0.2080741	cg00618725	MGMT	Island	TSS1500		-0.2222712	cg04416111			intergenic
								0.2080791	cg00795900	ABCA17P	S_Shore	Body		-0.2222717	cg04308040			intergenic
								0.2080848	cg04304255	PCDH9		Body		-0.2222719	ch.5.2470662F	DDX46		Body
								0.20808657	cg24317002	LRRCC1	N_Shore	TSS1500		-0.2222726	cg07561162	GRIN2A		Body
								0.208094	cg03472610	CADM2		Body		-0.2222735	cg15983605			intergenic
								0.2081007	cg12634208	ANK1		Body		-0.2222757	cg21445398	CNTNAP5		Body
								0.2081066	cg19873602		Island	intergenic		-0.2222912	ch.11.104603277F			intergenic
								0.2081081	cg20423536	DHRS9		TSS1500		-0.2222924	cg13385794			intergenic
								0.2081121	cg11437810	RPLP1	N_Shore	TSS1500		-0.2223517	ch.1.2348804F	CNN3		3'UTR
								0.2081181	cg18567992	HMHA1	Island	1stExon		-0.2223526	cg04227079			intergenic
								0.2081322	cg11861487			intergenic		-0.2223703	ch.11.2619180F	ACRV1		Body
								0.2081364	cg10820587			intergenic		-0.2223716	cg23526586			intergenic
								0.2081518	cg09060908	CAPN8	Island	Body		-0.2223977	cg25996077			intergenic
								0.2081528	cg07677856		N_Shore	intergenic		-0.2224014	ch.10.135292R			intergenic
								0.2081598	cg03577139	SOD3		TSS200		-0.2224122	cg14654324	RXRA	Island	Body
								0.2081688	cg26204042	RDX	N_Shelf	5'UTR		-0.2224234	cg13432945			intergenic
								0.2081713	cg08721338	ELMO3	S_Shore	Body		-0.2224458	cg08133755	NAV2		Body
								0.208172	cg07120254	TNFRSF21		3'UTR		-0.2224744	ch.6.3276431R			intergenic
								0.2081767	cg03303162	RTBDN	S_Shore	TSS200		-0.2224912	cg07303577	TSPAN9		5'UTR
								0.2081859	cg07660381	FAM46D	S_Shore	5'UTR		-0.2225053	ch.17.1348593F	MBTD1		Body
								0.2081896	cg07788061	NFIX	N_Shore	3'UTR		-0.2225169	cg04845060			intergenic
								0.2082035	cg27250037	C20orf117	S_Shelf	Body		-0.2225438	cg24248367			intergenic
								0.2082074	cg18947175	HRNBP3	Island	Body		-0.222554	cg13567299	GDPD5		5'UTR
								0.2082119	cg25642476	GABBR1	N_Shore	Body		-0.2226125	cg26673980	PRKAG2		5'UTR
								0.2082398	cg26553763	DNMT3B	S_Shore	5'UTR		-0.2226444	cg16336556	LTBP1		Body
								0.2082423	cg20141229	CLDN22		TSS200		-0.222661	cg25769315			intergenic
								0.2082429	cg22715321	ZNF559	S_Shelf	5'UTR		-0.2226913	cg12368960	PRKG1		Body
								0.2082489	cg00584885		S_Shelf	intergenic		-0.2227031	cg13385114	TMEM201		Body
								0.2082666	cg07363697			intergenic		-0.2227328	cg18842353			intergenic
								0.20826787	cg15611809			intergenic		-0.2227599	ch.3.16805090R			intergenic
								0.2082695	cg25763520	PRPH	N_Shore	TSS1500		-0.2227683	cg11724602			intergenic
								0.2082723	cg14027333	PRRT1	N_Shore	3'UTR		-0.222776	cg03317082		S_Shore	intergenic
								0.20827624	cg15657704	AFAP1L2	S_Shore	TSS1500		-0.2227799	cg06568535	RBMS3		1stExon
								0.2082774	cg24729378			intergenic		-0.22283663	ch.8.80227880R			intergenic
								0.2082796	cg23535170	USP13		Body		-0.2228518	cg04324821			intergenic
								0.2082874	cg23318893	HLA-J	N_Shore	Body		-0.2228608	cg11467506			intergenic
								0.2082895	cg09813986	ZFR	S_Shore	TSS1500		-0.2228963	cg25969122			intergenic
								0.2082988	cg14610403	SGIP1	Island	TSS1500		-0.2229027	cg19440115			intergenic
								0.2083062	cg01422416	HNRPLL		Body		-0.222913	cg12768523	PALLD		Body
								0.2083078	cg04337937	SACS		TSS1500		-0.2229286	ch.8.2335308R			intergenic
								0.2083149	cg17941572		Island	intergenic		-0.222939	cg19848641			intergenic
								0.208316	cg12788108	C17orf64	Island	TSS1500		-0.2229502	cg20699274			intergenic
								0.208328	cg01551787	GXYLT2		Body		-0.2229588	cg06670463	UBE2D3	S_Shore	TSS1500
								0.2083322	cg00969119		S_Shore	intergenic		-0.2229619	cg15442737	TRAPPC9		Body
								0.2083358	cg26217402	C14orf43		5'UTR		-0.2229636	ch.7.1172609R	GRB10		Body
								0.2083373	cg12123693			intergenic		-0.2229696	cg02963266	BCL11B		Body
								0.20833888	cg26836204			intergenic		-0.2230081	cg26408224	MSI2		Body
								0.2083405	cg06113789	TTBK1	Island	Body		-0.2230107	cg19997196	ADAM12		Body
								0.208355	cg13865248			intergenic		-0.2230126	ch.2.4756204R			intergenic
								0.2083632	cg21593606	SMURF1		Body		-0.2230257	cg27181375			intergenic
								0.2083653	cg19182633		N_Shore	intergenic		-0.2230282	ch.22.78028F	HIRA		Body
								0.2083724	cg07708016		N_Shelf	intergenic		-0.2230523	cg21055554	IQCD		5'UTR
								0.2083846	cg04440182		N_Shore	intergenic		-0.2230965	cg24544177			intergenic
								0.2083965	cg10148764	RPL31	Island	TSS1500		-0.2231078	cg22235821	SPSB4		Body
								0.2083965	cg25781595	GRIN2D	N_Shore	Body		-0.2231541	cg10991454	LCLAT1		Body
								0.2084003	cg00301159	C3orf55	Island	TSS1500		-0.2231649	cg00743081	MAP3K3		Body
								0.20840138	cg12841068			intergenic		-0.223181	ch.10.2571788F	C10orf119		Body
								0.2084114	cg11074232		S_Shore	intergenic		-0.2232355	cg15867307			intergenic
								0.2084186	cg10149582	CMTM5		1stExon		-0.2232557	cg12772314		S_Shore	intergenic
								0.2084329	cg07782241	ZMAT4		5'UTR		-0.2232877	ch.8.2102814R	AZIN1		Body
								0.2084342	cg17159161	HLA-B	N_Shore	Body		-0.2232907	cg09595020	IQCE		3'UTR
								0.2084459	cg05356564	KIF17	Island	TSS1500		-0.2233658	ch.13.100269732F			intergenic
								0.2084493	cg00202711	HTR2C	N_Shore	TSS200		-0.2233923	cg10439246			intergenic
								0.2084501	cg09171692	RORC		TSS1500		-0.2234869	cg07910724			intergenic
								0.2084641	cg27275352	CILP2	S_Shore	Body		-0.2234883	cg10615591	RTEL1	Island	Body
								0.2084656	cg11027879	HSD17B4		Body		-0.2235045	cg14643264	MOBKL2B		Body
								0.2084665	cg12650565			intergenic		-0.2235046	cg07857040	IFT140	N_Shore	Body
								0.2084733	cg00471768	FLRT3		TSS1500		-0.2235367	cg05103064	SFMBT2		Body
								0.2084785	cg04828580			intergenic		-0.2235403	cg21214613	HSPB7		1stExon
								0.2084797	cg18804920	CNTNAP2		Body		-0.2235502	cg24996440			intergenic
								0.2084883	cg09435415	DPYS	S_Shore	TSS200		-0.2235576	ch.6.1255267F			intergenic
								0.2084893	cg04685865	UNC13A	N_Shelf	3'UTR		-0.2235736	cg08426898			intergenic
								0.2084937	cg00084338	DLL1	N_Shore	Body		-0.2235853	ch.7.111787F	MAD1L1	N_Shelf	Body
								0.2084961	cg12345953	PPP3CA		Body		-0.2235908	ch.17.1132347R	DHX8		Body
								0.2085056	cg03552086	LMF1	N_Shore	Body		-0.2236035	cg15230397			intergenic
								0.2085169	cg14682699	NAGA	S_Shore	TSS1500		-0.2237023	cg18121601	PITPNA	N_Shelf	Body
								0.2085528	cg07429038	ATP6V0A4		1stExon		-0.2237173	cg22681001			intergenic
								0.2085782	cg27655214			intergenic		-0.2237293	cg17297634	SCARA5		Body
								0.2085854	cg16652817		Island	intergenic		-0.2237704	cg27193726	C4orf50		TSS200
								0.2085962	cg16768376		Island	intergenic		-0.2237873	ch.2.3399740F			intergenic
								0.20860757	cg01263386	SLC8A2	Island	Body		-0.2237901	ch.X.92435715F			intergenic
								0.2086077	cg19735538	C6orf227	Island	Body		-0.2238502	cg04403474	CGB5		TSS1500
								0.2086168	cg23426304	CCDC150		3'UTR		-0.2239011	cg25855001	RAP1GAP2		Body
								0.2086177	cg19749361			intergenic		-0.2239111	cg08253072	SHOC2	S_Shore	5'UTR
								0.2086262	cg17536287	LCA5		Body		-0.2239271	cg04780016			intergenic
								0.208634	cg07892139		S_Shelf	intergenic		-0.2240074	cg04988729	PHRF1		Body
								0.2086353	cg11619961	CD74		TSS1500		-0.224086	cg00197993			intergenic
								0.2086663	cg18002116	PCDH8	N_Shore	Body		-0.2241251	cg24509919			intergenic
								0.20866726	cg26269613	IL15	S_Shore	5'UTR		-0.2241257	cg04033857			intergenic
								0.2086754	cg01994750			intergenic		-0.2241402	cg04246167	C3orf67		5'UTR
								0.2086772	cg11182518		Island	intergenic		-0.2241521	ch.20.46106799F			intergenic
								0.2086816	cg20029347	DGKZ	Island	TSS200		-0.2241575	cg20935984			intergenic
								0.2086887	cg05858130	PRAF2	Island	Body		-0.2241723	cg11149163			intergenic
								0.2086894	cg12706330	GHITM	N_Shore	TSS1500		-0.2242048	cg06176471	ATP1B1		Body
								0.2086899	cg02086174	C14orf143	Island	Body		-0.2242121	cg14959707	ZC3H7A		5'UTR
								0.2086948	cg07275480	KPNA1		Body		-0.2242647	cg18004856	FYCO1		5'UTR
								0.2086969	cg08199013	ARHGDIG	N_Shore	TSS1500		-0.2242732	cg01869093			intergenic
								0.2087068	cg16591816	C6orf122	S_Shore	Body		-0.2242958	cg19132462	AMPD3	S_Shelf	TSS200
								0.208708	cg19844326	ANK1	S_Shore	TSS1500		-0.2243336	cg19888509		Island	intergenic
								0.2087139	cg06230668	HDAC9		Body		-0.2243409	cg26213458	ANO2		Body
								0.2087167	cg17049418			intergenic		-0.2243611	cg18519072			intergenic
								0.2087186	cg00646731	LOC404266	N_Shore	TSS1500		-0.2243699	ch.2.224494R			intergenic
								0.2087231	cg00362285	ERO1LB	N_Shore	Body		-0.2243703	cg16438182	RPTOR	S_Shore	Body
								0.2087246	cg08356509	FAR1		Body		-0.2244089	cg07241090	NCOR2		Body
								0.2087261	cg11144753		Island	intergenic		-0.2244306	cg09218076	DPF3		Body
								0.2087437	cg27380758	SORBS3	N_Shore	TSS1500		-0.2245177	cg11586591	SORL1		Body
								0.2087459	cg01634146	NFIX	S_Shelf	Body		-0.224537	ch.14.569218R	SAV1		Body
								0.2087484	cg02063817		Island	intergenic		-0.2245717	cg06294319			intergenic
								0.2087494	cg01554304	PGM2L1	N_Shelf	Body		-0.2246092	cg25912009	AFAP1		Body
								0.2087727	cg00743269	MRC2	S_Shelf	Body		-0.2246561	cg27100140		S_Shelf	intergenic
								0.2087759	cg10820936	MREG		Body		-0.2246787	cg21818807	RPTOR	N_Shore	Body
								0.2087836	cg00326251	LOXL2	S_Shore	TSS1500		-0.2247165	cg12709009			intergenic
								0.2087842	cg16269776		N_Shelf	intergenic		-0.224723	ch.12.1107853R	ESPL1		Body
								0.2087921	cg00697812	RAB39B		3'UTR		-0.224726	ch.10.901771R	CCNY		Body
								0.20879644	cg08781140	MYO15B	Island	Body		-0.2247578	ch.13.80513820F			intergenic
								0.2087984	cg22194188	TEX2	S_Shore	TSS1500		-0.2247758	cg25642955			intergenic
								0.2088153	cg20710266	NR2F2	S_Shore	Body		-0.2248121	cg10515048	SOS2	N_Shore	Body
								0.2088188	cg25396728	IQSEC3	Island	Body		-0.2248295	cg07005767	ABRA		TSS200
								0.2088232	cg15625785	SAR1B	S_Shore	TSS1500		-0.2248565	cg00336867		N_Shelf	intergenic
								0.2088252	cg21158501		Island	intergenic		-0.2248768	ch.14.427606F			intergenic
								0.2088268	cg26792541	NCRNA00086	N_Shore	TSS1500		-0.2248794	ch.3.2883011F			intergenic
								0.208829	cg05336956		N_Shore	intergenic		-0.2248851	cg02903275			intergenic
								0.2088301	cg10205310			intergenic		-0.2249525	cg20297544	EPHB2		Body
								0.2088302	cg13609017	MYPN		TSS1500		-0.2249623	cg01890836	MPRIP		Body
								0.2088554	cg22524864	FXYD3	N_Shore	Body		-0.2250159	cg02920600	DGKI		Body
								0.2088776	cg17960727	HYLS1	Island	1stExon		-0.2250296	cg14786686	ADARB2		Body
								0.20888	cg12613081			intergenic		-0.2251066	cg22357390	ETV6		Body
								0.2088815	cg02657760	PNKD	Island	Body		-0.2251203	cg20071744	TRAPPC9	Island	Body
								0.2088887	cg10975863	RAD51L1		Body		-0.2251287	cg20311673	PXDN	N_Shore	Body
								0.2088908	cg23708717	CCDC11	N_Shore	TSS1500		-0.2251457	ch.17.1364760R	CA10		Body
								0.2088909	cg07916654	GPR123	N_Shore	Body		-0.2251513	cg18391978			intergenic
								0.2089081	cg27450030	BCOR	S_Shore	5'UTR		-0.2251721	cg11612617	IGF1		Body
								0.2089085	cg10028625	ECT2		Body		-0.2251852	ch.4.255198F	TBC1D14		Body
								0.2089215	cg04427990	TMCO7		Body		-0.2251908	ch.17.1508712R	TRIM37		3'UTR
								0.2089337	cg23744638		N_Shore	intergenic		-0.2252009	cg26706676	PTPRN2		Body
								0.2089544	cg22859061	SCGB3A1	Island	TSS200		-0.2252338	cg15821605	KIF16B		Body
								0.2089563	cg03690080	LOC100271715	S_Shore	Body		-0.2252385	cg00296578	CRIM1		Body
								0.208968	cg11001769	TMEM30B	S_Shore	1stExon		-0.2252422	cg09885664	PDLIM5		Body
								0.2089805	cg05503307	WHSC1L1		Body		-0.2252505	cg24429533	NRCAM		5'UTR
								0.208984	cg01922516	ARHGEF17	Island	Body		-0.2252608	cg10601624		S_Shelf	intergenic
								0.2090183	cg02296478	ANK2		Body		-0.2252827	cg02343254			intergenic
								0.209027	cg27382568		Island	intergenic		-0.2252985	cg22350048			intergenic
								0.2090286	cg26731187	UBE2W		3'UTR		-0.2253209	cg09502149	SLC2A1		Body
								0.2090292	cg08690412	SRGAP3		Body		-0.2253355	cg10438282			intergenic
								0.2090344	cg15044041	WDR52	Island	5'UTR		-0.2253421	cg24915592			intergenic
								0.209042	cg15617545	SERPING1		TSS1500		-0.2253556	cg13656752	STK10		Body
								0.209044	cg01964170		S_Shore	intergenic		-0.2254095	cg02452500			intergenic
								0.2090546	cg11923320		Island	intergenic		-0.2254904	cg01206944	ATP10A		Body
								0.2090554	cg23522780	UBE2A	S_Shelf	Body		-0.2255224	cg04323925			intergenic
								0.2090648	cg08882038		Island	intergenic		-0.2255241	ch.1.198498029R			intergenic
								0.2090669	cg14091154	FRAS1		Body		-0.2255259	ch.3.680450R	TRIM71		Body
								0.2090722	cg16822855	ENTPD3	N_Shore	TSS1500		-0.2255667	cg26306329			intergenic
								0.2090792	cg10455321		S_Shelf	intergenic		-0.2256311	cg27545565	PALLD		Body
								0.2090801	cg07433773		Island	intergenic		-0.2256361	cg24604127	PTPRN2	N_Shelf	Body
								0.2090833	cg16204205	GATA6	S_Shore	Body		-0.2256828	ch.5.91394379F			intergenic
								0.2091065	cg00816152			intergenic		-0.2256884	cg05155047	PLEKHG4B	N_Shore	Body
								0.2091115	cg25065716	ADARB2		Body		-0.2257014	cg02126477	DLC1		Body
								0.2091174	cg23017594			intergenic		-0.2257221	ch.11.2527482R	SORL1		Body
								0.2091196	cg08506775	SERPINE1		TSS200		-0.2257249	ch.2.2460911F	CCDC93		Body
								0.2091203	cg10832655	C4orf31	N_Shore	5'UTR		-0.22573	cg05312104	NAV2		Body
								0.2091215	cg00757933	HCG4	Island	TSS200		-0.225766	ch.5.35311196F			intergenic
								0.20912305	cg18358136	EML2	Island	Body		-0.2259763	cg15212266	ALPL		5'UTR
								0.2091318	cg23138560		S_Shelf	intergenic		-0.2259864	cg26681770	PMEPA1	Island	5'UTR
								0.209136	cg16179969		S_Shore	intergenic		-0.2260097	cg01860743			intergenic
								0.2091515	cg06226150	SLC2A4RG	Island	TSS1500		-0.226013	cg06721601	CUX1		Body
								0.2091518	cg18365536	TNXB		Body		-0.2260228	cg13389652	C19orf77	Island	TSS1500
								0.2091571	cg25023908		Island	intergenic		-0.2260368	cg04560810	TMEM173		5'UTR
								0.2091593	cg12895179	SCARF2	Island	3'UTR		-0.226044	cg03781748			intergenic
								0.2091594	cg04617914	FOXP4	N_Shore	TSS1500		-0.2260654	cg13670531	AFAP1L2		Body
								0.2091627	cg20370678		Island	intergenic		-0.2260889	cg00663183			intergenic
								0.2091697	cg18545991			intergenic		-0.2260909	cg12656424			intergenic
								0.2091738	cg04147969			intergenic		-0.226098	cg04771413			intergenic
								0.2091811	cg14292870	LAG3		Body		-0.2261267	cg27449489	TEX19		TSS1500
								0.2091873	cg27009815		N_Shelf	intergenic		-0.2261371	cg21531679	IGF2BP2		Body
								0.2091934	cg03763616	SPIB		TSS200		-0.2261388	cg10012422			intergenic
								0.20919397	cg15047774	ASAM	S_Shore	TSS1500		-0.2261399	cg21842999	SHF		Body
								0.2091994	cg25383605	TIAM2	N_Shore	Body		-0.2261569	cg20418529			intergenic
								0.2092053	cg22840251	RPL36A	N_Shore	TSS1500		-0.2261818	cg10789749	ZCCHC3	N_Shore	TSS1500
								0.209218	cg20943032	LOC100190938	Island	TSS1500		-0.2261994	cg02810967	NCAPG	S_Shore	Body
								0.2092196	cg26132511	ZFAND3		Body		-0.2262213	ch.2.23282842R			intergenic
								0.2092236	cg17493727		S_Shore	intergenic		-0.2262803	cg16204717			intergenic
								0.2092423	cg17601287	CCDC153		TSS200		-0.2263495	ch.3.1042801R	QRICH1		Body
								0.209259	cg26133081	GJA3	S_Shore	TSS1500		-0.2263521	cg06735218	OR51E1		TSS1500
								0.2092609	cg21579147	SPINK2	S_Shore	TSS1500		-0.2264326	cg04830546			intergenic
								0.2092739	cg16546861	MAGIX	Island	Body		-0.2264377	cg01262952	ANKRD1		1stExon
								0.2092767	cg11661512	FGF18		Body		-0.2264559	ch.6.1239582F	TRAM2		Body
								0.20927939	cg21203569	NR1H3		TSS200		-0.2265466	cg26719625	TRPV2		Body
								0.2092871	cg06143901	TCF15	S_Shore	TSS1500		-0.226561	cg14507146	C1QTNF3		TSS200
								0.2092897	cg11607701	HYAL1		TSS200		-0.22657	cg18289141			intergenic
								0.2093009	cg22496665		N_Shore	intergenic		-0.2265769	ch.7.2714749F	FLJ43663		Body
								0.2093061	cg16621749		N_Shore	intergenic		-0.2265891	cg09501717			intergenic
								0.2093287	cg11869628	CPEB1		TSS1500		-0.2265985	cg15275965	ATP10A		Body
								0.209334	cg08318283		Island	intergenic		-0.2266066	cg09898059			intergenic
								0.2093392	cg03483035		Island	intergenic		-0.226612	cg01426303	SNAP47		Body
								0.20934303	cg02305765		N_Shore	intergenic		-0.226626	cg27220495	TMEM170B		3'UTR
								0.2093468	cg04488822		Island	intergenic		-0.2266481	cg01008433			intergenic
								0.2093655	cg25955180	PRRT1	N_Shore	3'UTR		-0.2266534	cg22626506	KANK2	N_Shore	Body
								0.209373	cg13345122	STK39		Body		-0.2266538	cg04609635	C2orf84	S_Shore	Body
								0.2093742	cg19987354	SYNE2		5'UTR		-0.2266778	cg06694446	CCDC50	S_Shore	Body
								0.2093759	cg12671744	FAAH	Island	TSS200		-0.2266839	cg26929394			intergenic
								0.20938048	cg01137401	ZIC4	N_Shore	Body		-0.2266878	cg01873391	MTDH	S_Shore	Body
								0.2093968	cg24136700	RAI1	N_Shore	5'UTR		-0.226706	ch.18.308031F	SEH1L		Body
								0.2093976	cg06850284		N_Shore	intergenic		-0.2267728	ch.15.1820989F	LRRK1		Body
								0.2094002	cg22110896	TBX4	Island	TSS1500		-0.2268105	cg01538605		N_Shore	intergenic
								0.2094211	cg06132620	NHSL1		1stExon		-0.2268107	cg10626515			intergenic
								0.2094233	cg05534444	NPAS1	Island	Body		-0.2268369	cg11275049			intergenic
								0.2094283	cg21944219		S_Shelf	intergenic		-0.2268369	cg23211949			intergenic
								0.2094359	cg04917511	C2orf70	Island	TSS200		-0.2268391	cg20093139	PDLIM1		Body
								0.2094375	cg22233843	HLA-DQB1	Island	Body		-0.2268412	cg00691874	SLC43A2		Body
								0.2094454	cg13690063	APBB2		Body		-0.2268654	cg00254017	MAP3K1		Body
								0.20944819	cg02846841			intergenic		-0.226878	cg00588499			intergenic
								0.2094569	cg00743094	CLYBL	Island	3'UTR		-0.2269849	cg07835482			intergenic
								0.2094605	cg23460578	MIR10B	N_Shore	TSS1500		-0.2269981	cg24822529			intergenic
								0.2094696	cg09438522	NR2C2		5'UTR		-0.2270099	cg05304507	FRK		TSS200
								0.2094728	cg18803079	EFCAB7		Body		-0.2270132	ch.12.74620632F			intergenic
								0.2094747	cg02906915	FZD8	N_Shore	3'UTR		-0.2270372	ch.1.4798357R	RGS7		Body
								0.2094832	cg01302201	KIAA0182	N_Shore	5'UTR		-0.2270722	cg23150604			intergenic
								0.2094834	cg25951210	HOXD4	Island	1stExon		-0.227082	ch.7.48734142F			intergenic
								0.2094844	cg10805582		N_Shelf	intergenic		-0.2271065	cg07832111	KIF26B	N_Shelf	Body
								0.2094884	cg15674899			intergenic		-0.2271633	cg05972185	ZFHX3		Body
								0.2094886	cg10809094	COPS8		3'UTR		-0.2271689	cg06436504	C3orf26		TSS200
								0.2094971	cg15757802			intergenic		-0.2271732	cg15782228	LAMA5		Body
								0.2095014	cg18189236		S_Shelf	intergenic		-0.2271872	cg06337342	JAZF1		Body
								0.2095071	cg07740110	TRPV3	S_Shore	Body		-0.2271969	ch.5.42356207R			intergenic
								0.2095087	cg15787039	SCG5		5'UTR		-0.227197	cg01165817	PCCA		Body
								0.2095212	cg02361027	LRP2	N_Shore	Body		-0.2272001	ch.3.541014R	TOP2B		Body
								0.2095257	cg04657684	ELMOD1		Body		-0.2272011	cg15401418	2009-09-01		5'UTR
								0.2095628	cg18380808	DPF3		Body		-0.2272016	cg21671658			intergenic
								0.2095825	cg12009803	IL17REL	Island	5'UTR		-0.2272064	cg23015118	SKI	Island	Body
								0.2095827	cg04217177	ESRRG	N_Shore	5'UTR		-0.2272326	cg03490766	SMOC2		Body
								0.2095835	cg19809039	C11orf70	S_Shore	1stExon		-0.2272355	cg13710553			intergenic
								0.2096085	cg20197277	MBNL3		3'UTR		-0.227295	cg16889054	TMEM132B		Body
								0.2096102	cg22079747	WDR69	N_Shore	TSS200		-0.2273342	cg19628988	CXXC5	Island	5'UTR
								0.2096133	cg12350863	GPR160	S_Shore	5'UTR		-0.2273414	cg02406096	FGF1		Body
								0.2096179	cg08736883			intergenic		-0.2273784	ch.4.125594887R			intergenic
								0.2096201	cg19805781			intergenic		-0.2273926	cg04185123	DPYSL3		Body
								0.2096405	cg19144019	UNC119	N_Shelf	Body		-0.227405	cg21509978			intergenic
								0.2096504	cg23429240	CORO1C		3'UTR		-0.227439	ch.10.2809628F			intergenic
								0.2096532	cg17117697			intergenic		-0.2274398	cg11641595	SERPINE2	N_Shore	5'UTR
								0.2096588	cg09368035	BCOR	Island	5'UTR		-0.2274497	ch.13.721274R	INTS6		Body
								0.2096598	cg09162518			intergenic		-0.2274587	cg24746938			intergenic
								0.2096741	cg17150866	RREB1	Island	5'UTR		-0.2274665	ch.10.2545310R	EIF3A		Body
								0.2096749	cg07241660		S_Shore	intergenic		-0.227472	cg15835664		S_Shelf	intergenic
								0.2096787	cg04703974	SYNRG		Body		-0.2274952	cg21669326			intergenic
								0.2097289	cg18138031	ATXN7	N_Shore	5'UTR		-0.2275023	cg13936668			intergenic
								0.2097325	cg11764747	EFNB1	Island	Body		-0.2275246	cg02580986	MUM1L1		5'UTR
								0.2097357	cg00937681		Island	intergenic		-0.2275551	ch.6.624003F	LRRC16A		Body
								0.2097715	cg01823079			intergenic		-0.2275766	ch.15.46384616R			intergenic
								0.20977532	cg04510282		N_Shore	intergenic		-0.2276131	cg16932560	SNORA38	S_Shore	TSS1500
								0.2097766	cg09520212	IRAK1	Island	TSS1500		-0.2276509	cg24587185	SH3RF3		Body
								0.2097813	cg01747969	DLX6AS		Body		-0.2276562	ch.1.69949640R			intergenic
								0.20978787	cg10989879	SNX25	Island	TSS200		-0.2276609	cg22900476	RAPGEF4		Body
								0.2097927	cg02485328	EBF1	N_Shore	Body		-0.2277148	cg09792711			intergenic
								0.209798	cg11432275	HTT		Body		-0.2277621	cg03445151			intergenic
								0.2098151	cg01139016	AGAP1		Body		-0.2277701	cg13100962			intergenic
								0.2098363	cg15683950	ABCC8	S_Shore	TSS1500		-0.227794	cg14530444			intergenic
								0.2098374	cg00620190	HIST1H4F	N_Shore	TSS1500		-0.2278006	cg13591783	ANXA1		5'UTR
								0.2098549	cg07713411		Island	intergenic		-0.2278107	cg01717376	TTLL4	N_Shore	TSS1500
								0.20988125	cg07108441	SORBS2		3'UTR		-0.2278529	ch.2.4104651R	PARD3B		Body
								0.2098923	cg02227813	SAMD3		Body		-0.2279263	cg16651314			intergenic
								0.2099038	cg04270033	TUG1	N_Shore	TSS1500		-0.2279378	ch.1.2649807R	CAPZA1		Body
								0.2099202	cg17383203	MPP6		5'UTR		-0.2279468	cg14217558	PRDM16		Body
								0.20993066	cg05613116		Island	intergenic		-0.2279952	cg26040060	CYTH1		Body
								0.209935	cg09595149	DIS3L2		5'UTR		-0.22804	cg02816525	ADAM10		Body
								0.20993772	cg06424065		Island	intergenic		-0.2280464	cg11499091	RPTOR		Body
								0.2099614	cg15637286		S_Shore	intergenic		-0.2280534	cg27252776	ITGB5		Body
								0.2099738	cg14723032	PITPNM3	S_Shore	TSS1500		-0.228072	cg10806645	LRRFIP1	N_Shelf	Body
								0.2099798	cg14585415	PDZD7	Island	Body		-0.2281553	cg26152017	UNC5B		Body
								0.2099866	cg17458053	ARHGEF10		5'UTR		-0.228189	cg01345354	SERPINB9	Island	Body
								0.2099956	cg24712244			intergenic		-0.2282438	cg10097313			intergenic
								0.2099969	cg09460500	CAMLG	S_Shelf	Body		-0.2282543	ch.2.166260884R			intergenic
								0.21000023	cg04580179	KCNG3	Island	Body		-0.2282558	cg24378559			intergenic
								0.2100082	cg09069900	F10	S_Shelf	TSS200		-0.2282573	cg09442613			intergenic
								0.2100097	cg06740296	MFSD4	Island	Body		-0.2283048	ch.11.87583764F			intergenic
								0.2100175	cg11175091	MIR1243		TSS1500		-0.228334	cg04770088			intergenic
								0.2100182	cg26714230	EPSTI1	S_Shore	TSS1500		-0.2283468	cg03466124	GNB4	N_Shore	5'UTR
								0.2100366	cg13524082	THY1	S_Shore	TSS200		-0.2283581	cg21686171			intergenic
								0.2100379	cg01996116	HIGD1A	S_Shore	TSS1500		-0.2284102	cg02533339	MIR365-1		TSS200
								0.2100568	cg02430645	CRYL1	Island	Body		-0.2284366	cg01131395	LRCH1		Body
								0.21006191	cg21538208	MSX1	Island	Body		-0.2284462	cg18935516	NFATC1	N_Shore	Body
								0.2100787	cg15625324	MED12L		Body		-0.2284833	cg05209518			intergenic
								0.2100791	cg11104828		Island	intergenic		-0.2285034	cg11993160		N_Shelf	intergenic
								0.210086	cg16775095		N_Shore	intergenic		-0.2285081	cg11099722	ALDH1A3		Body
								0.210087	cg24119674	DLG5		Body		-0.2285291	cg27181349			intergenic
								0.2101088	cg14602087	ZNF703	N_Shore	3'UTR		-0.2286145	cg05277504	ASPSCR1	Island	Body
								0.2101128	cg20497631	MFHAS1		Body		-0.2286313	ch.14.1254509R	STON2		Body
								0.2101145	cg26412358	CNKSR1		TSS200		-0.228646	cg12549411	B3GALT5		Body
								0.2101149	cg18333921		Island	intergenic		-0.2286561	cg15826810	LOC285419		TSS1500
								0.2101157	cg16176855			intergenic		-0.2287066	cg15421911	LOC645323	N_Shore	Body
								0.2101189	cg26685941	ABCC4	N_Shore	Body		-0.228714	cg11500660		N_Shore	intergenic
								0.2101255	cg23530064	BACH1		Body		-0.228733	cg08745451	BEND6		Body
								0.210139	cg04772362	PNMA5	N_Shore	TSS1500		-0.2287497	cg00674220			intergenic
								0.2101459	cg13323489		Island	intergenic		-0.2287611	cg17603288	TRIO		Body
								0.2101535	cg08555912	MYL5	N_Shore	Body		-0.2287859	cg01352090	ADCY9		Body
								0.2101588	cg00113675	HLA-H	Island	TSS200		-0.2287937	cg20149022	ARHGEF10		Body
								0.2101609	cg05130518	IL17D	N_Shore	Body		-0.2288115	cg24159636			intergenic
								0.2101684	cg03697509	STARD10	Island	Body		-0.2288253	cg21590108			intergenic
								0.2101711	cg02285579		Island	intergenic		-0.2288403	cg18082362			intergenic
								0.2101795	cg10932874	AGAP2	S_Shelf	TSS200		-0.2288776	cg12403162	ABLIM1	S_Shelf	Body
								0.2101847	cg03750478	C16orf54		TSS200		-0.228906	ch.2.4702687R	ATG16L1		Body
								0.2101858	cg08901593	FAM5B		Body		-0.2289102	cg03062944		N_Shelf	intergenic
								0.21018814	cg17504397	TOP2A	S_Shore	TSS1500		-0.2289197	cg08729279			intergenic
								0.21019424	cg13875012	FBXO2	Island	Body		-0.2289207	cg04930848			intergenic
								0.2101951	cg00743929	RASSF1	Island	TSS1500		-0.2289349	cg02053964	NCOR2	Island	Body
								0.2101977	cg18343474		N_Shore	intergenic		-0.2289357	cg20154143	PRDM16		Body
								0.2102019	cg14716689	2008-03-01		5'UTR		-0.2289451	cg23581088			intergenic
								0.2102105	cg13210581			intergenic		-0.2289626	cg07700393	ADAMTS12		Body
								0.210214	cg09979924			intergenic		-0.228983	ch.11.2720214F	PRDM10		5'UTR
								0.2102256	cg24599037	KIAA2018		5'UTR		-0.2289979	cg07602195	OR4C3		TSS1500
								0.2102257	cg11367159			intergenic		-0.2290933	ch.7.140683712R			intergenic
								0.2102348	cg23329208	NR3C2	N_Shelf	5'UTR		-0.2291271	cg24310959	LOC388796		Body
								0.21024141	cg06331595			intergenic		-0.2291652	cg00206507			intergenic
								0.210242	cg14425564	LHX2		Body		-0.2291823	cg08825200	KCNMB3		TSS200
								0.2102457	cg08424749	PRRT1	N_Shore	Body		-0.2291836	cg06474225	HTRA1		Body
								0.2102552	cg01331780	MAGEB1	Island	TSS200		-0.2292155	cg06349851	PRICKLE2		5'UTR
								0.2102559	cg00257920		S_Shelf	intergenic		-0.2292346	cg14129855			intergenic
								0.2102574	cg16505623	C2orf3		Body		-0.2292363	cg10175249			intergenic
								0.2102665	cg14565465	TMEM2		3'UTR		-0.2293051	ch.1.180997836R			intergenic
								0.2102756	cg10559803	RALGPS2	N_Shore	TSS1500		-0.2293306	cg16444629	FLJ32810		Body
								0.2102791	cg07785717	CACNG8	Island	Body		-0.2293679	cg05446138	SMPX		TSS200
								0.2102823	cg02179982	WNT7B	N_Shore	Body		-0.2293726	cg24804768	NINJ2	S_Shelf	Body
								0.2102829	cg06494592		Island	intergenic		-0.2294405	ch.20.1062061F	STAU1		5'UTR
								0.21028306	cg00731785	BST1	Island	1stExon		-0.2294497	cg13270626			intergenic
								0.2102853	cg08847533	NEK9	Island	TSS200		-0.2294567	ch.10.2480690F	GFRA1		Body
								0.2102916	cg01150866	RASSF4		5'UTR		-0.229458	ch.16.1235821R	OGFOD1		Body
								0.2103079	cg14063347	AGTPBP1		Body		-0.2295289	ch.2.1903814R	POLR1A		Body
								0.2103125	cg06861044	UMOD	Island	Body		-0.2295343	cg06635952	ANXA4		Body
								0.2103375	cg18171512	SMYD3	S_Shore	TSS1500		-0.2295413	ch.1.1047298R	PTP4A2		Body
								0.2103516	cg23601030		Island	intergenic		-0.2295452	cg14318199			intergenic
								0.2103592	cg11393040		S_Shore	intergenic		-0.2295883	cg11378101	ENDOD1	S_Shelf	Body
								0.2103675	cg01294695	MESP1	Island	TSS200		-0.22962	cg03339077	C11orf49		Body
								0.2103753	cg00445405	OTX1	N_Shore	Body		-0.2297318	cg03434085	LOC339524	S_Shelf	Body
								0.2103901	cg00135497		Island	intergenic		-0.2297536	cg16870215	C4orf26		5'UTR
								0.2104008	cg24411043	TSTD1	N_Shore	Body		-0.2297591	ch.1.4603470R	PCNXL2		Body
								0.210405	cg26060255	MRPS26	N_Shore	TSS1500		-0.2297786	cg01063406	ZIC3	S_Shore	3'UTR
								0.2104178	cg04087789	PRKCH	Island	Body		-0.2297948	cg05228359			intergenic
								0.2104197	cg24848599	TRIM17	S_Shore	TSS1500		-0.2298088	cg06892898	ELMO1		Body
								0.21043264	cg23918580	JPH4	Island	Body		-0.2298159	cg02351277			intergenic
								0.2104445	cg26949715	PARN		Body		-0.2298266	cg06225923	FAM38A	S_Shelf	Body
								0.2104478	cg18502070	LLPH		3'UTR		-0.2298503	ch.9.1117114R	HNRNPK		Body
								0.2104482	cg19476788	NFATC1	Island	Body		-0.2298761	cg23631669	ADARB2		Body
								0.2104669	cg01895740	CLEC4GP1	N_Shore	Body		-0.2299302	ch.10.33269R	LARP4B		Body
								0.210488	cg21416682		Island	intergenic		-0.2299686	cg00224471	KCNIP1		Body
								0.2104881	cg23715732	RPTOR	S_Shelf	Body		-0.2299744	cg27117828	WIPF1		5'UTR
								0.2104899	cg04947335		N_Shore	intergenic		-0.2299996	cg13387826	PRKCZ	Island	1stExon
								0.2104916	cg04904318	HOXB1	Island	1stExon		-0.2300601	cg19176828		S_Shelf	intergenic
								0.2104947	cg07285673	CLIP4	Island	TSS1500		-0.230075	ch.19.565153F	TNPO2		Body
								0.2105025	cg10009464	CNTN5		Body		-0.2300789	cg25520910			intergenic
								0.2105329	cg20250426	DLX5	S_Shore	TSS1500		-0.2300808	cg07954414	KIAA0922	S_Shore	Body
								0.2105432	cg04703867	C6orf103		Body		-0.2301127	cg07474269	ODZ2		Body
								0.210546	cg16052198	FPR2		TSS200		-0.2301965	ch.8.129857482F			intergenic
								0.210568	cg17215278	CD58	S_Shore	TSS1500		-0.2302235	ch.4.1662577R	ARHGAP24		Body
								0.2105734	cg06145357	MAGEA8		5'UTR		-0.2302375	cg19391924	HRNBP3		5'UTR
								0.2105777	cg03538480		N_Shore	intergenic		-0.230238	cg18544564	COL3A1		5'UTR
								0.210583	cg20587196	GAK		Body		-0.2302699	cg06720084	NOB1	Island	Body
								0.210586	cg22301073		Island	intergenic		-0.2302817	cg08482837		Island	intergenic
								0.210591	cg10313197	CMIP		3'UTR		-0.2303636	cg19649900	SBNO2	Island	5'UTR
								0.2105931	cg04481779	IL20RA	Island	1stExon		-0.2303943	cg09610311	LIPC		Body
								0.2106001	cg22907589			intergenic		-0.2304809	cg12113316	RAB11FIP1		Body
								0.2106238	cg26911787	ELK3	N_Shore	TSS1500		-0.2304929	ch.16.726563F	EARS2		Body
								0.210635	cg02069619	LPIN1	N_Shore	TSS1500		-0.2304946	ch.14.1402140F	FOXN3		5'UTR
								0.2106392	cg18858331	PCDHGA4	Island	Body		-0.2305512	cg07895227	CD164	N_Shore	Body
								0.2106442	cg13682345	LRRC8C		Body		-0.2305784	cg19807836			intergenic
								0.2106561	cg06885823			intergenic		-0.2306149	cg15170557	JAZF1		Body
								0.2106575	cg20233582	TRIM61		TSS1500		-0.2306783	cg19505659	TMEM51	Island	5'UTR
								0.2106653	cg00463577	C6orf150	Island	1stExon		-0.2306889	cg10752753	SLC45A2		TSS200
								0.2106655	cg02164574		N_Shore	intergenic		-0.2307016	cg13165983			intergenic
								0.2106733	cg02342791		S_Shore	intergenic		-0.2307018	cg11311280	PPM1H		Body
								0.2106742	cg00167913	MEGF6	N_Shore	Body		-0.2307227	cg11170044			intergenic
								0.2106756	cg18793322	IQGAP2		3'UTR		-0.2307809	cg06111140	ESYT2		Body
								0.2106911	cg22043381	ZHX2		5'UTR		-0.2308261	cg26429140	FAM81B		Body
								0.210723	cg04800569	TMEM190	N_Shore	TSS200		-0.2308354	cg03155345			intergenic
								0.2107248	cg08569517	TMPRSS9	Island	Body		-0.2308546	cg10238725	ATP4B		Body
								0.2107401	cg08772796			intergenic		-0.231048	cg07854113	ERGIC1		Body
								0.2107523	cg22396161	ATP7A		3'UTR		-0.2310632	cg23525200	LOC440040		Body
								0.2107583	cg15415673			intergenic		-0.2310698	cg17960629			intergenic
								0.2107794	cg00711829	TSEN15		Body		-0.2311654	ch.2.57678997F			intergenic
								0.210781	cg16967626	GABRA5	N_Shore	TSS1500		-0.2312417	cg27182476		S_Shore	intergenic
								0.21079631	cg19598416	CAPN2	Island	Body		-0.2312514	cg05268769			intergenic
								0.21080303	cg13219590			intergenic		-0.2312989	cg25826698			intergenic
								0.2108173	cg16305787			intergenic		-0.2313077	ch.9.120938663F			intergenic
								0.2108174	cg19536404	EHHADH	Island	5'UTR		-0.2313105	cg25439883			intergenic
								0.2108206	cg21462914			intergenic		-0.231326	cg01538731	KLHDC4	S_Shelf	Body
								0.2108286	cg15929297		S_Shore	intergenic		-0.2313727	ch.10.1965163R	KIF11		Body
								0.2108427	cg23995753	LY75	Island	Body		-0.231419	cg04193143			intergenic
								0.2108505	cg15747933	NMI	S_Shore	TSS200		-0.2314797	cg02621979	FZD4	N_Shelf	Body
								0.2108626	cg01197763		N_Shore	intergenic		-0.2315258	ch.16.61129843R			intergenic
								0.2108716	cg17558126	RASSF5	Island	TSS1500		-0.2315551	cg26389316	SRGAP3		Body
								0.2108936	cg16793757	ANK3		Body		-0.2315791	cg08347875			intergenic
								0.2108959	cg25890838	PDCD1	S_Shore	1stExon		-0.2316178	cg14430943	RBM33		Body
								0.2109035	cg15664462	MBNL1		5'UTR		-0.2316215	cg23068939	C1orf162		TSS200
								0.2109106	cg04899446	CASZ1		Body		-0.2317458	cg26518100	GREB1L	S_Shore	5'UTR
								0.2109176	cg23269605	MYCBP2		Body		-0.2318043	ch.X.16400295F			intergenic
								0.2109282	cg02932301			intergenic		-0.231805	ch.X.714485F	EFHC2		Body
								0.2109286	cg22566624		Island	intergenic		-0.2318053	cg13709211		N_Shore	intergenic
								0.2109318	cg22774211	ADAM30	Island	1stExon		-0.2318127	ch.10.9918151R			intergenic
								0.2109388	cg10016788	EPS8L1	S_Shore	3'UTR		-0.2318159	cg03464366			intergenic
								0.2109461	cg09992309	ISPD		Body		-0.2318256	cg01100951			intergenic
								0.2109516	cg10293967	IRS4	Island	1stExon		-0.2318454	cg17360854	RBMS1		Body
								0.2109538	cg22130008		S_Shore	intergenic		-0.2318484	cg03283990			intergenic
								0.2109546	cg14944538	MYOM1		TSS1500		-0.2318588	cg08079170			intergenic
								0.2109562	cg06652697			intergenic		-0.2318799	ch.7.125452233F			intergenic
								0.2109673	cg13380204	STAT5A	S_Shore	5'UTR		-0.2319388	cg11734019	TMEM79	N_Shelf	Body
								0.2109812	cg27576968	ANXA5	N_Shelf	Body		-0.2319873	cg04645070			intergenic
								0.2109861	cg05852568	TEKT4	Island	1stExon		-0.2319899	ch.9.84078312F			intergenic
								0.2110003	cg19048331	BTBD3		5'UTR		-0.2320235	ch.12.1993261F	ANO4		Body
								0.2110068	cg26630171	NFIC	N_Shelf	Body		-0.232029	cg06193766	DIP2C	S_Shelf	Body
								0.2110185	cg11225357			intergenic		-0.2320357	cg13080721	SHANK2	S_Shore	Body
								0.2110284	cg26785800		S_Shore	intergenic		-0.2320643	cg03734104	CCDC73		TSS1500
								0.2110321	cg01650864			intergenic		-0.2320991	cg00113096	NCKAP5		Body
								0.2110405	cg22631555	ARMC3		TSS1500		-0.2321108	cg22935422	PDE7B		Body
								0.2110647	cg10591077	SCRN1	S_Shore	TSS1500		-0.2321389	cg23553762	GALNTL1		Body
								0.2110769	cg03050491	IRAK1	Island	TSS1500		-0.2321555	cg24960291	IGF2BP2	N_Shelf	Body
								0.21108771	cg12833630		S_Shelf	intergenic		-0.2321614	cg23993337	FANK1		Body
								0.21109	cg08961450	PDE7A		Body		-0.2322229	cg07939743			intergenic
								0.2110922	cg11258628			intergenic		-0.2324027	cg16646726			intergenic
								0.2111026	cg15773925	CTNNA3		Body		-0.2324421	ch.8.104563527R			intergenic
								0.2111042	cg14060518		S_Shore	intergenic		-0.2324813	ch.5.2255319R			intergenic
								0.2111303	cg11317690	PPP2R2C		Body		-0.2325817	cg25250968	NEDD9		5'UTR
								0.211132	cg22941646	GNG4	Island	TSS1500		-0.2325859	cg01527307			intergenic
								0.2111445	cg01576142	TC2N		5'UTR		-0.2326219	cg08106279	PRKCZ	N_Shelf	5'UTR
								0.211189	cg14171343	KIAA0368		Body		-0.2326655	cg05929767			intergenic
								0.2112148	cg08886280			intergenic		-0.2327017	cg02844899	TTC7A		Body
								0.2112255	cg12384236	TMPRSS2	S_Shore	TSS1500		-0.2327111	cg04113225			intergenic
								0.2112257	cg03559399			intergenic		-0.2327311	cg08282819	IL21R		TSS1500
								0.2112273	cg21163429		Island	intergenic		-0.2327338	cg00841725	MCF2L	N_Shore	Body
								0.2112275	cg13635014		N_Shore	intergenic		-0.232752	cg08304103	FZD4	N_Shelf	Body
								0.2112462	cg17587997	FYN		5'UTR		-0.2327594	cg23752752	FOXK1		Body
								0.2112479	cg11931626		Island	intergenic		-0.2327612	cg03486379			intergenic
								0.2112487	cg13077031	JARID2		Body		-0.232847	cg09502464			intergenic
								0.21124907	cg10723962	HIST1H4F	Island	1stExon		-0.2329985	cg05372727			intergenic
								0.2112696	cg07926952			intergenic		-0.2330094	cg26863842	BAT1	N_Shelf	Body
								0.2112877	cg16395911	EXOC5		Body		-0.2330636	cg17105814			intergenic
								0.21130052	cg12187687		Island	intergenic		-0.2331987	ch.12.109182886F			intergenic
								0.21131	cg20229609	C6orf173	N_Shore	TSS1500		-0.2332168	cg05304806	ZC3H14	S_Shore	5'UTR
								0.2113126	cg23985995	SH3PXD2A	S_Shore	Body		-0.2332355	cg24629356			intergenic
								0.2113138	cg18970338	VIL1		TSS200		-0.2332503	cg16623941			intergenic
								0.21134922	cg18611847	RGS16	Island	TSS1500		-0.2332737	cg21229979	LOC285796		TSS1500
								0.21136158	cg08731696		Island	intergenic		-0.2333142	cg05624487	MAPK14	S_Shore	Body
								0.2113691	cg01788773		Island	intergenic		-0.2333316	cg01858866	PABPC4	N_Shore	Body
								0.2113716	cg20049927	SLC30A4		3'UTR		-0.2333949	ch.11.96774805R			intergenic
								0.2113855	cg07128416	WDR52	Island	TSS200		-0.2334006	cg20023647			intergenic
								0.2113901	cg06974662		N_Shore	intergenic		-0.2334224	cg18648037	LOC100302640		Body
								0.211395	cg08358803	RANBP17	N_Shore	TSS1500		-0.2334493	cg27547422		N_Shore	intergenic
								0.2114014	cg12526091		S_Shelf	intergenic		-0.2334513	ch.22.138449R	CRKL		3'UTR
								0.2114059	cg01431482	PRDM16	N_Shore	Body		-0.233465	ch.15.97746216F			intergenic
								0.211408	cg20743080		N_Shore	intergenic		-0.2334786	ch.3.2410502F	PTPLB		Body
								0.21141869	cg14117219			intergenic		-0.2335082	cg22982093			intergenic
								0.2114205	cg09816107	TNRC6A		Body		-0.2335162	ch.15.72993206F			intergenic
								0.2114208	cg08167097	TEX11		TSS200		-0.2335689	cg11269166	METTL8		Body
								0.2114293	cg07033202		N_Shore	intergenic		-0.2336056	cg25701646			intergenic
								0.2114346	cg16595607	OTX1	N_Shore	5'UTR		-0.2336591	cg23118721			intergenic
								0.2114525	cg27007060	RTN4IP1		Body		-0.2337586	ch.2.2008119R	SNRNP200		Body
								0.2114698	cg16723994	BZRAP1	N_Shore	Body		-0.2337702	cg19048426	HCCA2	Island	Body
								0.2114744	cg18356785	C1QTNF4	Island	Body		-0.233783	cg24036791	GALNTL4		Body
								0.2114837	cg23882724	SLC39A14	N_Shore	TSS1500		-0.2337861	cg06112171			intergenic
								0.2114838	cg27266060		S_Shelf	intergenic		-0.2338055	ch.9.1104901R	FRMD3		Body
								0.2114886	cg16757821		Island	intergenic		-0.2338078	cg16204989	NALCN		Body
								0.2114978	cg22071067		S_Shore	intergenic		-0.2338566	ch.22.441164F	DEPDC5		Body
								0.2115306	cg07723251	CA10	S_Shore	TSS1500		-0.2339166	cg09632136	NNMT		TSS1500
								0.2115398	cg09119043	SLC35F3	Island	Body		-0.2339175	ch.10.65628491F			intergenic
								0.2115533	cg12053462		N_Shelf	intergenic		-0.2339902	ch.8.1820050F			intergenic
								0.2115541	cg16246747	ACOXL	S_Shore	5'UTR		-0.2340314	ch.19.1528169R	ZC3H4		Body
								0.211571	cg10644544	TRIM47	N_Shore	Body		-0.2340851	ch.2.740763F	ALK		Body
								0.2115725	cg05438837	CRYL1		Body		-0.2341025	cg02297709	CASQ1		TSS1500
								0.2115775	cg23736024	C21orf121		TSS200		-0.2341111	ch.4.13872363R			intergenic
								0.2115868	cg02027717	FBLN2	N_Shore	TSS1500		-0.2341127	cg16578085			intergenic
								0.2115885	cg07385388	RPH3AL	N_Shelf	Body		-0.2341383	cg00121876			intergenic
								0.2115979	cg18389933		N_Shore	intergenic		-0.2341521	cg17069068			intergenic
								0.2116051	cg25482900	FBLL1	Island	Body		-0.2341954	cg03773198	FHAD1		Body
								0.2116132	cg01603234			intergenic		-0.2342166	cg19683989			intergenic
								0.211614	cg05219423	CUGBP2		Body		-0.2342729	ch.2.1580620R		N_Shore	intergenic
								0.2116196	cg26540441			intergenic		-0.2342892	cg09941363	RNF11		Body
								0.2116273	cg05970080	C3orf26		Body		-0.2345233	cg21124714	P2RY6		5'UTR
								0.2116296	cg23519812	ACOT2	S_Shore	Body		-0.2345437	ch.5.236818R	ADCY2		Body
								0.2116384	cg15617950	MIR150		TSS200		-0.2345933	cg06993467	RAP1GAP		Body
								0.2116408	cg01105229	WNT2	S_Shore	TSS1500		-0.2345994	cg04486886			intergenic
								0.2116592	cg11236550	DUSP27	Island	Body		-0.2346118	ch.17.1283089F	IGF2BP1		Body
								0.2116598	cg15171791	EIF2AK4	S_Shelf	Body		-0.2347027	ch.4.71452R	TACC3	S_Shelf	Body
								0.21166	cg21212881		N_Shore	intergenic		-0.2347073	cg09750775	ERAP2		5'UTR
								0.2116606	cg09043524	TXNRD2	N_Shelf	Body		-0.2347339	cg14240353	IGF1		Body
								0.2116699	cg25213350	CELSR2	S_Shore	Body		-0.2347529	cg26870865	TFDP1	S_Shore	Body
								0.21170529	cg25600049	PCDH8	N_Shore	Body		-0.2348095	ch.19.748535F	UNC13A		Body
								0.2117066	cg15201877	PTGER3	Island	1stExon		-0.2348138	cg21090033	TM4SF19		TSS200
								0.211707	cg20382144		S_Shore	intergenic		-0.2348579	ch.2.74109570F			intergenic
								0.2117089	cg25737169	AKAP13		Body		-0.2348882	cg08133848			intergenic
								0.211728	cg08458655			intergenic		-0.2348982	ch.4.2941683R			intergenic
								0.2117309	cg03716231	PRDX4	N_Shore	TSS1500		-0.2349107	cg14060519	MYOF		Body
								0.2117317	cg07754609			intergenic		-0.2349145	cg03527802	MAZ	S_Shore	Body
								0.2117328	cg27350042	ELF2	N_Shelf	Body		-0.2349292	ch.7.2860922R			intergenic
								0.2117706	cg04485362		N_Shelf	intergenic		-0.2349923	cg09564361			intergenic
								0.2117729	cg03988540		S_Shore	intergenic		-0.2350198	cg14773822	2009-09-01		Body
								0.2117817	cg24460126	FAM163A	Island	5'UTR		-0.2350269	cg18966688	AUTS2	Island	Body
								0.2118002	cg24178553			intergenic		-0.2350318	cg12885484		N_Shelf	intergenic
								0.2118041	cg05682970	TMLHE	N_Shelf	5'UTR		-0.2350434	cg19002579	SMPX		1stExon
								0.2118074	cg26964426			intergenic		-0.2350552	ch.20.532344R	C20orf3		Body
								0.2118123	cg14707231		S_Shore	intergenic		-0.2350582	cg09757525	BACH2		5'UTR
								0.2118182	cg25023260			intergenic		-0.2350679	cg08766762			intergenic
								0.2118259	cg24856797	SCARNA23		TSS1500		-0.2351498	cg13399261			intergenic
								0.2118263	cg11937107		N_Shore	intergenic		-0.2352017	cg19600538	SLC44A3		Body
								0.2118422	cg14239515	SPRED3	Island	Body		-0.2352417	ch.2.1365132F			intergenic
								0.2118441	cg00151709		Island	intergenic		-0.2352677	cg00807464	CUX2		Body
								0.2118477	cg27318157	CDC42EP5	Island	5'UTR		-0.2352768	ch.10.202299R	PRKCQ		Body
								0.21184824	cg10302550	GNAS	Island	TSS1500		-0.2352788	cg01552920	MYADML2		TSS200
								0.211851	cg00186701	TSPYL5	S_Shore	TSS1500		-0.2352967	cg13480738	PRKCE		Body
								0.2118548	cg12516359		N_Shore	intergenic		-0.2353056	cg16148593	PHYHIP	N_Shelf	Body
								0.2118938	cg02801114	TPD52L1	S_Shore	5'UTR		-0.2353357	cg25642315			intergenic
								0.2119232	cg11648730	FLJ42709	Island	TSS1500		-0.2353832	cg12002455	C10orf119		Body
								0.2119412	cg16797818			intergenic		-0.2354334	cg23752651	TNFRSF1A		Body
								0.2119465	cg07515422	SPTBN4	N_Shelf	Body		-0.2354633	ch.4.698479R			intergenic
								0.2119482	cg11888085	NIPAL4	N_Shore	TSS1500		-0.2355147	cg02373104	MIR548F3		Body
								0.2119577	cg02458062	HOXB3	Island	Body		-0.2355536	cg13554018	SPIN1		3'UTR
								0.2119588	cg22566694	CMBL	S_Shore	TSS1500		-0.2356045	cg27133711	NRG1		Body
								0.2119634	cg27490352	GNA13	Island	TSS1500		-0.2356188	cg16817070			intergenic
								0.2119687	cg01171844	SOX5		TSS1500		-0.2356383	cg04664169			intergenic
								0.2119726	cg14303526	ABCC2		Body		-0.2356432	cg03325931	BAMBI	S_Shore	Body
								0.2119732	cg00083937	MAPK8IP2	S_Shore	Body		-0.2356691	cg08655953	PLCH2		Body
								0.2119838	cg26688527	LHX8	N_Shore	TSS200		-0.2356737	ch.14.63996500F			intergenic
								0.21198885	cg23659289	ARHGAP27	Island	3'UTR		-0.2356855	cg16072754		N_Shore	intergenic
								0.2119889	cg23468479	SOAT2		Body		-0.2357068	cg01034813	GTF3C1		Body
								0.2120038	cg08930952	VPS8		Body		-0.2357556	cg10635061	FHL2		1stExon
								0.2120059	cg21919877	LRRC37B		Body		-0.2358201	cg06163593			intergenic
								0.2120191	cg05916059	HS3ST4		Body		-0.2358289	cg06909254	ST3GAL5		Body
								0.2120228	cg26792576	FGD5		Body		-0.2358335	cg06828335	KCNMA1		Body
								0.2120254	cg01486183			intergenic		-0.23594	cg00425843			intergenic
								0.21203579	cg18656763	FAM50B	N_Shore	TSS1500		-0.2359779	cg18222609	CTGF	N_Shore	Body
								0.21204632	cg02873421	HOXB3	N_Shore	Body		-0.2359821	ch.3.3016567F			intergenic
								0.2120689	cg24309215		N_Shore	intergenic		-0.2360277	cg07754940			intergenic
								0.2120764	cg09944213	SEC14L5	Island	Body		-0.2360598	cg15199622			intergenic
								0.2120929	cg06491116	MPZL3		Body		-0.2360622	cg18621256			intergenic
								0.2121059	cg09146459	HLA-DMA		TSS1500		-0.2362606	cg14911766			intergenic
								0.2121089	cg26032021			intergenic		-0.2362742	cg04790977			intergenic
								0.2121097	cg12940420	HM13	N_Shelf	3'UTR		-0.236484	cg03282295	CAP2		5'UTR
								0.2121145	cg23713520	PLLP	Island	Body		-0.2365338	ch.19.1079710R	RHPN2		Body
								0.2121145	cg24371574			intergenic		-0.2365986	cg15187665			intergenic
								0.212118	cg16661157	PRKCA		Body		-0.23670616	cg27024057		S_Shelf	intergenic
								0.2121219	cg15742858		Island	intergenic		-0.2367198	ch.7.1578169F	POM121		Body
								0.2121222	cg11007962	AGAP1		Body		-0.2367204	ch.9.113042395R			intergenic
								0.2121311	cg23679141	2001-03-01		5'UTR		-0.2367617	cg18145961	PPIL4	N_Shore	Body
								0.2121313	cg09391284		S_Shore	intergenic		-0.236819	ch.13.381084F			intergenic
								0.212147	cg06083252	RUFY2		3'UTR		-0.2368228	cg20410995	GBP4		1stExon
								0.2121648	cg26149765		Island	intergenic		-0.2368349	ch.18.400468R			intergenic
								0.2121657	cg23295886	LOC100192426	Island	TSS1500		-0.2368353	ch.X.56864533F			intergenic
								0.2121694	cg19814159			intergenic		-0.2368704	cg11655490	ETV6		Body
								0.2121725	cg21585936	PPP2R2B		Body		-0.2368982	cg06422467			intergenic
								0.2121876	cg27582124	GALNT5		TSS200		-0.2369047	cg00795584			intergenic
								0.2122079	cg12049462	CFLAR	Island	5'UTR		-0.2369394	cg24962827	THRB		Body
								0.2122165	cg06625174	GAB3	S_Shore	TSS1500		-0.2369831	cg10405610			intergenic
								0.2122211	cg23305971	NUDT9		3'UTR		-0.2369852	cg05689208			intergenic
								0.21223407	cg14044640	HOXA6	Island	TSS200		-0.2370466	ch.21.551389R	BRWD1		Body
								0.2122355	cg01525017			intergenic		-0.2370525	cg27109748	MAD1L1		Body
								0.2122599	cg17709464	TULP4		3'UTR		-0.2371201	cg15887927			intergenic
								0.2122624	cg03917803	SERP2	N_Shore	TSS1500		-0.2371244	cg00339104	KBTBD2	N_Shore	5'UTR
								0.2122628	cg18264173			intergenic		-0.2371406	cg20772593	ACTBL2		TSS200
								0.2122861	cg14766620		N_Shore	intergenic		-0.2371621	ch.1.196733536R			intergenic
								0.2122885	cg20988440	MIR16-1		TSS1500		-0.2372532	cg02112681	C7orf50	Island	Body
								0.2122938	cg12127282	HOXD4	N_Shore	TSS1500		-0.2372861	cg00045227	OR8U8		Body
								0.2122953	cg03451959	PROS1		Body		-0.2372898	cg00624418	TERT	N_Shore	Body
								0.2123123	cg03978137			intergenic		-0.2374109	cg08850641			intergenic
								0.21232897	cg11178148		S_Shore	intergenic		-0.2374112	cg11031737			intergenic
								0.2123293	cg12621171	MEF2C	S_Shore	5'UTR		-0.2374557	cg03001048	NOS1AP		Body
								0.212334	cg13726313	FOXP1		Body		-0.2374631	ch.6.1140072F			intergenic
								0.2123523	cg06245962	C13orf27	Island	TSS200		-0.2374866	cg10109635	CYTSB		Body
								0.2123668	cg17837192		S_Shore	intergenic		-0.2374902	cg24003508	KLF6	S_Shore	Body
								0.2123683	cg19801120	KLHL31		TSS200		-0.2375218	cg25469418	TMEM51	Island	5'UTR
								0.21236959	cg27424244		Island	intergenic		-0.2375507	cg26291848	EIF2C2		Body
								0.212374	cg06578800		S_Shore	intergenic		-0.2376087	cg22709362	ERI3		Body
								0.2123743	cg14364129	C9orf5	S_Shore	TSS1500		-0.2376233	cg09900436	C20orf197		TSS200
								0.2123749	cg09130205			intergenic		-0.2376654	cg03457281		S_Shelf	intergenic
								0.212376	cg21156620	TAS2R8		1stExon		-0.2377248	cg16900264			intergenic
								0.212383	cg21565421	CCDC33		Body		-0.2377323	cg12116192	SCARA5		Body
								0.2123962	cg23003500	VIPR1	Island	TSS1500		-0.2377691	cg20266715	CAPN2		TSS1500
								0.2123971	cg17337917	UNC5C		Body		-0.237826	ch.3.343688R	NR2C2		Body
								0.2123974	cg01763453			intergenic		-0.2378306	ch.6.20366279F			intergenic
								0.2124154	cg16139785	RCOR1		Body		-0.2378376	cg09412707			intergenic
								0.2124156	cg16105620	KCNE3	Island	TSS200		-0.2378669	cg06802565			intergenic
								0.21242907	cg14014955	HOXA5	Island	TSS1500		-0.2378851	cg21110456	MAD1L1	N_Shore	Body
								0.2124498	cg15216812		N_Shelf	intergenic		-0.2379077	ch.X.92448175R			intergenic
								0.2124511	cg11081752			intergenic		-0.2379652	ch.2.189510808F			intergenic
								0.2124512	cg16735682	ELN		TSS200		-0.2379799	cg25145165	MGMT		Body
								0.2124596	cg07382943	IGLON5	Island	Body		-0.2379869	cg17827328	STK40		Body
								0.2124673	cg15586953			intergenic		-0.2380469	cg27661394			intergenic
								0.21247321	cg26114124	LOC144571	Island	TSS200		-0.2380646	cg22732101		Island	intergenic
								0.2125062	cg03833046			intergenic		-0.2380889	cg07340025			intergenic
								0.2125068	cg06825512	APCDD1	N_Shore	TSS1500		-0.2381058	ch.21.43554353R			intergenic
								0.2125099	cg17304646		Island	intergenic		-0.2382203	cg11241750	GRAMD3		TSS1500
								0.2125192	cg15314012			intergenic		-0.2382247	ch.1.2344685R			intergenic
								0.2125216	cg00421848	KCNE1	Island	5'UTR		-0.2382313	cg14029912		N_Shore	intergenic
								0.2125445	cg20283670	AFAP1L2	N_Shore	Body		-0.2383143	ch.11.1155333R	TMEM109		Body
								0.2125456	cg13581422		S_Shore	intergenic		-0.2383412	ch.3.2189626R			intergenic
								0.21254628	cg17256364	ST8SIA6	N_Shore	Body		-0.2383441	ch.18.844464R			intergenic
								0.2125473	cg13526642	AKAP2		Body		-0.2383748	ch.6.2134092F	ARMC2		Body
								0.2125538	cg05537653	C1QTNF4	Island	Body		-0.2383817	cg22635096	ADARB1	N_Shelf	5'UTR
								0.2125589	cg19245120	EPHA4		Body		-0.2383902	cg05287917			intergenic
								0.2125626	cg23876285		Island	intergenic		-0.2384238	ch.15.84103R			intergenic
								0.2125639	cg00962781	TMEM144	N_Shore	TSS200		-0.2384307	ch.X.112138872R			intergenic
								0.2125735	cg14022711	APBB1IP	Island	TSS200		-0.2385316	cg08469834	CASP4		Body
								0.2125983	cg22539294	ZBBX		Body		-0.238534	ch.1.87505147F			intergenic
								0.2126036	cg25324261	NSMCE1	Island	TSS200		-0.2385834	cg02176678	TTLL4	S_Shore	5'UTR
								0.212611	cg22947322	IGF2BP1	Island	Body		-0.2386049	cg05376810			intergenic
								0.2126128	cg08604223	IQGAP2		Body		-0.238633	ch.4.1616659F			intergenic
								0.2126176	cg26442107		S_Shelf	intergenic		-0.2386646	cg04741284		Island	intergenic
								0.212618	cg06661994	C20orf195	N_Shore	TSS200		-0.2386766	ch.11.1112034R	ZFP91		3'UTR
								0.2126212	cg17835016	F10	Island	Body		-0.2387313	cg01684586	IGFBP7		Body
								0.2126323	cg02571142	DKK4		TSS200		-0.238735	ch.7.106043218F			intergenic
								0.2126429	cg03922048	YTHDF3	S_Shelf	Body		-0.2387503	ch.2.3528555R			intergenic
								0.2126438	cg18565023	DOC2B	S_Shore	TSS1500		-0.238783	ch.4.2906511F	TMEM144		Body
								0.2126456	cg13948430		Island	intergenic		-0.2387847	cg01415937	UBE4B		Body
								0.2126457	cg01775514	BMP7	N_Shore	Body		-0.2388632	cg01135464			intergenic
								0.2126492	cg18286304	SYCP2L	S_Shelf	Body		-0.2389114	ch.2.635363R	ASXL2		Body
								0.2126767	cg12934529	ZWILCH		3'UTR		-0.2389178	ch.11.40793829R			intergenic
								0.2126809	cg23686831		S_Shore	intergenic		-0.2389346	ch.2.189776559R			intergenic
								0.2126846	cg13560612		N_Shore	intergenic		-0.2389499	cg19256314	SSH1		Body
								0.2126851	cg15836231			intergenic		-0.2389638	cg19578660			intergenic
								0.2126929	cg01568317		S_Shelf	intergenic		-0.2389794	cg06864351			intergenic
								0.2127042	cg13633856	MBNL3		Body		-0.2389898	ch.10.2028498F	ALDH18A1		Body
								0.2127071	cg07284273	MXRA8	Island	Body		-0.2390097	cg23218363			intergenic
								0.2127105	cg02376827	HIC1	Island	Body		-0.239022	cg22644320	RPTOR		Body
								0.2127193	cg01785233		N_Shore	intergenic		-0.2390458	cg19512969	PRKCH		Body
								0.2127199	cg00540238	CATSPER4		TSS200		-0.2390496	cg21392435			intergenic
								0.2127303	cg23973972			intergenic		-0.2390692	cg06915872	BANP		5'UTR
								0.2127379	cg27585376		S_Shore	intergenic		-0.239165	ch.9.1241711R	SECISBP2		Body
								0.2127461	cg14587704	ST3GAL1		5'UTR		-0.2392791	cg11267810			intergenic
								0.2127709	cg21210220			intergenic		-0.2392819	cg27243507			intergenic
								0.2127713	cg18640660	STRA6		5'UTR		-0.2393222	cg21527078	VGLL4	Island	Body
								0.2127797	cg04097078	SCARF2	Island	Body		-0.239343	cg05795849	ITPR1		Body
								0.2128083	cg18279326		Island	intergenic		-0.2393661	cg04922203	SEMA6A	N_Shore	5'UTR
								0.2128101	cg15085086	OPRM1	Island	1stExon		-0.2393764	cg21123355	VAV2	Island	Body
								0.21281471	cg03388789	ZIC4	Island	Body		-0.2394151	cg25102449	KLHL26	Island	Body
								0.2128195	cg18396911			intergenic		-0.2394941	ch.13.75704157F			intergenic
								0.2128391	cg25677576		N_Shore	intergenic		-0.2395177	ch.15.1221715R	SIN3A		Body
								0.2128513	cg22916363	DLG2		Body		-0.2395252	cg01562813	NUP210		Body
								0.2128619	cg14641596	C3orf21		Body		-0.2395297	cg00779056			intergenic
								0.2128626	cg06678594	THADA		Body		-0.239536	cg12684999			intergenic
								0.212872	cg16906086		N_Shore	intergenic		-0.2395558	cg17008486			intergenic
								0.2128767	cg24855781	CTNNA3		Body		-0.2395745	cg19455171	WDR25		Body
								0.2128796	cg14066405	GLIS3		Body		-0.2396064	cg25924746	IRS2	N_Shore	Body
								0.2128822	cg11444198	QPCT	Island	Body		-0.2396175	cg16218302			intergenic
								0.2128834	cg23601614	NMI	Island	5'UTR		-0.2396191	ch.12.90545295R			intergenic
								0.2128876	cg26993500	KDM2B	Island	Body		-0.2396201	ch.12.1274494R			intergenic
								0.212893	cg11256764			intergenic		-0.2396753	cg03299329	FAM26D		TSS200
								0.2129077	cg18125090	RICS		Body		-0.2396987	ch.6.48633908R			intergenic
								0.2129124	cg20506843			intergenic		-0.2397982	ch.1.541122F	DNAJC16		Body
								0.2129164	cg27306191			intergenic		-0.2398155	cg15357075			intergenic
								0.2129287	cg05907398			intergenic		-0.2398184	cg26787863	PLEKHA6		5'UTR
								0.212936	cg18651515	ROPN1B	S_Shelf	Body		-0.2398515	cg19462635		S_Shelf	intergenic
								0.2129526	cg21570611	OR8U8		Body		-0.2400241	cg02799411	ITPR1		Body
								0.2129597	cg24645778		Island	intergenic		-0.2400279	cg09990194	TTLL5		Body
								0.2129606	cg24512794	ICA1L	S_Shore	3'UTR		-0.2401458	cg06786153	TBC1D2B		Body
								0.2129641	cg05223061	NGEF	S_Shelf	Body		-0.2402139	cg07628855			intergenic
								0.2129843	cg01948978	ATP2B4		3'UTR		-0.2402314	cg05193538	MAN1C1	Island	Body
								0.2129982	cg12560931			intergenic		-0.2402408	cg00569813			intergenic
								0.21300737	cg00481644	LOC254559	Island	TSS200		-0.240246	ch.4.188979129F			intergenic
								0.2130169	cg06462065		N_Shelf	intergenic		-0.240345	cg16885557			intergenic
								0.2130205	cg10230427	BAG2	S_Shore	Body		-0.2403715	cg18921475	C7orf42		Body
								0.21302677	cg17544177	KCNIP2	Island	Body		-0.2403715	cg23856138	CCNY		Body
								0.21303033	cg19389001	SEMA5B	Island	Body		-0.240384	ch.5.3135990F			intergenic
								0.213036	cg00310044	TESK2		Body		-0.2403854	cg20457051	GPR115		5'UTR
								0.2130365	cg25472804			intergenic		-0.2404382	cg15859496	WSB2		Body
								0.2130373	cg06186332			intergenic		-0.2404397	cg18098839	GOLIM4		Body
								0.2130491	cg23610453		Island	intergenic		-0.2404616	cg05098343	ELMO1		Body
								0.2130629	cg24606240	NUCKS1	S_Shore	TSS1500		-0.2405527	ch.2.12307237R			intergenic
								0.2130751	cg17397004	KDELR3	N_Shore	TSS1500		-0.2405947	cg10406027	ZC3H7A		TSS1500
								0.2130841	cg10233454	LRP1		Body		-0.240682	cg02705758	TRIO		Body
								0.21310543	cg03071876	SP6	S_Shore	5'UTR		-0.2407411	cg12349571	TLE3		Body
								0.2131131	cg07629125	PCDH17		Body		-0.2407449	cg04684206			intergenic
								0.2131215	cg04428826	MAGEE1	Island	1stExon		-0.2407491	cg14947478	GDF5	S_Shelf	1stExon
								0.2131648	cg16992161		N_Shore	intergenic		-0.2407659	cg25440893			intergenic
								0.2131706	cg25416319			intergenic		-0.2408046	ch.5.731560F	ADAMTS12		Body
								0.2131739	cg25960893	SOX2OT	N_Shelf	Body		-0.2408086	ch.11.104185765F			intergenic
								0.21317399	cg22130262	MOS	Island	1stExon		-0.2408528	cg26890621	P2RY6		5'UTR
								0.21317949	cg18049228			intergenic		-0.2408714	cg14635039		Island	intergenic
								0.21318	cg02390329	ZIC4	N_Shore	Body		-0.240891	ch.3.2634542F	TMEM108		5'UTR
								0.2131816	cg00808175	GNB3		TSS1500		-0.2409062	cg05264377	TRERF1		3'UTR
								0.2131866	cg00131758	MICAL3	N_Shore	Body		-0.2410193	cg00077904			intergenic
								0.2131878	cg01852095	LRP1B		Body		-0.2410426	cg25336892			intergenic
								0.2131992	cg26918720	ARHGAP4	N_Shore	TSS200		-0.2411718	cg05138138	UXS1		Body
								0.21320051	cg21667367		S_Shore	intergenic		-0.2412858	cg25799059	CDCP1		Body
								0.2132099	cg12425700			intergenic		-0.2413452	cg06149159			intergenic
								0.2132353	cg08864645		Island	intergenic		-0.2413483	cg21853021	SLC22A18AS	N_Shelf	Body
								0.2132465	cg26543333	NFIC	N_Shore	Body		-0.2413685	cg23052861		S_Shore	intergenic
								0.21325706	cg17780098	CSRP1	Island	5'UTR		-0.2414391	cg06819373	PTPRN2		Body
								0.2132594	cg18733690			intergenic		-0.2414766	ch.16.50203861R			intergenic
								0.21325947	cg11187807			intergenic		-0.24152186	cg01083380	MECOM	N_Shore	5'UTR
								0.2132671	cg26826425		N_Shelf	intergenic		-0.2416836	ch.2.2759695R	PLEKHB2		Body
								0.21327485	cg03767822	FKBP11	Island	Body		-0.2417151	cg10692693	CUX1		Body
								0.2132896	cg04343868			intergenic		-0.2417365	cg09212118	GUCA2A		TSS200
								0.2132917	cg15066636	HLA-DPB2		TSS1500		-0.2417527	cg02544257	FUK	S_Shelf	Body
								0.2132963	cg24343614	KLHL13	S_Shore	TSS1500		-0.2417629	cg10090591	CCDC84	S_Shore	Body
								0.2132969	cg22915945	ADAM28		1stExon		-0.2418215	cg03304437	FAM198B		5'UTR
								0.2133032	cg10832281	PAMR1		Body		-0.2418816	cg08337633	VOPP1		Body
								0.2133108	cg10586870	IQGAP2		Body		-0.2419624	cg00221718			intergenic
								0.2133189	cg02610486		N_Shore	intergenic		-0.2419648	cg15783800	ALPK2		Body
								0.2133237	cg19015686	CPN1		TSS1500		-0.2419949	cg25341923	KRTAP4-7		TSS1500
								0.2133271	cg13474848		S_Shore	intergenic		-0.2420398	cg02331902			intergenic
								0.2133424	cg23754382	RASL10A	S_Shore	TSS1500		-0.2420494	cg10992419	C3orf59		Body
								0.2133443	cg27465618	KCNMA1		Body		-0.2421155	cg18954144			intergenic
								0.21335307	cg07474126	KDM2B	Island	Body		-0.2421242	cg14170999	BAHCC1	Island	Body
								0.2133638	cg09089118		Island	intergenic		-0.242136	ch.16.723175R	GGA2		Body
								0.2133663	cg14245347	HLA-H	Island	Body		-0.2421563	cg24531534	LOXL2		Body
								0.2133665	cg09366587	PLXNC1		Body		-0.2422726	cg10732611	STARD13		Body
								0.2133704	cg18313543	NR5A2		Body		-0.24228	cg10418626	RAD51L1		Body
								0.2133717	cg22398616	LECT1	S_Shore	TSS1500		-0.2424279	cg07581811			intergenic
								0.213376	cg00350296	CD248	S_Shore	TSS1500		-0.2424598	cg00863893	TIMP2		Body
								0.2133819	cg15165950			intergenic		-0.2425042	ch.5.42387379F			intergenic
								0.2133913	cg27108577	NCF1C	Island	Body		-0.2425162	cg06961539			intergenic
								0.21339145	cg24286789	TFAP2A	Island	Body		-0.2425564	ch.8.1357995R			intergenic
								0.2133954	cg15711240	CCDC7		Body		-0.2426065	cg03779374	ZBTB20		5'UTR
								0.2134103	cg24529722	SLC44A4		TSS200		-0.2427689	cg04499514	C3AR1		TSS200
								0.2134193	cg16790466	SALL4	N_Shelf	Body		-0.2427913	cg12018718			intergenic
								0.2134222	cg13577072	KCNQ1		Body		-0.2428287	cg24966363			intergenic
								0.2134235	cg10201390	DYNLT3	Island	TSS200		-0.2428727	ch.1.3178922R	NOS1AP		Body
								0.213438	cg06721860	SYT10	N_Shelf	Body		-0.242971	ch.8.68960677R			intergenic
								0.21344388	cg10997906	ADAMTS2		Body		-0.2430058	ch.1.1392349R	KIF2C		Body
								0.2134649	cg14002714	KTN1		Body		-0.2430285	ch.2.200726997F			intergenic
								0.2134666	cg19400113	TP63		Body		-0.2430864	cg23683800			intergenic
								0.2134736	cg21145980			intergenic		-0.2430961	cg25784219	FOSL2	S_Shore	Body
								0.2134771	cg06442162	SLC26A7		Body		-0.2431993	cg04549583			intergenic
								0.2134864	cg10635645	APOLD1	N_Shore	Body		-0.2432115	cg10944357	TRANK1		Body
								0.2134938	cg03704407	LIMCH1		Body		-0.2432119	ch.6.1350768F			intergenic
								0.21349576	cg15264020	PTPRG		Body		-0.2432461	cg17746570	RCVRN	N_Shelf	Body
								0.2135101	cg21615915	GRIK2		Body		-0.2432486	cg00996847	FGGY		Body
								0.2135115	cg14115740	FANCC	Island	5'UTR		-0.2432632	cg19726408	SH3PXD2A	Island	Body
								0.2135116	cg18590130	LOC399959		Body		-0.2433112	cg19984911	SYNPO		1stExon
								0.21351429	cg19520201		Island	intergenic		-0.2433152	cg07511934	ANKRD11		5'UTR
								0.2135148	cg16184750			intergenic		-0.2433499	cg24335051			intergenic
								0.213518	cg14489794		Island	intergenic		-0.2434018	cg03453870			intergenic
								0.213521	cg10287137	P2RY2	Island	TSS1500		-0.2434535	cg23552820			intergenic
								0.21353069	cg07825347	RET	Island	Body		-0.2434571	cg06216883	MYOM2		Body
								0.2135408	cg03149320		S_Shelf	intergenic		-0.2434682	ch.11.319992F	USP47		Body
								0.2135471	cg23077575	2008-09-01	Island	TSS200		-0.2434693	cg13173898	CTPS		Body
								0.2135556	cg18770029			intergenic		-0.2435033	cg01911613			intergenic
								0.2135671	cg10956857	PRDM16	N_Shore	Body		-0.2435118	cg17971113	CORIN	N_Shelf	Body
								0.2135929	cg07044115			intergenic		-0.2435971	ch.12.41530717F			intergenic
								0.2136009	cg18505978		S_Shelf	intergenic		-0.2436009	cg02966404			intergenic
								0.213618	cg03554194	PVRL3		Body		-0.2436174	cg00409126			intergenic
								0.2136241	cg05350188	C2orf70	Island	TSS200		-0.2437194	cg24439686			intergenic
								0.21363774	cg15976883		S_Shelf	intergenic		-0.2437753	ch.8.1960908F	PTDSS1		Body
								0.2136407	cg13716321	SLC34A3	S_Shore	Body		-0.2437771	ch.2.225756826F			intergenic
								0.2136436	cg03432589	ATP2B2		Body		-0.2437954	ch.19.332523F	GTF2F1	N_Shelf	Body
								0.21364705	cg12252069	SKAP2		Body		-0.2438493	cg10066186			intergenic
								0.2136486	cg21608489	POU2F2	N_Shore	TSS1500		-0.2440604	ch.3.3414728R			intergenic
								0.2136529	cg02477448	H1F0	N_Shore	TSS1500		-0.2441139	cg18554789	HIPK2		Body
								0.21365693	cg25859099		S_Shore	intergenic		-0.2441319	cg25379549	ADARB2		Body
								0.21366	cg17871621		Island	intergenic		-0.2441457	ch.9.2793549R			intergenic
								0.2136607	cg02190928			intergenic		-0.2441618	ch.8.68461758R			intergenic
								0.213685	cg01691522		N_Shore	intergenic		-0.2441742	ch.5.706755F	ZFR		Body
								0.2136857	cg17718377	DTX1	S_Shore	TSS200		-0.2441745	cg02136690			intergenic
								0.2136932	cg09336982	CALHM2	S_Shore	TSS1500		-0.2441847	cg27468976	ANKRD11	S_Shore	5'UTR
								0.2137041	cg03709428		N_Shore	intergenic		-0.2441913	cg27368606	SORBS2		5'UTR
								0.2137131	cg23922643		Island	intergenic		-0.2442077	cg08382534	SLC38A8		Body
								0.2137254	cg19571721	DLGAP2		5'UTR		-0.2442264	cg08144358			intergenic
								0.2137287	cg11757444	RPTOR	N_Shore	Body		-0.2443505	cg19839325	KLHL26	N_Shore	Body
								0.2137316	cg26642510	TUBB4	N_Shore	Body		-0.2443564	ch.13.38799509F			intergenic
								0.2137353	cg12251828	EPHB6		5'UTR		-0.2444049	cg25376491	MAML1		Body
								0.2137374	cg25162921	MTAP	N_Shore	TSS1500		-0.2444114	cg19724567	IFRD1		TSS200
								0.21374273	cg05656364	VAMP8		5'UTR		-0.2444504	cg24231804			intergenic
								0.2137544	cg14391148	C9orf167	Island	3'UTR		-0.2445032	ch.10.2734064R	BCCIP		Body
								0.2137847	cg15928347		S_Shore	intergenic		-0.2445078	cg16903735	LSP1	Island	Body
								0.2137915	cg21220870	EPRS	N_Shelf	Body		-0.2445312	cg20577663	CDRT4		5'UTR
								0.2137939	cg07217063	SEC14L4	S_Shore	TSS200		-0.2445338	ch.13.1182684F	NDFIP2		Body
								0.2138064	cg12103569	SFRS8		Body		-0.2445716	cg06621132			intergenic
								0.2138374	cg13787134	PHF2		Body		-0.2446712	cg25610428	LCE1E		TSS1500
								0.2138421	cg21423404	KDM2B	S_Shore	Body		-0.2446811	cg23068558			intergenic
								0.2138873	cg05138681	NCRNA00092	N_Shore	Body		-0.2446884	cg26995244	PRR5	Island	Body
								0.2138873	cg08976101	ALX4	S_Shore	Body		-0.2447023	cg10100887	PMEPA1		5'UTR
								0.21388915	cg26132737	ANKRD44	Island	Body		-0.2447053	cg11580615	ADAM12		Body
								0.2138957	cg06062187		N_Shore	intergenic		-0.2448074	ch.2.502715F	PUM2		Body
								0.21390993	cg25368586	ANKRD10		Body		-0.2448561	cg14775958		N_Shore	intergenic
								0.2139107	cg02636585	C1orf9		Body		-0.244865	cg14136893	NXN		Body
								0.2139149	cg12961236	C14orf28	S_Shelf	5'UTR		-0.2448836	ch.12.2263569F	MAPKAPK5		Body
								0.2139301	cg02265288			intergenic		-0.2449019	ch.8.842844F	UNC5D		Body
								0.2139382	cg11632652	NAALADL2		Body		-0.2449056	cg24567694	LOC100132707		TSS1500
								0.2139403	cg15655935	PLAC1L		3'UTR		-0.2449064	ch.7.141697R	GNA12		Body
								0.2139482	cg21061553	SNRPN	S_Shore	5'UTR		-0.2449083	cg21020871			intergenic
[truncated: 8,711 more rows]
