# Supplementary material for: Epigenetic Rejuvenation of Mesenchymal Stromal Cells Derived from Induced Pluripotent Stem Cells
Source: Stem Cell Reports. 2014 Aug 14;3(3):414–22. doi: 10.1016/j.stemcr.2014.07.003 (PMC4266008; doi:10.1016/j.stemcr.2014.07.003)
Supplement: Table S2. Differential Gene Expression and DNA Methylation in iPS-MSCs versus MSCs [file mmc3.xlsx]

## Sheet: iPS-MSC vs. MSC
Gene expression in iPS-MSCs versus MSCs												DNA methylation in iPS-MSCs versus MSCs
553 differentially expressed genes												39,753 differentially methylated CpGs
339 genes	higher expressed in iPS-MSC (FC>2; adjPval<0.01)					214 genes	higher expressed in MSC (FC<0.5; adjPval<0.01)					35,084 CpGs	>20% hypermethylated in iPS-MSC (adjPval<0.01)									4,669 CpGs	>20% hypermethylated in MSC (adjPval<0.01)
AffyID	GeneName	FC	logFC	adjPval		AffyID	GeneName	FC	logFC	adjPval		DNAm change	adjPval	GeneName	IslandRegion	GeneRegion	TargetID	CHR	MAPINFO	STRAND		DNAm change	adjPval	GeneName	IslandRegion	GeneRegion	TargetID	CHR	MAPINFO	STRAND
8104663	CDH6	46.0775	5.52599	0.00106024		7894611	7894611	0.499804	-1.00057	0.00768644		0.955621	0.000213686	CYP4F22	Island	1stExon	cg17716453	19	15619355	R		-0.200038	0.00238378	NA		intergenic	cg00078259	6	2656232	F
8042788	ACTG2	38.8164	5.27859	0.000991845		8030362	SNORD32A	0.49748	-1.00729	0.00828159		0.945111	0.000182827	CRCT1	Island	Body	cg09873164	1	152488093	R		-0.200178	0.0079817	ITPKA	Island	Body	cg03927133	15	41794293	R
8122365	GPR126	25.2341	4.6573	0.000991845		8037023	EXOSC5	0.496818	-1.00921	0.00763069		0.944259	0.000182827	ZNF662	Island	5'UTR	cg24384244	3	42947690	R		-0.200231	0.00518917	NA	N_Shore	intergenic	cg03594908	7	25897344	F
8054439	ST6GAL2	24.8099	4.63285	0.00497864		8091239	RNA5SP143	0.496309	-1.01069	0.00702402		0.938905	0.000182827	NA		intergenic	cg17342469	22	46473074	R		-0.200258	0.000571851	PITX2	N_Shelf	5'UTR	cg05522383	4	111557894	R
7909494	SYT14	24.2001	4.59694	0.00228538		7943787	7943787	0.494393	-1.01627	0.0095065		0.931213	0.0008884	CMIP		Body	cg05705335	16	81520589	R		-0.200342	0.00732556	NA	S_Shore	intergenic	cg21512447	5	153863826	R
8135218	LRRC17	20.1054	4.32951	0.00265472		8081880	ADPRH	0.493879	-1.01777	0.00768644		0.928241	0.000182827	PRKAG2		Body	cg06436185	7	151442351	F		-0.200347	0.00172117	SHISA3	S_Shore	Body	cg05603881	4	42401149	R
8008151	IGF2BP1	18.4258	4.20366	0.00122501		7956013	7956013	0.493556	-1.01871	0.00802132		0.927154	0.000192243	RNH1	N_Shore	5'UTR	cg23687466	11	504937	R		-0.200363	0.00439639	NR2E1	Island	Body	cg17386213	6	108488335	F
8138566	IGF2BP3	15.8134	3.98307	0.00141571		7943998	NNMT	0.493344	-1.01933	0.0050772		0.925245	0.000182827	NA	Island	intergenic	cg06594404	4	380396	R		-0.200395	0.00778775	NRXN2	N_Shore	Body	cg06451228	11	64397333	R
7963567	KRT8	13.9904	3.80636	0.000991845		8157679	OR1Q1	0.493204	-1.01974	0.00636966		0.922481	0.000306085	LOC150622		Body	cg04747036	2	6072981	F		-0.200436	0.00137536	UCHL1	Island	Body	cg09921610	4	41259866	F
8101762	SNCA	13.8448	3.79127	0.00260312		8100347	SCFD2	0.490454	-1.02781	0.00826919		0.920149	0.000207895	EMP2		5'UTR	cg27178401	16	10652711	R		-0.200515	0.00084037	NR5A2	S_Shore	Body	cg08158862	1	200012526	F
8112731	F2RL2	13.5767	3.76306	0.00729904		8159541	C9orf142	0.486399	-1.03979	0.00947682		0.916733	0.000231282	NA		intergenic	cg13945107	11	123947230	F		-0.200591	0.00427912	HOXA11AS	Island	Body	cg25901381	7	27225485	R
8106418	CRHBP	12.7516	3.67261	0.00718744		8178802	8178802	0.481947	-1.05305	0.00516255		0.912611	0.000182827	C22orf26	N_Shore	Body	cg11153400	22	46449498	R		-0.200677	0.00684974	NA	Island	intergenic	cg18456523	5	54516805	F
7895456	7895456	12.4381	3.6367	0.00516255		7892849	7892849	0.48086	-1.05631	0.00930383		0.912035	0.000182827	C22orf26	Island	1stExon	cg23691090	22	46449981	R		-0.200784	0.00126514	USP44	N_Shelf	5'UTR	cg26561986	12	95939442	F
8140686	SEMA3D	12.1679	3.60501	0.00914604		8071817	MTND1P13	0.480383	-1.05774	0.00799713		0.911631	0.000182827	ERGIC1		Body	cg18440230	5	172305889	F		-0.200818	0.00708428	NA	S_Shore	intergenic	cg26437825	5	43020161	R
8083034	CLSTN2	12.1397	3.60166	0.00567915		7958759	7958759	0.480356	-1.05782	0.00516255		0.910586	0.000182827	ZNF177	Island	TSS200	cg08065231	19	9473684	F		-0.200954	0.0024921	BCL2L11	Island	TSS1500	cg11729679	2	111877065	R
8113800	FBN2	11.9935	3.58419	0.00478899		8079707	NDUFAF3	0.479553	-1.06024	0.00655014		0.909663	0.000187073	NA		intergenic	cg08061524	22	46472568	R		-0.201043	0.00760702	HOXC11	Island	TSS200	cg26386624	12	54366859	F
8168622	KLHL4	10.708	3.42061	0.00681551		8039771	ZNF132	0.477922	-1.06515	0.00513727		0.908274	0.000222492	TBC1D9B	S_Shore	TSS1500	cg12080675	5	179335223	R		-0.201098	0.0082833	GATA3	N_Shore	Body	cg16267979	10	8100114	R
7957338	SYT1	10.6748	3.41614	0.0030782		8126920	CRISP1	0.476329	-1.06997	0.00708795		0.906585	0.000182827	ZNF662	Island	TSS200	cg06580551	3	42947481	F		-0.201241	0.00467557	NA		intergenic	cg03610849	11	129080113	R
8084206	B3GNT5	9.97435	3.31822	0.00517144		7998841	7998841	0.46458	-1.106	0.00662292		0.904891	0.000191525	EMP2		5'UTR	cg04767756	16	10652706	R		-0.201294	0.00508815	ACOT7		Body	cg18148314	1	6425319	F
7892682	RPL24	9.91301	3.30932	0.00134163		7998823	7998823	0.46458	-1.106	0.00662292		0.902754	0.000418955	CYP4F22	Island	TSS200	cg24456663	19	15619329	R		-0.201321	0.00362624	LASP1	N_Shore	TSS1500	cg04569429	17	37024625	F
7892501	SNORD58B	9.86207	3.30189	0.00281899		7896153	7896153	0.462959	-1.11104	0.00609079		0.902282	0.00127536	PARK2		Body	cg23244761	6	161796850	F		-0.201519	0.00229397	NA		intergenic	cg10253967	3	63800090	F
8169115	NRK	9.51188	3.24973	0.00445897		8136471	8136471	0.462803	-1.11153	0.00830414		0.90057	0.000419837	ACTN3	Island	Body	cg20648847	11	66326767	R		-0.201542	0.00165139	PITX2	N_Shore	TSS1500	cg14056644	4	111559105	F
7895404	HNRNPCP2	9.29694	3.21676	0.00224182		7893086	CNPPD1	0.459634	-1.12144	0.00972659		0.89934	0.000182827	MMP9	Island	Body	cg08176368	20	44639266	R		-0.201596	0.00959205	BCL3	Island	Body	cg23696248	19	45260501	R
7952205	MCAM	9.18672	3.19955	0.00269044		8117663	NKAPL	0.45939	-1.12221	0.00424518		0.899045	0.000359361	NA	Island	intergenic	cg07064495	18	29304111	R		-0.201673	0.00318149	DPYSL3	N_Shore	Body	cg04833034	5	146832182	R
8102200	DKK2	8.99271	3.16876	0.0015301		7961069	CLECL1	0.458877	-1.12382	0.00372251		0.898759	0.00116725	NFIC	Island	Body	cg08217545	19	3388013	F		-0.201787	0.0068119	LRRK1	Island	Body	cg22626168	15	101513246	R
8059345	SCG2	8.92008	3.15706	0.00131707		7997128	IL34	0.454999	-1.13606	0.00964046		0.89807	0.000416905	CACNA2D2		Body	cg09451427	3	50488230	F		-0.201878	0.00344418	NA	N_Shore	intergenic	cg00356131	5	72593933	F
7981943	SNORD64	8.90986	3.1554	0.00413429		7914139	7914139	0.447025	-1.16157	0.00347079		0.897769	0.00116365	NA	Island	intergenic	cg18333921	2	225307259	F		-0.201902	0.00356882	NA	N_Shelf	intergenic	cg16729850	12	53339813	F
7895511	7895511	8.90394	3.15444	0.00143341		8055402	RNU6-512P	0.446752	-1.16245	0.00423827		0.897323	0.000520859	NA	Island	intergenic	cg17274953	19	15947906	F		-0.201971	0.00398798	SLC1A2	Island	TSS1500	cg24634422	11	35441593	F
7909503	SERTAD4	8.89902	3.15365	0.00734371		8043203	VAMP5	0.443164	-1.17409	0.00303926		0.896772	0.000301524	NKAPL	Island	TSS200	cg10253847	6	28227085	R		-0.202172	0.00599922	NA	Island	intergenic	cg22606303	1	47915774	F
8154823	ANKRD18B	8.55762	3.09721	0.00146775		7892922	7892922	0.443049	-1.17446	0.00510588		0.896439	0.000649197	DOT1L	S_Shore	Body	cg04173586	19	2167496	R		-0.202181	0.00276166	NA		intergenic	cg26921969	5	92948217	R
7895288	HNRNPM	8.43454	3.07631	0.0049281		7952307	7952307	0.439573	-1.18583	0.00767758		0.89539	0.000187073	LEP	Island	TSS200	cg00840332	7	127881269	R		-0.20228	0.0050663	NA	Island	intergenic	cg08445802	6	85482612	R
8021245	DCC	8.43367	3.07616	0.00374895		8094372	SOD3	0.437634	-1.1922	0.00452701		0.892916	0.000234674	C10orf116	Island	5'UTR	cg26395382	10	88728235	F		-0.202361	0.0057804	NA	N_Shore	intergenic	cg04171117	15	93652578	R
8115490	ADAM19	8.13431	3.02402	0.00269044		8068200	C21orf119	0.436928	-1.19453	0.00516255		0.892839	0.000328636	NA		intergenic	cg08123444	2	9833101	F		-0.202388	0.00413845	AVP	Island	Body	cg03279206	20	3064001	F
7894688	7894688	7.74975	2.95415	0.00329738		7895567	7895567	0.433709	-1.2052	0.00972659		0.892619	0.000541581	SH3GL1	S_Shelf	Body	cg08418670	19	4374567	F		-0.202517	0.00230104	HOXC4	N_Shore	5'UTR	cg12232783	12	54422127	R
7965206	SLC6A15	7.68336	2.94174	0.00557521		7893723	7893723	0.43179	-1.2116	0.00768644		0.892183	0.000420166	ZSCAN18	Island	TSS200	cg03145999	19	58629828	R		-0.202551	0.00787812	EVX2	Island	Body	cg06496484	2	176946509	F
8155754	MAMDC2	7.52984	2.91262	0.00516255		7913655	ID3	0.428516	-1.22258	0.00821341		0.891599	0.000195805	NA	Island	intergenic	cg03692651	19	22444593	R		-0.202561	0.00509945	KLHDC4		Body	cg26717935	16	87759400	R
8092726	CLDN1	7.27624	2.86319	0.00622911		8032518	DIRAS1	0.425646	-1.23227	0.00374895		0.888162	0.000182827	RNH1	N_Shore	5'UTR	cg23927970	11	504933	R		-0.2026	0.00421213	HMX2	N_Shore	TSS1500	cg05759150	10	124906565	R
8121768	PKIB	7.25231	2.85844	0.00560135		8036557	8036557	0.42535	-1.23328	0.00799713		0.887776	0.000182827	NA		intergenic	cg11633126	11	123947157	F		-0.202635	0.00113752	SIX6	Island	1stExon	cg19456540	14	60976285	F
7896712	LAMP3	7.11437	2.83074	0.00934066		8044346	8044346	0.424895	-1.23482	0.0092027		0.885796	0.000185111	ZNF662	Island	TSS200	cg17619311	3	42947565	F		-0.202636	0.0029098	NA	S_Shore	intergenic	cg15285494	4	187811615	F
7985213	CHRNA5	6.88648	2.78377	0.00768644		7984353	SMAD6	0.423353	-1.24007	0.00768644		0.884406	0.000182827	ZNF177	Island	TSS200	cg05928342	19	9473598	F		-0.202678	0.00112996	FOXD2	Island	1stExon	cg16076997	1	47905067	R
8162216	SHC3	6.68149	2.74017	0.000976352		8108472	PURA	0.420833	-1.24868	0.00269044		0.883163	0.000398569	KRT3	S_Shore	Body	cg13885357	12	53184041	F		-0.202813	0.00638231	HOXC4	N_Shore	5'UTR	cg18695839	12	54446944	F
7894483	7894483	6.47983	2.69596	0.00331533		7953733	ZNF705A	0.418272	-1.25749	0.00356239		0.881873	0.000315492	CCDC36	Island	TSS200	cg12468774	3	49236860	R		-0.202818	0.00783843	DUSP13		Body	cg17292610	10	76860251	F
7893873	7893873	6.42448	2.68358	0.00829787		7892521	JTB	0.416956	-1.26203	0.00300234		0.881099	0.000197596	NA	Island	intergenic	cg20461188	10	102322354	R		-0.202897	0.0051117	COL9A1	Island	Body	cg24399122	6	70992907	R
7894658	7894658	6.38841	2.67546	0.00756359		8074168	8074168	0.416243	-1.2645	0.00866799		0.881015	0.000182827	VPS37B	Island	TSS200	cg03434624	12	123380883	R		-0.203145	0.00970582	DCHS1	Island	Body	cg00283472	11	6651988	F
8140668	SEMA3A	6.13246	2.61647	0.00664783		7945420	RNH1	0.414619	-1.27014	0.00692599		0.880574	0.000268517	HIF3A	S_Shore	5'UTR	cg16672562	19	46801672	F		-0.203206	0.00426258	NA	N_Shore	intergenic	cg04026169	4	85422265	F
7892740	7892740	5.98645	2.5817	0.0065381		7895459	7895459	0.41063	-1.28409	0.00452701		0.879604	0.000182827	WWOX		Body	cg09437479	16	78539954	F		-0.203227	0.00456447	BEND6	S_Shore	5'UTR	cg24311272	6	56820869	R
8029693	FOSB	5.73891	2.52078	0.00131707		7892578	7892578	0.410134	-1.28583	0.00387422		0.879374	0.000349351	NA	Island	intergenic	cg27232866	1	43251073	F		-0.203273	0.00489041	SLCO5A1		Body	cg21436572	8	70623422	F
8180256	FAM60CP	5.65866	2.50046	0.00840567		7949410	7949410	0.409252	-1.28894	0.00655014		0.878866	0.000182827	MSI2		Body	cg05347965	17	55663256	F		-0.203304	0.00387744	NA	N_Shore	intergenic	cg07731620	6	41340500	F
7894461	NPM1	5.59993	2.48541	0.00582722		8088247	ARHGEF3	0.402199	-1.31402	0.00718744		0.878081	0.000230407	TMEM121	Island	5'UTR	cg01545587	14	105993579	R		-0.203379	0.00126574	MKX	S_Shore	TSS1500	cg02161900	10	28035631	R
8059301	PAX3	5.58488	2.48153	0.00374895		8092000	TERC	0.401603	-1.31616	0.00768644		0.878	0.00023808	NA		intergenic	cg06866827	1	2948464	F		-0.203399	0.00426671	SIM1	N_Shore	TSS1500	cg17942121	6	100911964	F
8052231	RNU6-433P	5.57669	2.47941	0.00636966		7895147	GUK1	0.400759	-1.31919	0.00768644		0.875842	0.000208	NA	Island	intergenic	cg24886257	19	52452447	R		-0.203477	0.00811375	CPXM2	S_Shore	TSS200	cg08627010	10	125651697	F
8111255	CDH10	5.47311	2.45236	0.00768644		8180359	PDE4DIP	0.400707	-1.31938	0.00693287		0.875159	0.000185984	ZSCAN18	Island	TSS200	cg08873805	19	58629837	R		-0.203533	0.00668679	RGS4		Body	cg06536874	1	163041039	F
7898809	EPHB2	5.43688	2.44278	0.0050772		8180003	HLA-DRB1	0.399401	-1.32409	0.00383541		0.875009	0.00122605	KRT3	S_Shore	Body	cg01492330	12	53184005	F		-0.203545	0.000839059	SQLE	S_Shore	1stExon	cg09984392	8	126011784	R
7894683	YY1P2	5.405	2.43429	0.00356239		8129134	ROS1	0.3964	-1.33497	0.00465306		0.873769	0.00092881	BRUNOL4	Island	Body	cg05649108	18	34854722	R		-0.203613	0.00785216	PRDM16	Island	Body	cg02390319	1	3310268	R
7894895	ILF2	5.33882	2.41652	0.00501486		7986446	ALDH1A3	0.396008	-1.3364	0.00708795		0.87349	0.000185984	CRCT1	N_Shore	Body	cg00302521	1	152487909	R		-0.203617	0.00956781	NA		intergenic	cg27037013	21	35320667	R
8009380	SNORA38B	5.26986	2.39776	0.00131707		8112855	8112855	0.393705	-1.34481	0.00894699		0.872249	0.000499958	SHISA7	Island	Body	cg09521703	19	55944864	R		-0.20368	0.00958893	TNRC18	S_Shore	Body	cg18728076	7	5391705	R
7914216	SNHG12	5.08478	2.34619	0.000991845		8054517	8054517	0.391008	-1.35473	0.00691244		0.871553	0.00046043	TNNT3	S_Shore	Body	cg18877271	11	1952638	R		-0.203725	0.00864123	IGF2AS	Island	Body	cg24431667	11	2162387	R
7988444	MYEF2	4.95564	2.30907	0.000976352		8139488	IGFBP3	0.390523	-1.35652	0.00803615		0.871439	0.00023808	NA	Island	intergenic	cg03853794	16	3415166	R		-0.203791	0.00739452	NA		intergenic	cg26741373	21	44585506	F
7987403	7987403	4.88821	2.28931	0.00557521		8089015	PROS1	0.389381	-1.36075	0.00894699		0.871396	0.000466182	C1orf86	S_Shore	5'UTR	cg27528222	1	2138953	F		-0.203804	0.000936294	NAV1	Island	1stExon	cg14920846	1	201618209	R
7894159	7894159	4.84872	2.2776	0.00934066		8016609	DLX3	0.388161	-1.36527	0.00830067		0.870671	0.000182827	SDR42E1	Island	1stExon	cg10147797	16	82045078	F		-0.203839	0.00634276	C9orf167	Island	3'UTR	cg24175713	9	140176104	F
7893033	7893033	4.70775	2.23504	0.00573397		7928994	LIPK	0.388128	-1.3654	0.00922151		0.870603	0.000489103	NA		intergenic	cg16639311	10	131005778	R		-0.203892	0.00246928	CAPN8	Island	Body	cg25410739	1	223743086	F
8112007	EMB	4.69901	2.23236	0.00171661		8055624	ZEB2	0.386087	-1.373	0.0062696		0.870467	0.000182827	NA	Island	intergenic	cg14599729	17	15686294	R		-0.203956	0.00836342	FAM50B	Island	TSS1500	cg12840312	6	3849381	F
7895283	CANX	4.64973	2.21715	0.00306886		7980152	LTBP2	0.385138	-1.37655	0.00686406		0.870453	0.000182827	NA	Island	intergenic	cg23715830	3	13974614	F		-0.203969	0.00762764	VGLL4		Body	cg02073081	3	11732893	R
8174201	BEX1	4.63268	2.21185	0.00766905		8102988	GYPE	0.378359	-1.40217	0.0071721		0.87033	0.000259925	CRYAB		TSS1500	cg11694519	11	111783563	F		-0.204098	0.00342553	USP5	N_Shore	TSS1500	cg10124440	12	6960295	F
7896669	7896669	4.63087	2.21128	0.00837797		8065719	PXMP4	0.376215	-1.41037	0.00795753		0.869026	0.00111177	NA		intergenic	cg19873496	3	197105397	R		-0.204162	0.000469773	NA	Island	intergenic	cg00924143	12	114881676	F
7896511	H3F3BP1	4.62408	2.20917	0.00445897		8157264	SLC31A2	0.374484	-1.41702	0.00300898		0.867275	0.000975273	STAG3	Island	TSS200	cg15140703	7	99775532	R		-0.204178	0.00219781	MAP2K5		Body	cg01362115	15	68075218	R
7981960	SNORD116-6	4.61883	2.20753	0.00622911		7892648	ATP6V1G2-DDX39B	0.374204	-1.4181	0.00743411		0.866893	0.00022047	NA	Island	intergenic	cg15556591	4	1027967	R		-0.204337	0.00718428	FOXP1		Body	cg22798400	3	71205277	F
7956867	HMGA2	4.61676	2.20688	0.00162278		7892997	7892997	0.372098	-1.42625	0.00768644		0.864404	0.000182827	STK24		Body	cg20359042	13	99135583	R		-0.204404	0.00526976	NA	S_Shelf	intergenic	cg27491557	6	3165885	F
7987385	MEIS2	4.53271	2.18037	0.00784549		8041206	LBH	0.371493	-1.42859	0.00622112		0.863012	0.000228763	FAM20C	N_Shore	Body	cg26440261	7	229594	F		-0.204422	0.00901098	PAX8	Island	Body	cg25243455	2	114033360	F
7927876	TET1	4.51894	2.17598	0.00356239		7896094	7896094	0.36992	-1.43471	0.00636966		0.862844	0.000842907	NA	N_Shore	intergenic	cg20821566	17	81014667	F		-0.204596	0.00400877	HMGA1	Island	TSS1500	cg00544436	6	34203564	F
7896446	RPS13	4.4949	2.16829	0.00894175		7896432	EIF4G2	0.369804	-1.43517	0.00445897		0.862214	0.000259608	DIP2C		Body	cg26873457	10	729204	F		-0.204664	0.00439906	FBXL21	S_Shore	5'UTR	cg01305981	5	135266673	F
7894927	CBX3	4.44887	2.15344	0.00890516		8002492	8002492	0.369457	-1.43652	0.0045026		0.862068	0.000723158	PLD6	N_Shore	TSS200	cg14099398	17	17109800	F		-0.204737	0.00162398	FGFR1		Body	cg16625770	8	38300134	R
8021685	CCDC102B	4.44755	2.15301	0.00718744		7895108	7895108	0.368555	-1.44005	0.00636966		0.861313	0.000199624	ZSCAN18	Island	Body	cg10659886	19	58629719	R		-0.20483	0.00712099	NA	Island	intergenic	cg09059319	8	99986175	F
7943369	ARHGAP42	4.44295	2.15152	0.00830067		8069689	ADAMTS5	0.367673	-1.44351	0.00927555		0.861042	0.00021176	VPS37B	Island	TSS200	cg10848724	12	123380878	R		-0.204929	0.00392515	NA		intergenic	cg00073549	16	87609078	R
7981142	CLMN	4.42865	2.14687	0.00329738		8115205	ZNF300P1	0.367178	-1.44545	0.00374895		0.860942	0.000280376	LOC389458	Island	Body	cg04217778	7	5111916	R		-0.205097	0.0088676	NA	S_Shore	intergenic	cg18913924	7	82623	F
8058273	MPP4	4.38923	2.13397	0.00146775		8139113	TRGV7	0.367102	-1.44575	0.00445897		0.860941	0.000182827	CRCT1	Island	3'UTR	cg03352287	1	152488262	F		-0.205115	0.00735249	NA	S_Shelf	intergenic	cg00653650	10	102245802	R
8147049	FABP5	4.36841	2.12711	0.00894699		7940582	BEST1	0.36595	-1.45028	0.00403562		0.860402	0.000204881	NA		intergenic	cg10665891	12	117042917	F		-0.205158	0.00577813	DLEU7	Island	TSS200	cg13846270	13	51417929	F
7930714	ATRNL1	4.36354	2.1255	0.00967559		8012896	PMP22	0.365629	-1.45155	0.00954506		0.860056	0.00023824	MOV10L1	Island	TSS200	cg24864161	22	50528282	F		-0.205161	0.000899661	IRX3	Island	Body	cg09888562	16	54318314	F
7893305	RPL4P4	4.35958	2.12419	0.00828159		8000413	NSMCE1	0.353394	-1.50065	0.00832948		0.859576	0.000282018	TGFB3	N_Shelf	Body	cg06958766	14	76446087	F		-0.205185	0.000531585	TP73		Body	cg17471939	1	3600879	R
7923582	7923582	4.35418	2.1224	0.00224182		7906233	7906233	0.353029	-1.50214	0.00345027		0.859368	0.000913716	PARK2		Body	cg26872907	6	161796854	F		-0.205187	0.00559	NKIRAS2	S_Shelf	Body	cg23797200	17	40174494	R
7982098	SNORD109A	4.33156	2.11489	0.0062696		8071063	TPTEP1	0.352072	-1.50606	0.00768644		0.858739	0.000754878	LIMA1		5'UTR	cg17572255	12	50676705	R		-0.205444	0.00149336	CACNB4		Body	cg21376136	2	152830572	F
7981947	SNORD109A	4.33156	2.11489	0.0062696		8177120	TEKT4P2	0.351429	-1.50869	0.00516255		0.858204	0.000208514	NKAPL	Island	TSS200	cg18694169	6	28227079	R		-0.205485	0.00924146	SLITRK5	N_Shore	Body	cg00525681	13	88329151	R
7895146	NPM1	4.31999	2.11103	0.00703186		7923039	7923039	0.351411	-1.50877	0.00560135		0.856572	0.000182827	ZNF177	Island	TSS200	cg13703871	19	9473674	R		-0.205524	0.000920625	KLF14	Island	TSS1500	cg14361627	7	130419116	R
8168470	COX7B	4.30965	2.10757	0.00131707		7911341	MT-TA	0.349421	-1.51696	0.0062696		0.85615	0.000182827	psiTPTE22	N_Shore	TSS200	cg01660911	22	17082772	F		-0.205616	0.00139283	SH3TC2		1stExon	cg01965939	5	148442694	F
8052399	BCL11A	4.30611	2.10639	0.00224985		8058104	8058104	0.346935	-1.52726	0.00331533		0.856143	0.000198579	PCNT	N_Shore	Body	cg02959939	21	47813025	F		-0.205646	0.00432142	NA		intergenic	cg01810623	12	68592757	R
8091867	BCHE	4.29521	2.10273	0.00133224		8127932	TBX18	0.346393	-1.52952	0.00499204		0.855798	0.000204881	MYADML2	N_Shore	3'UTR	cg04863197	17	79897974	F		-0.205799	0.00115859	EVX2	Island	Body	cg27213509	2	176947228	R
7948420	FABP5	4.28697	2.09996	0.00927555		7896536	7896536	0.345182	-1.53457	0.00829787		0.854152	0.000514084	ZFP3	Island	TSS200	cg16732469	17	4981610	R		-0.205811	0.00653902	TRERF1	N_Shore	Body	cg11548059	6	42225756	R
7930208	INA	4.23765	2.08326	0.00131707		7895775	7895775	0.343438	-1.54188	0.00562304		0.853632	0.00257282	SORCS2		Body	cg19923393	4	7252587	F		-0.20583	0.00247897	NA	N_Shore	intergenic	cg22653139	2	73142088	F
8048995	ITM2C	4.21232	2.07462	0.00403398		8089011	PROSP	0.343085	-1.54336	0.00828159		0.853253	0.000208514	PCDHGA4	Island	Body	cg22861116	5	140762582	R		-0.205879	0.000977024	NA	S_Shelf	intergenic	cg07158747	1	91196488	R
7895960	7895960	4.20853	2.07332	0.00636966		7894692	7894692	0.342593	-1.54543	0.00300898		0.852989	0.000416905	PFKP	S_Shore	Body	cg20520804	10	3149673	F		-0.205913	0.007662	NA	N_Shore	intergenic	cg00218893	17	73073239	R
7895294	ILF2	4.18959	2.06681	0.00972659		8144880	SH2D4A	0.340964	-1.55231	0.00828159		0.852735	0.000213686	NA	Island	intergenic	cg00769775	12	125412987	R		-0.205931	0.00732213	AUTS2	Island	Body	cg20134287	7	70061455	F
8050350	RNA5SP85	4.15442	2.05465	0.00718744		8178811	HLA-DRB1	0.340898	-1.55259	0.00246396		0.852286	0.00215895	NA		intergenic	cg03278514	15	70779346	F		-0.205989	0.00514543	HHAT		Body	cg00556419	1	210580909	F
8113130	MCTP1	4.11011	2.03918	0.00374895		7925918	AKR1C1	0.340051	-1.55618	0.00768644		0.850605	0.00242662	NFIA		Body	cg15575375	1	61649973	F		-0.20599	0.00212164	SEL1L3	Island	TSS1500	cg10150813	4	25865178	F
7894877	HNRNPDP1	4.0991	2.03531	0.00829787		8156770	GALNT12	0.337086	-1.56881	0.00693773		0.849602	0.000408271	PRDM16		Body	cg01940181	1	3135712	F		-0.206019	0.0062678	KCNJ11	Island	TSS1500	cg04705435	11	17411270	F
7895080	7895080	4.07592	2.02713	0.0049281		8106494	BHMT2	0.335465	-1.57577	0.00840567		0.849244	0.000276844	EP400	N_Shore	TSS1500	cg26147845	12	132433838	R		-0.20605	0.00955617	TXNDC6	N_Shore	5'UTR	cg01280180	3	138047362	F
7896369	SNORA72	4.05219	2.0187	0.00162278		7964736	7964736	0.333416	-1.58461	0.00636966		0.848598	0.000899907	CCK	Island	TSS1500	cg17621718	3	42306737	F		-0.206057	0.00318834	NA		intergenic	cg07416364	2	200733828	R
8115732	8115732	4.03725	2.01337	0.00573397		7928534	C10orf11	0.326402	-1.61528	0.0019523		0.847808	0.000182827	NA	Island	intergenic	cg18260625	5	42951192	R		-0.206066	0.00285814	LOC100132215	Island	TSS1500	cg06192497	2	63276216	R
8175696	GABRA3	4.01099	2.00396	0.00829787		7942409	P2RY6	0.325342	-1.61997	0.0050772		0.84717	0.000303249	NA		intergenic	cg06379435	19	3344273	R		-0.206077	0.00867158	NA		intergenic	cg04480376	15	77896785	R
7892879	NPM1	4.00945	2.0034	0.00964046		8085287	8085287	0.325245	-1.6204	0.00622112		0.846732	0.000182827	TSSK6	Island	3'UTR	cg25352836	19	19625264	R		-0.206247	0.00387505	TBC1D16	N_Shore	Body	cg03296204	17	77923971	R
8091778	SCARNA7	3.99313	1.99752	0.00445897		7919168	PDE4DIP	0.324231	-1.62491	0.00345027		0.846678	0.000208298	FAM180A		TSS200	cg05618401	7	135433760	R		-0.206275	0.00404281	NA	Island	intergenic	cg17928883	5	2038528	R
8021376	NEDD4L	3.98692	1.99527	0.00908287		7893306	7893306	0.32309	-1.62999	0.00162278		0.846216	0.00183644	MEI1	Island	TSS200	cg22804236	22	42095443	F		-0.20629	0.00371392	NA	Island	intergenic	cg05994850	6	30095341	F
7892610	SNORD58B	3.95206	1.98261	0.00795632		8064866	8064866	0.317661	-1.65444	0.00621861		0.845393	0.000911731	NA		intergenic	cg13045134	8	103741780	F		-0.20648	0.00236382	DKK3	S_Shore	TSS1500	cg01286655	11	12031099	F
7894332	7894332	3.95152	1.98241	0.00795632		7957386	ACSS3	0.309793	-1.69062	0.00828159		0.845222	0.000239497	AMH	Island	Body	cg11616651	19	2251837	F		-0.206488	0.0044628	CLEC2L	S_Shore	Body	cg04205664	7	139209511	R
7946365	STK33	3.90863	1.96666	0.00518516		8063187	EYA2	0.309036	-1.69415	0.00817284		0.844339	0.000325873	NA	S_Shore	intergenic	cg12526693	1	2145258	R		-0.206511	0.00581182	GFRA4	S_Shelf	TSS200	cg18184975	20	3644192	F
7893791	NPM1	3.90827	1.96653	0.00516255		7894743	ILF2	0.308654	-1.69594	0.00224182		0.844143	0.00204894	NA		intergenic	cg10109731	16	88472541	F		-0.206533	0.00758119	HOXD4	S_Shore	Body	cg14900124	2	177017630	F
8012475	MYH10	3.90223	1.9643	0.005615		8146934	LY96	0.302017	-1.7273	0.00829787		0.844043	0.000182827	C22orf26	Island	1stExon	cg24349631	22	46449752	R		-0.2066	0.00903205	ARL4C	N_Shelf	3'UTR	cg24441922	2	235401950	F
7919749	RN7SL600P	3.87867	1.95556	0.00331533		8004081	ZFP3	0.301983	-1.72746	0.00330913		0.843881	0.000296786	GPRC5B	Island	TSS1500	cg03780561	16	19897093	F		-0.206816	0.00657666	NA	N_Shore	intergenic	cg20167366	6	30094980	R
8057506	FRZB	3.87798	1.95531	0.00162278		8036284	COX7A1	0.300082	-1.73657	0.00711261		0.841892	0.000404919	NA		intergenic	cg07297896	10	130844607	R		-0.206935	0.00800983	GABBR1	N_Shelf	Body	cg00094412	6	29592854	R
7893129	HNRNPC	3.86928	1.95206	0.00560135		8125537	HLA-DMA	0.299341	-1.74014	0.00826002		0.84157	0.000297685	VPS37B	Island	TSS200	cg06634460	12	123380891	R		-0.206985	0.00474682	NA		intergenic	cg03177666	16	54365103	R
7893942	7893942	3.84291	1.9422	0.00870466		8167947	MTND1P31	0.29798	-1.74671	0.00269044		0.841362	0.00135443	NA		intergenic	cg19299265	10	1975631	R		-0.207004	0.00495635	EVX1	Island	Body	cg16355271	7	27283528	R
8099172	CRMP1	3.80327	1.92724	0.00424518		7894746	7894746	0.297197	-1.75051	0.0049281		0.841141	0.00126607	NA		intergenic	cg00169776	1	2948512	F		-0.207047	0.00618189	NA		intergenic	cg11493923	6	22448632	F
7894844	MIR4426	3.77224	1.91542	0.0012869		8014115	MYO1D	0.294897	-1.76172	0.0082904		0.840777	0.000256703	NA	S_Shelf	intergenic	cg27136719	16	1147829	R		-0.207083	0.00560764	PEBP4	Island	Body	cg14538320	8	22722360	R
7895176	SEPT2	3.74599	1.90535	0.00810987		8072170	KREMEN1	0.29281	-1.77196	0.00936917		0.84021	0.000251242	CCDC36	Island	1stExon	cg03540175	3	49236946	R		-0.20709	0.00620964	PAX3	N_Shore	Body	cg06916239	2	223162881	F
7895005	HNRNPM	3.7034	1.88885	0.00681551		7997940	RPL13	0.292697	-1.77252	0.00417526		0.838405	0.000680598	PDCD1	N_Shelf	TSS1500	cg20805133	2	242802192	R		-0.207102	0.00754065	C1orf95		Body	cg03312427	1	226778381	R
8132830	RNU6-199P	3.69165	1.88427	0.00636966		7961440	PLBD1	0.288823	-1.79174	0.00345027		0.838302	0.000182827	NA	N_Shelf	intergenic	cg13805951	14	105948819	F		-0.207221	0.00100824	ZFHX3	S_Shore	Body	cg04814450	16	72821665	F
7962212	PKP2	3.68292	1.88085	0.00739026		8178884	HLA-DMA	0.286421	-1.80379	0.00885825		0.837861	0.000321087	PTPRN2	S_Shore	Body	cg20670679	7	157561786	F		-0.20723	0.00103021	NA	Island	intergenic	cg05676400	4	174443865	R
8089448	DPPA4	3.66046	1.87202	0.00214976		8180086	HLA-DMA	0.286421	-1.80379	0.00885825		0.837711	0.000349212	LSP1	Island	5'UTR	cg15079934	11	1892307	R		-0.207254	0.00565307	HOXD13	N_Shore	TSS1500	cg05256269	2	176956841	F
7894376	7894376	3.6495	1.8677	0.00253843		7981068	SERPINA1	0.282647	-1.82293	0.00497864		0.837645	0.000182827	CMAH	N_Shore	TSS200	cg12992112	6	25138632	R		-0.207338	0.00791081	ABCC3		Body	cg19734752	17	48767857	F
8091757	TRIM59	3.60161	1.84864	0.00938013		7894057	RPL28	0.279927	-1.83688	0.00664783		0.837397	0.0021899	HIST1H1A	N_Shelf	TSS200	cg14703002	6	26018058	F		-0.207372	0.00413423	BAHD1	N_Shore	TSS1500	cg18073240	15	40731970	R
8063835	LSM14B	3.59904	1.84761	0.00278038		7894828	7894828	0.269509	-1.89159	0.00496894		0.837004	0.000182827	LSP1	Island	5'UTR	cg24552015	11	1892038	F		-0.207441	0.00198611	NA	N_Shore	intergenic	cg21887345	7	23513369	F
7894974	HINT1	3.574	1.83754	0.00693773		8111932	CCL28	0.268455	-1.89725	0.0049281		0.835215	0.00089015	ACTN3	Island	Body	cg05475524	11	66326798	R		-0.207454	0.00857175	TEAD1		5'UTR	cg10726868	11	12743980	R
8169061	PLP1	3.55379	1.82936	0.00941801		7976850	MIR154	0.267823	-1.90065	0.00162278		0.834939	0.000221743	CCDC36	Island	TSS200	cg03352189	3	49236918	R		-0.207622	0.00126128	PARD3B		Body	cg18522603	2	205912371	F
7895258	TARDBP	3.54294	1.82495	0.00768644		8163896	STOM	0.266216	-1.90933	0.00829787		0.834654	0.00111404	PLD6	Island	TSS200	cg23661344	17	17109678	F		-0.207662	0.00673286	PRDM1		Body	cg24793124	6	106546074	R
7893184	7893184	3.53712	1.82258	0.00362261		8155930	GCNT1	0.26393	-1.92177	0.00840567		0.834559	0.000411823	MOV10L1	Island	TSS200	cg12881363	22	50528298	F		-0.207756	0.00500828	SEPT9		Body	cg21292033	17	75462189	F
7919747	RN7SL473P	3.53239	1.82064	0.00445897		8102587	NDNF	0.257669	-1.95641	0.00756359		0.834361	0.00022864	RNH1	N_Shore	5'UTR	cg20813589	11	504930	F		-0.207763	0.00663652	PITX2	Island	Body	cg16184803	4	111542444	R
7984259	RNU5B-1	3.5314	1.82024	0.00934066		7893678	IK	0.255011	-1.97137	0.0095065		0.83341	0.000182827	NKAPL	Island	TSS200	cg17384889	6	28227068	R		-0.20777	0.00141345	NA		intergenic	cg15112747	2	129120791	F
7895752	7895752	3.45888	1.79031	0.00444829		8134036	STEAP2	0.254618	-1.97359	0.00972659		0.83302	0.00105846	NA	Island	intergenic	cg01765111	1	37784244	R		-0.207788	0.00372801	NA	N_Shore	intergenic	cg02032558	4	155662438	R
8038326	SLC6A16	3.45423	1.78836	0.0071721		7933488	VSTM4	0.251571	-1.99096	0.00391292		0.832748	0.000294785	LOC134466	Island	TSS200	cg05016408	5	150326174	R		-0.207845	0.00221946	MDFI	Island	Body	cg00558689	6	41607109	F
7930927	INPP5F	3.42855	1.7776	0.00228464		8072926	H1F0	0.251146	-1.9934	0.00954506		0.832687	0.000185984	C22orf26	Island	TSS200	cg27140247	22	46450102	F		-0.207902	0.00661159	FAM38A	Island	Body	cg03062760	16	88803931	F
7895312	HNRNPKP4	3.42791	1.77733	0.00228538		8030383	RCN3	0.250767	-1.99558	0.00718744		0.832187	0.000182827	ERGIC1		Body	cg24118773	5	172287924	F		-0.207951	0.00629021	MIR10A	N_Shore	TSS200	cg15649236	17	46657504	R
8083569	TIPARP	3.40765	1.76878	0.00265472		8165700	MT-TA	0.242695	-2.04278	0.00131707		0.831266	0.000182827	AMH	Island	Body	cg04052466	19	2251061	F		-0.208004	0.00780214	NA		intergenic	cg09040078	16	23291476	R
7994609	QPRT	3.39449	1.76319	0.00829787		8043995	IL1R1	0.242649	-2.04306	0.00664783		0.829612	0.000197596	NA	N_Shore	intergenic	cg08654960	16	85319859	R		-0.208032	0.000816759	NA	N_Shore	intergenic	cg22569359	10	124899051	R
7945132	FLI1	3.38805	1.76045	0.00345027		7922051	CREG1	0.242463	-2.04416	0.00413429		0.82944	0.00239648	NA	Island	intergenic	cg00563824	1	209405064	F		-0.20815	0.00465997	SCARF2	Island	Body	cg24918790	22	20785148	F
8134339	PEG10	3.38352	1.75853	0.00413429		7976848	MIR485	0.240775	-2.05424	0.00606616		0.829401	0.00059165	C6orf145		Body	cg20867963	6	3743529	F		-0.208181	0.00177317	NA	Island	intergenic	cg01997590	2	223177473	R
8180273	PCDHA3	3.3818	1.75779	0.00609079		8138527	STEAP1B	0.239302	-2.06309	0.00918367		0.82927	0.000259084	TBC1D9B	S_Shore	TSS1500	cg10737521	5	179335243	R		-0.208182	0.00750907	LPPR2	N_Shore	Body	cg12587615	19	11472397	F
7892785	7892785	3.32026	1.7313	0.00348212		7912537	DHRS3	0.238009	-2.07091	0.0012869		0.829251	0.000182827	C22orf26	Island	1stExon	cg09693106	22	46449821	R		-0.208216	0.00661355	VWF		1stExon	cg10301695	12	6233717	F
7965541	FGD6	3.29823	1.72169	0.00413429		7937330	IFITM2	0.236702	-2.07885	0.00768644		0.829102	0.000413731	DIP2C		Body	cg16936421	10	729226	R		-0.208294	0.00258327	NA	S_Shore	intergenic	cg06620896	15	37395115	F
7923662	PIK3C2B	3.2683	1.70854	0.00356239		7960757	C1RL	0.235706	-2.08494	0.00746933		0.829053	0.00243899	UNC45A	Island	5'UTR	cg01351822	15	91473475	F		-0.208347	0.000940559	NA	Island	intergenic	cg18784943	17	79371681	R
7896648	NPM1	3.2677	1.70828	0.00802132		8088397	ACOX2	0.234494	-2.09238	0.00374895		0.828613	0.000455524	ZNF267	N_Shore	TSS1500	cg27092191	16	31884699	R		-0.208374	0.00541535	NA		intergenic	cg20050237	14	77391448	R
8169073	TMSB15B	3.24578	1.69856	0.00768644		8152764	MTSS1	0.233927	-2.09587	0.00828159		0.828434	0.000182827	DMGDH	Island	TSS200	cg01856645	5	78365647	R		-0.20838	0.00827925	MGMT		Body	cg04854917	10	131378330	R
7906264	PEAR1	3.21955	1.68686	0.00799713		8134030	STEAP1	0.232723	-2.10331	0.00829787		0.828104	0.000182827	FAM180A		TSS200	cg19238824	7	135433790	R		-0.20845	0.00391414	VAX2	N_Shore	TSS1500	cg25413843	2	71126691	R
7982187	APBA2	3.21531	1.68496	0.00828159		7903786	CSF1	0.23091	-2.1146	0.00157147		0.827984	0.000893775	SPSB4	Island	Body	cg07852840	3	140813919	R		-0.208452	0.00221734	ZIC1	Island	TSS200	cg14456683	3	147127010	R
7893874	7893874	3.16345	1.6615	0.00809686		8009243	MILR1	0.230569	-2.11673	0.00983619		0.827307	0.000182827	GRLF1	Island	3'UTR	cg17431280	19	47507461	R		-0.208462	0.00437272	HPCAL1	S_Shore	5'UTR	cg16246488	2	10444921	F
8007637	FZD2	3.1629	1.66125	0.00912294		8056102	CD302	0.226986	-2.13932	0.00133224		0.827008	0.00334452	NA	Island	intergenic	cg17309441	8	48100186	F		-0.208576	0.00871527	ACCN4	S_Shore	1stExon	cg12046414	2	220379199	R
7895293	7895293	3.16063	1.66021	0.00905121		8086615	LRRC2	0.219266	-2.18924	0.00374895		0.826878	0.00159105	NA		intergenic	cg26795333	15	67228722	R		-0.208591	0.00347905	MUPCDH	S_Shore	Body	cg21565415	11	618993	R
8122816	RN7SKP268	3.16034	1.66008	0.00934066		8111101	ANKH	0.217038	-2.20398	0.00828159		0.826855	0.000182827	NA	Island	intergenic	cg21549195	19	52452368	R		-0.208622	0.00303322	ESPNP	Island	Body	cg27525446	1	17019810	F
7944667	SORL1	3.1557	1.65796	0.00301383		7948332	LPXN	0.214543	-2.22066	0.00171661		0.82661	0.00226199	NA	N_Shore	intergenic	cg26081974	13	114065897	F		-0.208631	0.0051659	HSD17B14	N_Shore	5'UTR	cg16530498	19	49339776	R
8035847	ZNF675	3.12637	1.64449	0.00293695		8071051	8071051	0.213063	-2.23065	0.00374895		0.826247	0.00280963	DOK7	N_Shore	Body	cg16786640	4	3485263	R		-0.208665	0.00870047	IGF2AS	Island	Body	cg13791131	11	2161892	R
7900792	PTPRF	3.11867	1.64093	0.00718744		8035506	CRLF1	0.206188	-2.27797	0.00840567		0.825951	0.000575694	ACOT7		Body	cg25706257	1	6390530	F		-0.208682	0.00412421	KCNQ5		Body	cg13209822	6	73738087	F
8022338	8022338	3.09336	1.62917	0.00131707		8071044	8071044	0.20272	-2.30244	0.00356239		0.825377	0.00271648	NA		intergenic	cg20418529	6	166260012	R		-0.208686	0.0032561	LOC254559	S_Shore	Body	cg07038187	15	89922989	R
7893857	WDR77	3.05591	1.6116	0.00768644		7893303	7893303	0.202683	-2.3027	0.00804099		0.824647	0.000280719	TMEM121	Island	5'UTR	cg21492832	14	105993308	R		-0.208729	0.00131498	ISLR2	Island	5'UTR	cg12017911	15	74421887	R
7892664	7892664	3.04684	1.60731	0.00718744		8135705	KCND2	0.19696	-2.34403	0.00224182		0.824208	0.00288703	NA		intergenic	cg03297163	7	2548137	F		-0.208813	0.00218225	EBF3	Island	Body	cg23042510	10	131757695	F
7895681	EIF4G2	3.03539	1.60188	0.00655014		8113796	C5orf63	0.195065	-2.35797	0.00837797		0.8239	0.00248234	KLHDC7B	Island	1stExon	cg03957481	22	50986962	F		-0.208983	0.00912852	RBM47	S_Shore	TSS1500	cg20435896	4	40632723	R
7925691	ZNF124	3.03428	1.60135	0.00890774		7912692	HSPB7	0.193036	-2.37306	0.00609079		0.823172	0.00155824	NA	Island	intergenic	cg26516532	1	17475832	F		-0.209055	0.00230823	NA	Island	intergenic	cg23948843	2	164204752	R
7895976	HNRNPA1	3.02011	1.5946	0.00445897		8057744	STAT1	0.191525	-2.38439	0.00766408		0.822499	0.000399447	SLURP1	S_Shelf	TSS200	cg06565975	8	143823917	R		-0.209131	0.00286821	C10orf105		5'UTR	cg03456651	10	73479833	F
7918188	SLC25A24	2.99593	1.583	0.00447205		8152962	LRRC6	0.190843	-2.38954	0.00260312		0.822375	0.000195805	ERGIC1		Body	cg12355887	5	172305927	F		-0.209201	0.00168851	NA		intergenic	cg26572901	7	27070361	R
7934613	RNU6-1266P	2.99549	1.58279	0.00699366		8051583	CYP1B1	0.18428	-2.44003	0.00828159		0.822278	0.00298341	NA	Island	intergenic	cg11379081	1	209405050	F		-0.209371	0.00801265	AKT1	N_Shore	TSS1500	cg13121732	14	105260250	F
7896459	SEPT2	2.98926	1.57979	0.00768644		8076668	KIAA1644	0.183653	-2.44494	0.00501486		0.822077	0.000182827	ZNF177	Island	TSS200	cg09578475	19	9473688	F		-0.209378	0.00378086	KIAA0528		Body	cg21005240	12	22688743	F
7896263	7896263	2.97279	1.57182	0.00917975		8080144	PARP3	0.18361	-2.44529	0.000991845		0.821824	0.000182827	NA		intergenic	cg05633523	15	102156835	F		-0.20943	0.00335461	NA	Island	intergenic	cg05746227	5	54516830	R
7903032	MTF2	2.95865	1.56494	0.00770562		8115147	CD74	0.179768	-2.47579	0.00496894		0.821754	0.000460597	NA	Island	intergenic	cg08790676	17	15686438	R		-0.209503	0.00299791	C9orf167	Island	3'UTR	cg13274149	9	140175393	R
8100298	OCIAD2	2.95288	1.56212	0.0062696		7909027	NFASC	0.178977	-2.48216	0.00224985		0.821532	0.000239497	NA		intergenic	cg26791879	10	131005696	F		-0.209514	0.00775646	DAB2IP	Island	Body	cg15686608	9	124461008	R
8079198	ZNF660	2.94469	1.55811	0.00947682		7973867	7973867	0.175866	-2.50745	0.00282981		0.821352	0.00074286	FAT1		Body	cg21041888	4	187622164	R		-0.209689	0.00638964	TJP2	N_Shore	TSS1500	cg13708301	9	71735666	F
8139706	SEC61G	2.93064	1.55121	0.00510588		7907572	PAPPA2	0.174875	-2.5156	0.00411698		0.821134	0.000207895	WWOX		Body	cg02748089	16	78540172	R		-0.209692	0.0043652	SPAG17	Island	TSS200	cg26100099	1	118727994	F
7955217	SPATS2	2.93003	1.55092	0.00972659		7961710	ABCC9	0.170204	-2.55466	0.00768644		0.821043	0.00567113	HIST1H2BB	Island	TSS1500	cg05646373	6	26044460	F		-0.209696	0.00769586	MAP2K5		Body	cg22139212	15	68062715	F
7894964	HNRNPM	2.92474	1.54831	0.00848087		8091698	SHOX2	0.170143	-2.55518	0.00162278		0.821006	0.00110589	NA	Island	intergenic	cg00281977	10	135333901	F		-0.209754	0.00612946	NA	N_Shore	intergenic	cg00231274	7	1263233	F
8001782	MIR4426	2.91578	1.54388	0.00374895		8112045	ESM1	0.166484	-2.58654	0.00560135		0.820897	0.00292837	SNRPC	N_Shore	TSS200	cg04787078	6	34724751	F		-0.209768	0.00745966	TBX1	S_Shore	Body	cg18867923	22	19755334	F
8104022	PDLIM3	2.89247	1.5323	0.00795632		7976818	7976818	0.161078	-2.63417	0.00799713		0.820427	0.00108867	NA		intergenic	cg15465279	14	104668845	R		-0.209797	0.000632421	CCDC85C	Island	1stExon	cg05406635	14	100069666	R
8173206	CBX1P1	2.87453	1.52333	0.00829787		8131844	GPNMB	0.156892	-2.67216	0.00996077		0.820354	0.00057243	NA		intergenic	cg14823389	7	101398152	F		-0.209857	0.00458677	KCP	Island	TSS200	cg20531550	7	128550902	F
7896119	7896119	2.87207	1.52209	0.00817284		7970954	DCLK1	0.148771	-2.74884	0.000976352		0.820093	0.000198579	NA	Island	intergenic	cg03357952	4	1027974	R		-0.20994	0.00190134	PODXL	N_Shore	Body	cg16488098	7	131240440	F
7895650	SNORD117	2.83092	1.50127	0.00885825		8149927	CLU	0.139114	-2.84566	0.00445897		0.819904	0.000908459	KDELR3	S_Shore	Body	cg01640635	22	38864868	R		-0.209974	0.00310073	DNMBP		5'UTR	cg02732134	10	101732382	R
7905329	MLLT11	2.82539	1.49845	0.00345027		7975390	SMOC1	0.129236	-2.95192	0.00703186		0.81968	0.000348965	PCDHGA4	N_Shore	Body	cg07870307	5	140743780	F		-0.210051	0.00478385	PPFIA4		Body	cg14084623	1	203024379	F
8057742	8057742	2.82191	1.49667	0.00269044		8017964	ABCA6	0.128886	-2.95583	0.000991845		0.819651	0.000421736	NA	Island	intergenic	cg15027907	19	48076699	F		-0.210114	0.00312284	NA	N_Shore	intergenic	cg17662182	3	169385996	R
7956269	RNU6-343P	2.81985	1.49562	0.00922151		8012000	8012000	0.128068	-2.96502	0.00510588		0.818329	0.000925401	KRT3	S_Shore	Body	cg15608277	12	53184086	F		-0.210121	0.00921135	NA		intergenic	cg13515064	13	113611440	F
7981919	SNRPN	2.81761	1.49447	0.00766905		7925929	AKR1C3	0.124518	-3.00557	0.00501486		0.818294	0.00135799	NA	S_Shore	intergenic	cg08608240	16	1080808	R		-0.210173	0.00669409	FAM169A	N_Shore	5'UTR	cg09484541	5	74161187	F
7894919	NPM1P22	2.8173	1.49431	0.0076224		8152522	ENPP2	0.122045	-3.03451	0.00828159		0.818208	0.000393369	NA	N_Shore	intergenic	cg14285533	7	63386328	R		-0.210252	0.00388725	NA	N_Shore	intergenic	cg04087742	5	50264462	F
8108724	PCDHB10	2.81471	1.49299	0.00847721		7909730	KCNK2	0.117467	-3.08967	0.00374895		0.818192	0.000456357	RHEB	Island	TSS1500	cg03998173	7	151217580	R		-0.210425	0.00157086	RNF220	Island	5'UTR	cg01422881	1	44873692	F
7924603	LBR	2.79632	1.48353	0.00708795		8148070	COL14A1	0.108986	-3.19778	0.000991845		0.817608	0.000569801	NA		intergenic	cg17731973	10	31108190	F		-0.210432	0.00593281	LFNG	Island	Body	cg20161791	7	2558431	F
8119466	MDFI	2.79608	1.48341	0.00705116		7919815	CTSK	0.108869	-3.19933	0.00768644		0.817527	0.00138626	LYPD5	Island	TSS200	cg08561856	19	44324945	R		-0.210489	0.00394943	LOC134466	N_Shore	Body	cg26856369	5	150324958	R
7919715	ANP32E	2.79506	1.48288	0.00795753		7907893	MR1	0.108611	-3.20276	0.00458451		0.817385	0.000313174	ZP3	Island	5'UTR	cg15800530	7	76027101	F		-0.210489	0.0018768	TAL1	Island	TSS1500	cg01147107	1	47696505	R
7893132	7893132	2.79045	1.4805	0.00718744		7922130	DPT	0.1064	-3.23243	0.00171661		0.817262	0.00155809	MOV10L1	Island	TSS200	cg03860256	22	50528291	F		-0.210518	0.00475965	OTX1	N_Shore	Body	cg22732253	2	63280164	R
8035465	ISYNA1	2.7877	1.47907	0.00554688		8165808	XG	0.106195	-3.23521	0.00718744		0.817193	0.000182827	NA	Island	intergenic	cg17757602	5	42952113	F		-0.210529	0.00121406	NA	S_Shelf	intergenic	cg27523527	1	91196145	F
7978824	RPL32P29	2.78461	1.47747	0.00374895		8150901	PENK	0.104575	-3.2574	0.00804099		0.81702	0.000472578	NA		intergenic	cg00583861	1	32014363	F		-0.210533	0.00381831	CBX8	N_Shore	Body	cg11079426	17	77769065	R
7893790	HNRNPA1	2.78254	1.4764	0.00636966		7901535	PODN	0.102132	-3.29149	0.00162278		0.816866	0.000713566	ANXA7	N_Shore	5'UTR	cg17276002	10	75172806	R		-0.210547	0.00167527	RANBP17	Island	Body	cg03555227	5	170289070	R
7965671	RNU4-24P	2.7785	1.47431	0.00866799		8062864	WISP2	0.0873184	-3.51757	0.00830414		0.816276	0.00428732	NA		intergenic	cg04027043	11	8378791	F		-0.210595	0.00185295	NA	Island	intergenic	cg00210473	6	41341942	R
7895647	ZNF146	2.77024	1.47001	0.00934066		8026971	8026971	0.0865265	-3.53071	0.00894699		0.816222	0.000259608	AMH	Island	Body	cg23218559	19	2250956	F		-0.210625	0.00918462	CCDC88C	Island	Body	cg17919186	14	91883555	F
8038347	TEAD2	2.76823	1.46896	0.00413429		7976826	7976826	0.0781049	-3.67844	0.000991845		0.816158	0.000231282	RHEB	Island	TSS1500	cg22589161	7	151217575	R		-0.210632	0.00242568	EGR3	Island	Body	cg11460727	8	22548952	F
7893325	HNRNPC	2.76604	1.46782	0.00863678		7931832	AKR1C2	0.0764913	-3.70856	0.00662915		0.815987	0.000182827	PTPRN2	S_Shore	Body	cg23168425	7	157561848	F		-0.21066	0.00600919	HOXC4	N_Shore	5'UTR	cg18922524	12	54447136	R
7941587	CNIH2	2.76205	1.46574	0.00609079		7976810	SNORD113-3	0.0731634	-3.77273	0.000158692		0.815862	0.00129668	CCDC64B	Island	Body	cg07868599	16	3079708	F		-0.210684	0.00371392	TNXB	Island	Body	cg11823230	6	32055385	R
7974902	RHOJ	2.73117	1.44952	0.00934066		7966089	CMKLR1	0.0717462	-3.80095	0.00756359		0.815585	0.00269269	NA	Island	intergenic	cg05746795	8	48100410	F		-0.210692	0.00551625	CD81	Island	TSS1500	cg06699519	11	2398327	F
7894350	SNRNP200	2.7282	1.44795	0.00327939		7903358	VCAM1	0.0673267	-3.89268	0.00184831		0.815184	0.000535277	PFKP	S_Shore	Body	cg25949033	10	3149760	F		-0.210712	0.00189177	SMAD2	Island	TSS1500	cg17243289	18	45458021	F
7896324	RTCB	2.72665	1.44713	0.00445897		8057486	PDE1A	0.0614979	-4.02332	0.00260312		0.814422	0.000330446	C17orf55	N_Shore	5'UTR	cg24870966	17	79282893	F		-0.210718	0.00813382	NA	N_Shore	intergenic	cg07450633	5	172175321	R
8002760	8002760	2.72386	1.44565	0.00474756		7976814	SNORD114-2	0.0604105	-4.04906	0.000423751		0.814232	0.00185737	LYPD5	Island	TSS200	cg25732462	19	44324898	R		-0.210725	0.00887166	TUBB	N_Shore	TSS1500	cg15878619	6	30687373	R
7982000	SNORD116-26	2.71022	1.43841	0.00971903		7976795	MEG3	0.0591927	-4.07844	0.00224182		0.814056	0.00340403	NA	Island	intergenic	cg02230854	8	48100429	F		-0.210911	0.00611515	ADCY10	S_Shore	Body	cg09372808	1	167791030	R
8016033	FAM171A2	2.69996	1.43294	0.00224985		8068583	KCNJ15	0.0581084	-4.10511	0.00374895		0.814055	0.00722981	NA	Island	intergenic	cg24430140	19	57276642	F		-0.21097	0.00288708	GALNT6	N_Shelf	5'UTR	cg24537836	12	51782159	F
7893462	7893462	2.69323	1.42934	0.00933672		8116272	ADAMTS2	0.0565602	-4.14407	0.0010053		0.813532	0.00245687	NCOR2	Island	5'UTR	cg04347477	12	125002007	F		-0.210987	0.00518715	NA		intergenic	cg14467181	17	47516312	F
8099132	CYTL1	2.68811	1.42659	0.00934066		8123104	FNDC1	0.0542229	-4.20495	0.00253843		0.813488	0.000208	LOC400931	Island	Body	cg21450723	22	46482009	F		-0.211176	0.0023795	SSBP4	Island	Body	cg13331354	19	18539841	R
8169009	BEX4	2.68757	1.4263	0.00708795		8033257	C3	0.0512832	-4.28537	0.00864299		0.813232	0.00210569	NA		intergenic	cg25650964	13	33544014	R		-0.211415	0.0020959	TULP1	S_Shore	TSS200	cg01109227	6	35480779	F
8042052	MIR4426	2.67934	1.42188	0.00385126		7976567	7976567	0.0500509	-4.32046	0.00994315		0.813195	0.00208319	NA	Island	intergenic	cg22509189	2	225307070	F		-0.211429	0.00180974	RPH3AL	Island	Body	cg21909751	17	171187	R
7896601	7896601	2.66955	1.4166	0.00683439		8143127	FAM180A	0.0498149	-4.32728	0.00131707		0.812869	0.000485191	NA		intergenic	cg12911732	1	50744322	F		-0.211434	0.00264832	TJP2	N_Shore	TSS1500	cg07414392	9	71735648	R
8112220	8112220	2.65913	1.41095	0.00927555		8180376	AKR1C1	0.0496208	-4.33291	0.00768644		0.812605	0.00114998	NA		intergenic	cg12033288	10	102381293	F		-0.211444	0.00754433	PAX9	Island	5'UTR	cg12857945	14	37127275	F
7893072	7893072	2.65669	1.40963	0.00804099		7919028	TBX15	0.046094	-4.43928	0.0071721		0.8125	0.000282412	NA	S_Shore	intergenic	cg22391205	21	47458587	R		-0.211552	0.00631427	AGAP1		Body	cg20882773	2	236962206	F
8057959	PGAP1	2.65417	1.40826	0.00260244		8004184	XAF1	0.0438754	-4.51044	0.00828159		0.812494	0.000384133	LNX1		Body	cg07080653	4	54374249	R		-0.211582	0.00274213	MESTIT1	N_Shore	Body	cg17706086	7	130129946	F
7894255	7894255	2.65074	1.40639	0.00967559		7984813	ISLR	0.0429966	-4.53963	0.00530116		0.81228	0.00420124	HIST1H1A	N_Shelf	TSS200	cg23829024	6	26018074	R		-0.211611	0.00112398	OTX1	Island	TSS1500	cg08210688	2	63276723	F
7894449	HNRNPM	2.62763	1.39376	0.0065063		7960744	C1R	0.0428702	-4.54388	0.00840567		0.812211	0.00335616	NA	Island	intergenic	cg24495585	4	56659985	F		-0.211624	0.00371392	SORBS2	Island	Body	cg24132991	4	186560360	F
8098758	ZNF721	2.62669	1.39324	0.00768644		8152512	TNFRSF11B	0.0406141	-4.62188	0.00424518		0.812077	0.000267584	LSP1	N_Shore	5'UTR	cg04650653	11	1890901	R		-0.211674	0.00716762	LRP8	S_Shore	TSS1500	cg04154290	1	53794211	F
7982006	SNORD116-29	2.62234	1.39086	0.00934066		7940028	SERPING1	0.036858	-4.76188	0.00224182		0.811556	0.000200346	NA		intergenic	cg25487405	22	46473039	R		-0.211742	0.00399577	NA		intergenic	cg20907471	20	21679525	R
8110618	8110618	2.60187	1.37955	0.00768644		7935116	RBP4	0.0315793	-4.98488	0.00338771		0.810459	0.000606663	NA		intergenic	cg05728019	6	3024023	F		-0.211763	0.0019824	SLC38A1	N_Shore	5'UTR	cg02504521	12	46660819	R
7989611	FAM96A	2.59476	1.3756	0.00622911		8140840	STEAP4	0.0278069	-5.16841	0.00424513		0.809849	0.000182827	KLF9	N_Shore	Body	cg00049440	9	73026643	R		-0.211812	0.00155706	SP8	S_Shore	TSS1500	cg05836145	7	20827117	F
7894044	EIF4G2	2.58769	1.37166	0.00768644		7976812	MEG8	0.027434	-5.18789	0.000976352		0.80963	0.000198579	MEI1	Island	1stExon	cg11260046	22	42095536	R		-0.211833	0.00971708	CREB3L1	S_Shore	Body	cg07008193	11	46318527	R
8102728	8102728	2.57358	1.36378	0.00934066		7953603	C1S	0.0254512	-5.29612	0.00998198		0.809556	0.000463612	ZNF208	Island	Body	cg09418063	19	22193540	F		-0.211901	0.00365498	EMID2	Island	TSS200	cg17361163	7	101006019	R
7896250	HNRNPM	2.5714	1.36256	0.00560135		8139087	SFRP4	0.0169271	-5.88452	0.00374895		0.809368	0.000182827	NA	N_Shelf	intergenic	cg18384588	22	46463747	F		-0.211915	0.00161653	SP6	Island	5'UTR	cg00598429	17	45928250	R
8040070	SOX11	2.55727	1.3546	0.00434782		7976816	7976816	0.0143365	-6.12416	0.000385509		0.809176	0.00387486	TIMP2		Body	cg00863893	17	76876239	F		-0.211994	0.00121821	OTP	Island	TSS200	cg16691593	5	76934634	R
7896275	HNRNPM	2.55302	1.35221	0.00588879		7908312	PRG4	0.0110873	-6.49495	0.00828159		0.808251	0.000556368	NEURL3	Island	Body	cg22880770	2	97166341	F		-0.212023	0.00612592	SALL1	Island	Body	cg02288754	16	51183988	F
8010737	RAC3	2.5486	1.34971	0.00424518		7923547	CHI3L1	0.00628416	-7.31406	4.77045e-05		0.807607	0.00107583	NA	Island	intergenic	cg01590338	14	101831332	F		-0.212177	0.00704654	TGIF2	N_Shore	TSS1500	cg06588605	20	35201208	F
8129379	ECHDC1	2.54763	1.34915	0.00501486								0.807568	0.000185984	STK24		Body	cg20375836	13	99135543	R		-0.212205	0.00328052	NA	N_Shore	intergenic	cg06893296	6	30095136	R
8024816	FSD1	2.53938	1.34448	0.00799713								0.807552	0.000438289	ZFP3	Island	TSS200	cg16656286	17	4981603	R		-0.212241	0.00310115	NA		intergenic	cg05625526	10	49653080	R
8098328	GALNT7	2.53722	1.34325	0.00718744								0.807528	0.00414464	LOC389493	Island	TSS200	cg12385599	7	56184153	R		-0.212289	0.00739506	CALHM1	S_Shore	TSS200	cg26955383	10	105218660	R
8035793	ZNF737	2.53437	1.34163	0.00882255								0.807414	0.000237878	ZNF727	Island	Body	cg01176516	7	63506148	F		-0.212311	0.00335735	ZIC4	Island	Body	cg05855917	3	147113700	R
7937341	B4GALNT4	2.52262	1.33492	0.00413429								0.806734	0.00168355	ARHGDIA	S_Shore	TSS1500	cg23919433	17	79830196	F		-0.212326	0.0025689	PAX9	Island	TSS1500	cg01972418	14	37125430	R
7894638	MIR7-1	2.52095	1.33397	0.00474756								0.806488	0.000182827	NA	N_Shore	intergenic	cg04159903	5	42949799	F		-0.212329	0.00129926	DCLK1	N_Shore	5'UTR	cg22940789	13	36704709	R
8113602	CCDC112	2.52077	1.33387	0.00445897								0.806183	0.000860321	FAM109B	Island	TSS200	cg16047117	22	42470063	R		-0.212441	0.00244791	SIM1	Island	Body	cg01912955	6	100906383	R
8169294	COL4A5	2.51166	1.32864	0.00768644								0.80614	0.000800098	NA	Island	intergenic	cg10432422	1	17475819	R		-0.212476	0.000740718	ALG9		Body	cg17283266	11	111717611	R
7894813	MIR4426	2.49971	1.32176	0.00679097								0.805898	0.000226627	PCDHGA4	Island	Body	cg06572465	5	140800929	R		-0.212484	0.00865561	NA	N_Shore	intergenic	cg08031151	3	138656471	R
7894162	HNRNPC	2.48875	1.31542	0.00908022								0.805673	0.000268356	NA	N_Shore	intergenic	cg00660167	17	80200974	F		-0.212651	0.00742842	PP14571	Island	Body	cg12561497	2	241395678	R
7925500	CHML	2.46513	1.30166	0.00972659								0.805429	0.000289387	SLC5A5	Island	1stExon	cg24881657	19	17983245	R		-0.212693	0.0016392	ZNF710		5'UTR	cg16571836	15	90579809	F
8128429	CCNC	2.45834	1.29768	0.00983619								0.805098	0.00189088	CYP2E1	S_Shore	Body	cg11445109	10	135343248	F		-0.212718	0.00191526	ZIC4	N_Shore	TSS1500	cg13278496	3	147125287	R
8117696	COX11P1	2.44946	1.29246	0.00363076								0.805008	0.000182827	NA		intergenic	cg10424454	11	123947190	F		-0.212743	0.00318986	NA		intergenic	cg19815596	1	201583478	R
8102212	8102212	2.44387	1.28917	0.00947682								0.804802	0.000187761	NA	N_Shore	intergenic	cg04597532	5	138897363	R		-0.212925	0.00665729	LOC285419		Body	cg19922435	4	124694178	R
8049532	LRRFIP1	2.43723	1.28524	0.00982672								0.804618	0.00170392	MXRA7		Body	cg13387113	17	74696737	R		-0.212949	0.00315233	NAV2		Body	cg01922697	11	19894313	R
8044933	GLI2	2.43573	1.28436	0.00718744								0.804464	0.00265998	NA		intergenic	cg04921315	16	4000587	R		-0.212986	0.00414883	NA	N_Shore	intergenic	cg17161483	9	99983156	R
8146517	CHCHD7	2.42998	1.28095	0.00343221								0.804333	0.000182827	C1orf86	S_Shore	TSS200	cg26031954	1	2139327	R		-0.213007	0.00900296	NA	Island	intergenic	cg27621129	7	19152121	R
8044278	CCDC138	2.42246	1.27647	0.00817284								0.804202	0.000211105	NA		intergenic	cg18173726	15	95713100	F		-0.213013	0.00360197	NRN1	Island	Body	cg08545493	6	6004762	F
8059642	SLC16A14	2.41858	1.27416	0.00989776								0.803893	0.000555949	NA	Island	intergenic	cg10811045	2	91635283	F		-0.21325	0.0067317	MAFF	Island	Body	cg09146183	22	38610376	F
8064216	RNU1-134P	2.40748	1.26752	0.00828159								0.803886	0.000229001	PLD6	Island	TSS200	cg11392858	17	17109651	F		-0.213253	0.0046274	LOC645323	N_Shore	TSS200	cg02466947	5	87969157	F
7894700	ZNF146	2.40728	1.2674	0.00768644								0.803841	0.00250949	NA	Island	intergenic	cg08886020	16	1080388	F		-0.213318	0.00102089	SP8	S_Shore	TSS1500	cg06112708	7	20827185	F
8150830	LYPLA1P3	2.40499	1.26603	0.00829787								0.803779	0.000210195	C22orf26	N_Shore	Body	cg26394940	22	46449461	R		-0.21348	0.00763733	NA	N_Shore	intergenic	cg02897230	4	174429541	R
8152845	FAM49B	2.40172	1.26407	0.00768644								0.803205	0.0002866	NA	Island	intergenic	cg08305436	19	22806184	F		-0.213509	0.00266162	GATA3		Body	cg04213746	10	8106003	R
7892630	GDI2P2	2.39936	1.26265	0.00955945								0.803063	0.000182827	MTX1	S_Shelf	Body	cg12759597	1	155181615	R		-0.213637	0.00774258	NA	N_Shore	intergenic	cg10432360	21	45579868	R
7908407	MIR4426	2.39484	1.25993	0.00734735								0.802776	0.000182827	PHF15		Body	cg27024654	5	133904674	R		-0.213739	0.00660052	LIMCH1	Island	Body	cg18744777	4	41646567	F
8046590	MIR4444-1	2.39252	1.25853	0.00934066								0.80223	0.000185984	STK24		Body	cg11944797	13	99135711	R		-0.213894	0.00435703	NA	S_Shore	intergenic	cg24179182	17	47958261	R
7893310	7893310	2.38772	1.25564	0.00609079								0.802226	0.00291099	NA		intergenic	cg15347434	6	37592871	F		-0.214031	0.00282569	HOOK1	S_Shore	Body	cg21577889	1	60281077	F
7965721	RNA5SP366	2.38535	1.2542	0.00374895								0.802109	0.000396204	NA		intergenic	cg02926868	11	66374763	R		-0.214356	0.00497296	DEF6		1stExon	cg14960043	6	35265624	F
8142763	8142763	2.37899	1.25035	0.00517144								0.802084	0.00025242	NA		intergenic	cg25224048	5	38467248	R		-0.214359	0.00215736	INHBB	N_Shore	Body	cg06342317	2	121105259	F
8130071	8130071	2.37814	1.24984	0.00768644								0.801975	0.000230407	GAS2L1	Island	3'UTR	cg25976170	22	29707585	F		-0.214421	0.00740613	NA	Island	intergenic	cg08863953	10	22542444	R
7905054	RNVU1-20	2.37668	1.24895	0.00478899								0.801907	0.00051505	NA	Island	intergenic	cg01104724	7	56297564	F		-0.214535	0.000986106	NA	Island	intergenic	cg27628784	10	131767387	F
8091241	8091241	2.37389	1.24725	0.00424518								0.801088	0.000192243	NA	Island	intergenic	cg03780132	5	42951346	F		-0.214589	0.0015297	TMEFF1	Island	TSS1500	cg22775000	9	103235181	F
8168416	USMG5P1	2.35946	1.23846	0.00374895								0.800804	0.000182827	PTPRN2	Island	Body	cg12472483	7	157996945	F		-0.214685	0.00163569	HOXB2	Island	Body	cg13872950	17	46620460	F
7957649	SNRPF	2.35095	1.23324	0.00783527								0.800559	0.000805408	CACNA1H	N_Shore	Body	cg07687354	16	1217857	R		-0.214698	0.00217007	SLC4A2	S_Shelf	Body	cg22151713	7	150759616	R
8078380	ZNF860	2.34699	1.23081	0.00828159								0.800418	0.000198579	ARMC2		Body	cg18575863	6	109274464	R		-0.214723	0.00353778	PAX3	N_Shore	Body	cg25596297	2	223162875	F
7919166	RNVU1-20	2.34416	1.22907	0.00609079								0.800283	0.000525147	NA	N_Shore	intergenic	cg14830045	1	1173264	F		-0.214794	0.0052063	ZIC5	Island	1stExon	cg02600430	13	100623942	R
7919160	RNVU1-20	2.34416	1.22907	0.00609079								0.80017	0.000198579	TMEM181		3'UTR	cg09262230	6	159052937	F		-0.214817	0.00851617	DEF6		TSS200	cg07294541	6	35265555	F
8051372	MEMO1P1	2.3404	1.22675	0.00609079								0.800038	0.0017998	NA	S_Shelf	intergenic	cg21435684	17	80255457	R		-0.215253	0.00381291	SH3TC2		TSS200	cg22621734	5	148442740	R
8085815	TOP2B	2.33921	1.22602	0.00374895								0.799919	0.000447875	GJA3	Island	Body	cg00963378	13	20716638	R		-0.215294	0.00516574	AIFM3	S_Shelf	5'UTR	cg17072519	22	21322063	F
8071920	SNRPD3	2.32074	1.21459	0.00953279								0.799628	0.000190774	LEP	Island	TSS200	cg19594666	7	127881280	R		-0.215353	0.00735112	MUSTN1		TSS200	cg09354317	3	52869307	F
7973918	FAM177A1	2.31966	1.21391	0.00474756								0.799566	0.00409659	LOC399815	Island	TSS200	cg18195080	10	124639012	F		-0.215414	0.00203037	NA	Island	intergenic	cg07006091	12	114878487	F
7955890	HNRNPA1	2.31701	1.21227	0.00560135								0.799397	0.000182827	ZNF177	Island	5'UTR	cg17283453	19	9473880	F		-0.215441	0.00276437	LOC283731	Island	Body	cg08036502	15	74420511	F
7893257	SMNDC1	2.2927	1.19705	0.00413429								0.799019	0.00118731	NA	Island	intergenic	cg01215742	16	1069551	F		-0.215483	0.000708935	NA	N_Shore	intergenic	cg14034968	3	147140754	F
8151993	COX6C	2.29197	1.19659	0.00497864								0.79835	0.00186142	PRTN3	Island	3'UTR	cg20094462	19	848071	R		-0.215491	0.00521009	ST14	Island	Body	cg14511677	11	130030261	F
8053975	LMAN2L	2.2883	1.19427	0.00863678								0.79807	0.00066641	ZNF232	Island	5'UTR	cg27362525	17	5019638	F		-0.215516	0.00695754	LYPD1	N_Shore	5'UTR	cg15506477	2	133426129	F
8103722	HSP90AA6P	2.28821	1.19422	0.00441063								0.797723	0.000779875	BHMT2	Island	Body	cg08328513	5	78365691	F		-0.215585	0.00153897	CCDC85C		Body	cg04785187	14	99997549	F
8051387	DPY30	2.28689	1.19339	0.00265472								0.797584	0.000195805	AMH	Island	Body	cg05345154	19	2250901	F		-0.215593	0.00990625	NAV1	Island	TSS1500	cg25167447	1	201617042	F
8047228	8047228	2.28616	1.19292	0.00330913								0.797579	0.00061124	CYGB		Body	cg03678039	17	74525066	F		-0.215625	0.00175727	UCHL1	N_Shore	TSS1500	cg18889780	4	41258374	F
7895809	7895809	2.28498	1.19218	0.00768644								0.79719	0.000617864	C22orf26	Island	TSS200	cg00785112	22	46450059	R		-0.215696	0.00609062	EMILIN3	S_Shore	TSS1500	cg03459531	20	39996177	R
8171013	VBP1	2.28375	1.19141	0.00918086								0.796636	0.000182827	NA		intergenic	cg14138540	15	93571988	F		-0.21571	0.00338466	HOXA4	Island	1stExon	cg23884241	7	27169957	R
7971920	HNRNPA3P6	2.28084	1.18956	0.00986039								0.796402	0.00023808	CCDC36	Island	TSS200	cg02938205	3	49236810	R		-0.215718	0.00531921	NA	S_Shore	intergenic	cg11590053	6	41343459	R
8084945	8084945	2.28074	1.1895	0.00413429								0.7964	0.000230407	CMAH	N_Shore	TSS1500	cg08588180	6	25138905	R		-0.215855	0.00633014	SP6	N_Shore	5'UTR	cg16779251	17	45928077	R
8013354	TRNAQ41P	2.27563	1.18627	0.00582722								0.795393	0.00051957	NA		intergenic	cg08573435	7	1398116	F		-0.215897	0.0042915	CBX4	N_Shore	Body	cg17124387	17	77810090	R
7946957	SAAL1	2.2731	1.18466	0.00537163								0.795267	0.00125238	LTBR	Island	TSS1500	cg23079808	12	6493003	F		-0.215912	0.00316579	PTK7		Body	cg06152926	6	43057827	R
7893966	HNRNPM	2.26051	1.17665	0.00799713								0.795181	0.000221743	STK24		Body	cg08402963	13	99135625	F		-0.215962	0.000425316	CHRNB4	S_Shore	TSS1500	cg21402071	15	78933902	F
7987180	7987180	2.25647	1.17407	0.00734735								0.795137	0.000284218	NA	Island	intergenic	cg13519035	12	34261006	F		-0.215969	0.00206619	RGS5		TSS200	cg24901474	1	163173040	F
7895985	GDI2	2.25225	1.17137	0.00972659								0.795005	0.00101732	REM1	Island	5'UTR	cg13513864	20	30063249	R		-0.216029	0.0069154	NA	Island	intergenic	cg15074709	13	112547653	F
8068410	MEMO1P1	2.2518	1.17108	0.00609079								0.794395	0.0053992	SOX2OT	Island	Body	cg15057061	3	181437299	R		-0.216034	0.00965128	NA	N_Shore	intergenic	cg23647410	1	221051066	R
8158864	SNORD62A	2.24976	1.16977	0.00947682								0.794349	0.000182827	ANKH		Body	cg08283941	5	14816929	R		-0.216068	0.0011476	NA	Island	intergenic	cg05413305	17	79366851	F
8158862	SNORD62A	2.24976	1.16977	0.00947682								0.79433	0.000988217	NA	S_Shelf	intergenic	cg04021544	7	2705189	R		-0.216092	0.00180479	GAS5	N_Shore	Body	cg16290996	1	173835989	R
7989885	DNAJB14	2.24216	1.16489	0.00536111								0.794051	0.000198579	ZSCAN18	Island	TSS200	cg14231297	19	58629901	F		-0.216107	0.00883413	ALPK1	Island	Body	cg27183456	4	113333163	F
8160712	8160712	2.24038	1.16374	0.00795632								0.793867	0.000422639	PIWIL1	Island	5'UTR	cg13900773	12	130824015	R		-0.216255	0.00710396	PARK2		Body	cg01079407	6	162964378	R
7972682	KDELC1	2.2306	1.15743	0.00302005								0.79381	0.00144559	NA		intergenic	cg10129154	16	1093823	R		-0.216295	0.00886777	ROR2	N_Shore	Body	cg13491071	9	94661334	F
8142194	LAMB1	2.23006	1.15708	0.00402203								0.793635	0.000182827	NA		intergenic	cg06675144	5	127552620	R		-0.216311	0.00446622	NR6A1	N_Shore	Body	cg14046477	9	127531952	R
7987642	NDUFAF1	2.22839	1.156	0.00795632								0.793492	0.0011645	C14orf64		Body	cg16062483	14	98444417	F		-0.216401	0.0018451	OLIG3	N_Shore	TSS200	cg02550277	6	137815699	R
8169709	8169709	2.2199	1.15049	0.00766408								0.793444	0.00139397	ZP3	Island	5'UTR	cg08016802	7	76027001	R		-0.216419	0.00637306	MSX2	N_Shelf	Body	cg19590445	5	174155345	R
8014100	C17orf75	2.21946	1.15021	0.00530855								0.793031	0.000596584	ZNF492	N_Shore	TSS200	cg05241461	19	22816980	R		-0.216446	0.0082494	DCLK1		3'UTR	cg26995690	13	36346376	F
8159373	FAM69B	2.21605	1.14799	0.00941801								0.792598	0.000182827	DMPK	S_Shore	Body	cg16686429	19	46284983	F		-0.216537	0.00872814	MEIS1		Body	cg12055515	2	66735203	F
7984517	GLCE	2.21556	1.14767	0.00609079								0.792561	0.000248219	NA		intergenic	cg21664636	3	70432664	R		-0.216554	0.00783568	USP44	S_Shelf	1stExon	cg11069430	12	95945082	F
7908421	TROVE2	2.21247	1.14566	0.00582722								0.792531	0.000208	SLC43A3	S_Shore	TSS1500	cg13046608	11	57195382	F		-0.216576	0.00275683	NA		intergenic	cg07302051	16	51671357	R
8170468	HMGB3	2.21075	1.14454	0.00681551								0.792172	0.000272624	FAM180A		TSS200	cg10725344	7	135433639	R		-0.216728	0.00238668	SELM	Island	3'UTR	cg01794929	22	31500940	R
7962151	DENND5B	2.2105	1.14437	0.00829787								0.79217	0.00583058	NLRP6	Island	Body	cg11717054	11	279423	R		-0.216736	0.00706508	TFAP2A	Island	Body	cg02181847	6	10410284	F
8145770	8145770	2.21021	1.14418	0.00799713								0.791733	0.000271007	PCDHGA4	Island	TSS200	cg23930711	5	140734758	F		-0.216743	0.00337663	MSI2		Body	cg16323330	17	55503603	F
8002865	CFDP1	2.20326	1.13964	0.00560135								0.791581	0.000518897	UNC45A	Island	TSS200	cg13778201	15	91473365	F		-0.216796	0.00636423	NA	S_Shore	intergenic	cg12212453	14	38058639	R
8132642	PPIA	2.1957	1.13468	0.00794298								0.791398	0.00105071	SLC7A8		Body	cg19473656	14	23623663	R		-0.216816	0.00364853	NA	S_Shore	intergenic	cg09756089	11	14996997	F
7894404	HNRNPCP2	2.18863	1.13003	0.00445897								0.79129	0.000182827	LSP1	Island	5'UTR	cg09989681	11	1892043	F		-0.216818	0.00365405	NA	S_Shelf	intergenic	cg27116186	19	5480734	F
7917674	SETP18	2.17899	1.12366	0.00718744								0.791125	0.000685754	TPM4	N_Shore	TSS200	cg27174787	19	16178240	R		-0.216893	0.00263172	NSMCE2		Body	cg15332359	8	126217943	R
8173941	TSPAN6	2.16761	1.11611	0.00478899								0.790979	0.000499125	ZNF709	S_Shore	TSS200	cg19926444	19	12624742	F		-0.216919	0.00193639	NA	Island	intergenic	cg19756790	2	45176863	F
8133089	ZNF92	2.16606	1.11507	0.0062653								0.790626	0.00166662	KRTAP10-6		TSS200	cg19821361	21	46012520	R		-0.216965	0.0032379	FEV	Island	TSS200	cg24178740	2	219850465	R
7968333	USPL1	2.16296	1.11301	0.00972659								0.790277	0.000182827	NA		intergenic	cg26169991	7	155049620	F		-0.217027	0.00808343	NA	N_Shore	intergenic	cg00716470	2	176952319	F
8127629	COX7A2	2.14941	1.10394	0.00768644								0.790218	0.000255375	NA		intergenic	cg04256248	2	238187155	R		-0.21703	0.00482636	NA	N_Shore	intergenic	cg14824732	4	153856547	F
7893081	HNRNPCP4	2.14711	1.1024	0.00424518								0.790165	0.00101664	NA	N_Shelf	intergenic	cg09453103	16	1095865	R		-0.217061	0.00290083	KIAA1598		Body	cg11182257	10	118652981	R
7981481	C14orf2	2.14519	1.1011	0.00768644								0.78966	0.00517127	PFN3	Island	TSS200	cg06847624	5	176827671	R		-0.217142	0.00965939	NA		intergenic	cg08154783	14	62302988	R
7893050	7893050	2.14206	1.099	0.00804099								0.789283	0.000491636	NA	S_Shore	intergenic	cg08954277	4	1535673	F		-0.217148	0.00171941	C14orf135		3'UTR	cg01074676	14	60601069	R
7895208	7895208	2.14103	1.0983	0.00525647								0.789142	0.000182827	C10orf26		Body	cg15615645	10	104543040	R		-0.217211	0.00622165	NA		intergenic	cg24794881	7	73699244	F
7898602	OTUD3	2.13476	1.09408	0.00936917								0.788957	0.00528398	NA	Island	intergenic	cg16736896	8	48100868	F		-0.217262	0.00778656	NID2		Body	cg20550154	14	52487779	F
8176286	PLCXD1	2.13125	1.0917	0.00817284								0.788908	0.000434718	NA		intergenic	cg19731194	1	10887875	F		-0.217325	0.00197741	PACS2	N_Shelf	Body	cg04285855	14	105794185	F
8049530	LRRFIP1	2.12991	1.09079	0.00972659								0.788742	0.000182827	JAK1		5'UTR	cg22945413	1	65399413	R		-0.217373	0.00591218	PRDM16	Island	Body	cg22851557	1	3038068	R
7970569	SACS	2.12248	1.08575	0.00947682								0.788606	0.000411475	RAP1GAP2		Body	cg00739778	17	2908023	R		-0.217389	0.0058678	FAM176A		5'UTR	cg03455713	2	75781140	F
8009568	TTYH2	2.11297	1.07927	0.00870949								0.78779	0.000198803	NA		intergenic	cg21398280	8	876927	R		-0.217389	0.00532928	SLN		Body	cg24122826	11	107578640	R
7893144	7893144	2.10766	1.07564	0.00622911								0.787602	0.000378371	KLHDC7B	Island	TSS1500	cg07600533	22	50986031	F		-0.21744	0.00383739	HOXA6	Island	Body	cg18931036	7	27185393	R
7898833	KDM1A	2.1038	1.073	0.00718744								0.787479	0.00023808	PCDHGA4	N_Shore	Body	cg21627409	5	140810106	F		-0.217473	0.00438295	NA	S_Shelf	intergenic	cg17410650	12	54324560	F
8080973	PPP4R2	2.10086	1.07098	0.00413429								0.787029	0.000182827	LOC400931	N_Shore	TSS1500	cg04329382	22	46480891	R		-0.217526	0.0019535	FTSJD2		3'UTR	cg00475973	6	37448776	R
7936891	7936891	2.0996	1.07011	0.00756626								0.786827	0.000203658	ERGIC1		Body	cg16345114	5	172306112	F		-0.217534	0.00286575	HOXC11	Island	TSS200	cg08962452	12	54366816	R
8169022	WBP5	2.095	1.06695	0.00768644								0.786721	0.000767159	MTUS2		Body	cg10490577	13	30009956	F		-0.217557	0.00107309	NA	Island	intergenic	cg26557693	7	27265159	R
7895243	7895243	2.09121	1.06434	0.00530116								0.786481	0.000198579	GAS2L1	Island	3'UTR	cg03669698	22	29707524	F		-0.21758	0.00222052	EMX2OS	Island	Body	cg23932491	10	119295056	F
7981990	SNORD116-20	2.07567	1.05358	0.00979059								0.786276	0.000182827	MSI2		Body	cg21139312	17	55663225	R		-0.217651	0.00664438	NA	Island	intergenic	cg00626856	5	1885950	F
7895227	HNRNPKP4	2.0746	1.05283	0.00947682								0.786029	0.00034969	CDH11		5'UTR	cg04755848	16	65105714	F		-0.217657	0.00534775	NA		intergenic	cg15351061	2	132300678	F
7893275	7893275	2.07258	1.05143	0.00736336								0.786006	0.000460451	JDP2		3'UTR	cg01919011	14	75936668	F		-0.217677	0.00754049	NA	N_Shore	intergenic	cg08298351	6	100916916	R
8138640	CYCS	2.072	1.05102	0.00972659								0.785455	0.000241223	KANK2		3'UTR	cg22550815	19	11276529	F		-0.217721	0.00369658	NA	S_Shore	intergenic	cg26575057	6	170606506	F
7916862	WLS	2.06969	1.04941	0.0086116								0.78511	0.00160746	NA	Island	intergenic	cg09223687	4	1027885	F		-0.217721	0.00490557	NA	N_Shelf	intergenic	cg20857416	13	20173366	R
8170232	HNRNPA3P3	2.06791	1.04817	0.00840567								0.785034	0.000182827	LSP1	N_Shore	5'UTR	cg17501754	11	1891699	R		-0.21773	0.00344253	GDF6	N_Shelf	Body	cg10133465	8	97166862	R
7990090	7990090	2.06743	1.04784	0.00972659								0.785004	0.000199178	SLC43A3	S_Shore	TSS1500	cg03837313	11	57195350	F		-0.217824	0.00961672	MAL2	S_Shore	Body	cg25327343	8	120221797	F
7928705	TSPAN14	2.06706	1.04758	0.00826919								0.78496	0.000430429	TPPP		Body	cg24082121	5	672872	F		-0.217824	0.00949355	NA		intergenic	cg07304756	10	114646497	F
7965652	CDK17	2.06269	1.04453	0.00347079								0.784794	0.000182827	psiTPTE22	N_Shore	TSS200	cg14505585	22	17082770	F		-0.217833	0.00298155	HAS1	Island	Body	cg08065657	19	52223099	R
7895661	HNRNPM	2.0615	1.04369	0.00972659								0.784589	0.0032984	NA	Island	intergenic	cg21534423	19	24154607	F		-0.217833	0.00233182	SIM1	N_Shore	Body	cg22784386	6	100903817	F
7893619	RTCB	2.05836	1.04149	0.00560135								0.784533	0.00021176	NA		intergenic	cg18977541	10	102381532	R		-0.21791	0.00750913	FOXJ1	S_Shore	TSS1500	cg16672637	17	74138356	R
8027368	ZNF254	2.04621	1.03296	0.00768644								0.784011	0.00170961	EPS8L1	Island	Body	cg12020396	19	55593580	F		-0.218023	0.00745431	DLX5	N_Shore	Body	cg08878323	7	96652464	R
7899909	RNA5SP42	2.04457	1.0318	0.00424513								0.783629	0.000195805	BEND6	S_Shelf	5'UTR	cg09970511	6	56823640	F		-0.218074	0.00953798	NA	Island	intergenic	cg15499368	5	72740533	R
7953383	SCARNA10	2.04369	1.03118	0.00784549								0.7835	0.000682583	JDP2	S_Shore	5'UTR	cg18372896	14	75897376	R		-0.218087	0.00618915	TUBB2B	Island	TSS1500	cg12747860	6	3229027	R
8063313	ARPC3P1	2.04144	1.02959	0.00345027								0.783477	0.000879623	LSP1	N_Shore	5'UTR	cg08687540	11	1890204	R		-0.218089	0.00926063	NA	Island	intergenic	cg04021372	2	200329678	F
8081375	NXPE3	2.04118	1.0294	0.00967559								0.783189	0.000881066	NA		intergenic	cg20341504	2	54900998	F		-0.218115	0.00191495	NEK10	Island	5'UTR	cg17191919	3	27410627	F
8169659	NDUFA1	2.03912	1.02795	0.00718744								0.783145	0.000182827	FAM180A		TSS200	cg01548463	7	135433715	R		-0.218161	0.00167505	COL13A1		Body	cg13680337	10	71626580	F
7895916	SRSF9	2.03458	1.02473	0.00953279								0.782791	0.000208	CHI3L2		Body	cg14414943	1	111770718	F		-0.218171	0.000648424	FBRSL1	S_Shore	Body	cg01805480	12	133137879	R
8110886	MED10	2.03396	1.02429	0.00693287								0.782368	0.001582	AKAP12	N_Shore	TSS200	cg15892964	6	151646540	R		-0.218216	0.00360116	GATA2	Island	5'UTR	cg19759549	3	128211096	R
8147439	PLEKHF2	2.03117	1.02231	0.0076224								0.782269	0.000183537	CPT1B	Island	5'UTR	cg19112186	22	51016638	R		-0.218253	0.00868021	ZNF549	Island	TSS200	cg10729426	19	58038585	R
8151074	PDE7A	2.02794	1.02002	0.00802132								0.782155	0.000187073	RNH1	N_Shore	5'UTR	cg01704474	11	504918	F		-0.218294	0.000944968	EBF3	Island	Body	cg05186311	10	131758454	R
7892979	HNRNPCP3	2.02656	1.01903	0.00636966								0.781937	0.00059432	ADAM5P		TSS200	cg14742937	8	39172097	F		-0.218305	0.00411785	NA	Island	intergenic	cg02728209	2	175202555	R
7892901	KHDRBS1	2.0254	1.01821	0.00718744								0.781224	0.00096466	SMAD6		Body	cg15931471	15	67033330	R		-0.218572	0.0074416	PPP1R13L	N_Shelf	5'UTR	cg08243728	19	45905890	R
8097529	ELMOD2	2.02327	1.01669	0.00966905								0.781169	0.000598431	NA		intergenic	cg00816387	10	1975591	F		-0.218685	0.000709003	NA	Island	intergenic	cg00592781	12	66122874	F
8005512	PRPSAP2	2.02252	1.01615	0.00331533								0.781167	0.000368563	ADAMTS5	N_Shore	Body	cg05529278	21	28336181	F		-0.218713	0.00437165	BCL11A	N_Shore	Body	cg20913063	2	60779189	F
8173713	MAGT1	2.01256	1.00903	0.00632489								0.78113	0.00850592	NA	Island	intergenic	cg00017437	1	2706335	F		-0.218726	0.0070655	YPEL2		Body	cg01653532	17	57444078	F
8147503	LAPTM4B	2.00723	1.00521	0.00664783								0.780814	0.00236908	NA		intergenic	cg05019826	15	74891207	F		-0.218808	0.00382662	DGKG	Island	Body	cg04391718	3	185911702	F
7914791	SFPQ	2.00416	1.003	0.00829787								0.780533	0.000182827	NA		intergenic	cg05115862	17	79439144	F		-0.218888	0.00551392	CACNA1G	S_Shore	Body	cg04216597	17	48639836	F
7892755	7892755	2.00028	1.0002	0.00831576								0.780532	0.000195805	NA	Island	intergenic	cg09007841	16	29230149	F		-0.21894	0.00424318	WWOX		Body	cg07207813	16	78483009	F
												0.780511	0.00084438	PLD6	Island	TSS200	cg26539818	17	17109691	F		-0.218949	0.00386147	CASZ1		Body	cg09579869	1	10738769	R
												0.780199	0.000783081	NA	Island	intergenic	cg17495087	8	96085689	F		-0.218957	0.00365209	NA		intergenic	cg12279518	1	85190400	R
												0.780155	0.000185984	EIF4E	S_Shore	5'UTR	cg14972143	4	99851003	R		-0.218975	0.00604873	DLX5	Island	Body	cg02101486	7	96652245	F
												0.780056	0.000251309	C10orf116	Island	5'UTR	cg09715672	10	88728278	F		-0.21898	0.00194708	FZD3	S_Shelf	5'UTR	cg11500788	8	28355368	F
												0.780052	0.000421019	PFKP	S_Shore	Body	cg14915316	10	3149852	R		-0.218996	0.00453746	HS3ST3B1	S_Shore	Body	cg00179906	17	14208363	R
												0.779944	0.00368509	SLC9A3	S_Shore	Body	cg14137381	5	502291	F		-0.219047	0.00557391	FAM65A	Island	Body	cg03615565	16	67572595	R
												0.779793	0.00935563	GPR25	Island	1stExon	cg13300273	1	200842890	F		-0.219143	0.00217743	NA	Island	intergenic	cg06207120	15	45996521	R
												0.779556	0.000195805	NA	N_Shelf	intergenic	cg11048797	17	80450903	R		-0.219193	0.00306277	TLX2	Island	TSS1500	cg03813688	2	74740991	R
												0.779526	0.000194243	LTC4S	N_Shore	1stExon	cg19759135	5	179221059	F		-0.219229	0.00153289	MKX	S_Shore	TSS1500	cg17918002	10	28035719	R
												0.77935	0.0030046	ADARB2	Island	Body	cg09265586	10	1595595	R		-0.219257	0.00872782	MAD1L1	S_Shelf	Body	cg01119831	7	2119608	R
												0.779201	0.000228417	SH3D19		TSS1500	cg10072319	4	152148822	R		-0.219283	0.00153916	FOXB1	N_Shore	TSS1500	cg19005438	15	60295158	F
												0.779084	0.000361683	NA		intergenic	cg08236623	13	98126882	F		-0.21935	0.00512296	PRDM16	Island	Body	cg01772149	1	3038216	R
												0.779076	0.000510131	NA	S_Shore	intergenic	cg26553501	1	2145276	R		-0.219357	0.00951855	PSD3	Island	TSS1500	cg24056567	8	18871909	F
												0.778624	0.000183109	PCDHGA4	Island	Body	cg07489502	5	140811642	F		-0.219359	0.00161045	ZIC4	N_Shore	Body	cg22203776	3	147112316	R
												0.778406	0.00061016	NA		intergenic	cg15795305	10	102381344	R		-0.21939	0.00985083	SIK1		Body	cg17610755	21	44845927	F
												0.778371	0.00812587	NA	Island	intergenic	cg17101296	8	145925708	F		-0.219508	0.0085732	NA	N_Shelf	intergenic	cg05799596	13	114909333	R
												0.777841	0.00212444	NA		intergenic	cg00332802	3	118198779	R		-0.219553	0.00492617	TMEM150C		Body	cg23861617	4	83422170	F
												0.777716	0.00700485	NA	Island	intergenic	cg09979478	8	145925997	R		-0.219589	0.00797357	ST3GAL3		Body	cg07166795	1	44351061	F
												0.777671	0.000195805	ZNF366		5'UTR	cg12667792	5	71774656	F		-0.21971	0.00836681	NA		intergenic	cg26166817	4	124468530	R
												0.777527	0.000232835	PCDHGA4	Island	Body	cg23244790	5	140811102	F		-0.219775	0.00409874	NA	Island	intergenic	cg05209996	11	76033054	R
												0.777495	0.0013485	NA	Island	intergenic	cg08482837	2	86038423	R		-0.219808	0.00252891	ATP13A2		Body	cg13942136	1	17313584	F
												0.777436	0.00155824	MCF2L		Body	cg14590070	13	113629249	R		-0.219901	0.00689998	MCF2L	N_Shore	Body	cg18050804	13	113677188	R
												0.777289	0.000182827	PCDHGA2	Island	Body	cg18781988	5	140723549	F		-0.219961	0.00411404	NA	N_Shore	intergenic	cg25721132	11	68611016	F
												0.777218	0.00191184	ZNF248	Island	TSS200	cg24363811	10	38146514	R		-0.22005	0.00321651	ATOH8	N_Shore	TSS1500	cg01461067	2	85980044	F
												0.776909	0.000988248	LYPD5	Island	TSS200	cg14931230	19	44324901	F		-0.220215	0.00666138	SHANK2	N_Shelf	Body	cg07192048	11	70560211	R
												0.776608	0.000280719	CIITA		Body	cg01105356	16	11016097	R		-0.220267	0.00349361	DNM3		Body	cg10037894	1	172312301	R
												0.776339	0.00434723	NA	Island	intergenic	cg09619624	22	18985632	R		-0.220276	0.00574038	KCNN4	Island	Body	cg03731131	19	44278274	R
												0.776315	0.000182827	NA		intergenic	cg08161325	16	88122741	F		-0.220428	0.00651617	SPOCK2	S_Shore	TSS200	cg00661320	10	73848825	F
												0.775656	0.000335616	MPV17L2	N_Shore	TSS1500	cg17782000	19	18303124	R		-0.220476	0.00486365	ISLR2	Island	5'UTR	cg27200833	15	74421909	R
												0.775401	0.00308336	NA	S_Shore	intergenic	cg05813818	16	875966	R		-0.22067	0.00928948	EBF3	Island	Body	cg13916885	10	131761184	F
												0.775341	0.000263389	ZNF232	Island	5'UTR	cg05918002	17	5019452	F		-0.220688	0.00225519	SNX9		Body	cg11909587	6	158300136	F
												0.775165	0.000182827	CPT1B	Island	5'UTR	cg10770023	22	51016644	R		-0.220709	0.0058079	TRIM71	Island	Body	cg14560430	3	32863175	R
												0.774389	0.000191525	SKI	N_Shore	Body	cg09556700	1	2230668	R		-0.220754	0.00330958	PRRX1		Body	cg26048630	1	170640675	F
												0.774256	0.000182827	NA	N_Shelf	intergenic	cg12516875	22	46463543	R		-0.220862	0.00818281	LTBP1	Island	Body	cg27569706	2	33173163	F
												0.774247	0.00129957	NA		intergenic	cg22114489	7	101398177	F		-0.220916	0.00597133	ANK2		Body	cg16931969	4	113985495	F
												0.774236	0.000404059	A1BG	Island	Body	cg03630821	19	58861702	F		-0.220952	0.00339567	GARNL3		Body	cg14654171	9	130151001	R
												0.774052	0.000442619	PRTN3	Island	3'UTR	cg23357789	19	848026	F		-0.221091	0.00913922	INHBB	Island	Body	cg09174690	2	121107018	R
												0.774043	0.000182827	NA	Island	intergenic	cg20091795	19	52452528	R		-0.221131	0.00419555	NA		intergenic	cg02047977	12	19118327	R
												0.773689	0.00433173	COL18A1	N_Shore	TSS200	cg07279557	21	46875417	F		-0.221165	0.00184825	NA	N_Shore	intergenic	cg00287974	7	64348873	F
												0.77351	0.000470635	MR1		1stExon	cg23037321	1	181003203	R		-0.22128	0.00389343	CCDC85C	Island	1stExon	cg24673101	14	100069840	F
												0.773475	0.00101208	BICC1		Body	cg19795556	10	60494185	F		-0.221284	0.00541057	MTSS1L	Island	Body	cg00147286	16	70713933	R
												0.773451	0.000249155	NA	Island	intergenic	cg25016865	19	15947925	F		-0.221288	0.00512004	TBX1	Island	Body	cg10047755	22	19751776	F
												0.773389	0.000885045	SLC39A4	Island	Body	cg18246227	8	145638434	F		-0.22131	0.00564269	CACNA1D	S_Shore	Body	cg14843888	3	53530247	R
												0.773182	0.000268661	NA	N_Shelf	intergenic	cg04300159	17	16281514	R		-0.221356	0.00566476	ESPNP	Island	Body	cg17670191	1	17026406	F
												0.772882	0.000535909	CLIP1		Body	cg03115444	12	122835060	R		-0.221361	0.00415761	INPP5A	N_Shore	3'UTR	cg05030346	10	134596943	F
												0.772859	0.000182827	RNF126P1	Island	TSS200	cg02486253	17	55122828	R		-0.221385	0.0046482	LOC400043	S_Shore	Body	cg25701444	12	54521977	R
												0.772781	0.00665333	NA	Island	intergenic	cg16175245	11	65246563	R		-0.221404	0.00229973	IL17D		Body	cg20847762	13	21291467	F
												0.772713	0.00494617	SBNO2	Island	5'UTR	cg19649900	19	1155030	F		-0.221424	0.00213218	HUNK	N_Shore	TSS1500	cg14374829	21	33244742	R
												0.77244	0.000204567	NA		intergenic	cg25356468	10	64875536	R		-0.22146	0.00178839	NR5A2	Island	Body	cg04025964	1	200010788	F
												0.77206	0.000237878	ZNF662	Island	5'UTR	cg01357292	3	42947771	R		-0.221487	0.00706764	NA		intergenic	cg15935965	1	59550124	R
												0.772038	0.000422048	ISLR	N_Shore	5'UTR	cg24655428	15	74467047	R		-0.2215	0.00186414	PDXK	Island	Body	cg26504229	21	45149038	F
												0.771099	0.000696035	CARD14	N_Shelf	Body	cg15910686	17	78161479	F		-0.221524	0.00244434	NA	Island	intergenic	cg04101009	6	41340668	R
												0.77103	0.00105548	TNXB		Body	cg25596754	6	32026610	F		-0.221537	0.00929257	SHOX2	S_Shore	TSS1500	cg24317285	3	157825196	R
												0.770913	0.00506774	NA	Island	intergenic	cg00579423	1	180923076	F		-0.221596	0.00990135	RFX4	N_Shore	Body	cg09774007	12	106979229	F
												0.770864	0.000182827	CMIP		Body	cg05438708	16	81520178	F		-0.221715	0.00509197	IRF7	N_Shore	Body	cg17114584	11	613792	R
												0.770634	0.00641756	TCEA2	Island	TSS200	cg12176783	20	62694000	F		-0.221722	0.00154636	NKX2-4	Island	3'UTR	cg07247419	20	21376484	F
												0.770484	0.00542334	NA		intergenic	cg22480783	2	25149622	R		-0.221837	0.00554064	UNC5C		Body	cg17337917	4	96102203	F
												0.770357	0.00284441	HIST1H2BB	Island	TSS1500	cg15387132	6	26044204	R		-0.221842	0.00326878	NA	Island	intergenic	cg16296442	11	68611260	R
												0.770294	0.00309225	NA	N_Shore	intergenic	cg23087153	14	101831067	F		-0.221843	0.00422206	SIDT1	S_Shore	Body	cg00726615	3	113252640	R
												0.770063	0.000311782	NA	S_Shore	intergenic	cg13351249	6	166140706	R		-0.221866	0.000611318	CACNB2		Body	cg24128066	10	18689503	F
												0.769865	0.000182827	WNT3	Island	Body	cg09320190	17	44847220	F		-0.221898	0.00238017	MIR128-2		Body	cg23220346	3	35786030	R
												0.769485	0.000920625	NA	S_Shore	intergenic	cg07500347	16	875881	R		-0.221913	0.00672751	NA	Island	intergenic	cg22156700	5	72732486	R
												0.768967	0.00686585	NA		intergenic	cg11948766	8	49494499	R		-0.221945	0.00510662	SPON1	Island	Body	cg04547675	11	13986162	R
												0.768962	0.000572089	OPCML		Body	cg21015470	11	132621619	R		-0.221956	0.00105543	NA	N_Shore	intergenic	cg17884843	3	147141132	F
												0.76883	0.000208	LOC400931	N_Shore	TSS1500	cg10352237	22	46481248	F		-0.222056	0.0036139	NA		intergenic	cg00670060	2	85686083	R
												0.768768	0.00278138	EFCAB4B	Island	TSS1500	cg21723903	12	3862575	F		-0.222117	0.0058145	NA		intergenic	cg08701183	7	21209781	F
												0.768743	0.00132328	MEGF6	Island	Body	cg20826162	1	3511710	F		-0.222174	0.00235609	NA	N_Shore	intergenic	cg08600862	5	76939558	R
												0.768643	0.000210218	RHEB	S_Shore	TSS1500	cg24531520	7	151217947	R		-0.22223	0.00353567	DGAT2	N_Shore	TSS1500	cg00177875	11	75478404	R
												0.768599	0.00738005	LOC399815	Island	TSS200	cg14708218	10	124638991	F		-0.222336	0.00376989	NA	N_Shore	intergenic	cg14477868	5	92938260	R
												0.768202	0.00172132	BAIAP2	S_Shore	Body	cg20446334	17	79010458	R		-0.222361	0.00192137	NA	N_Shelf	intergenic	cg18531164	14	61120108	R
												0.768126	0.000182827	UTRN		Body	cg27020349	6	144643175	F		-0.222394	0.00152321	SIM1	Island	Body	cg00434010	6	100903691	F
												0.768044	0.000700782	STAG3	Island	1stExon	cg00553149	7	99775558	R		-0.222442	0.00336952	RAP1GAP2		Body	cg22647670	17	2833657	F
												0.768012	0.00194057	NA		intergenic	cg27596297	10	130844884	F		-0.222468	0.00573368	GREB1		Body	cg02787989	2	11713968	F
												0.76779	0.00110589	CAMTA1		Body	cg19726343	1	7515595	R		-0.222476	0.00120462	CNPY1	N_Shelf	Body	cg25142340	7	155299624	R
												0.767623	0.000182827	NA	Island	intergenic	cg24312063	19	22444509	R		-0.222477	0.00245243	NA		intergenic	cg12542656	2	43269469	R
												0.767515	0.000249155	DYM	S_Shore	TSS1500	cg23865597	18	46987786	F		-0.222634	0.00251341	NA		intergenic	cg02389513	10	80224890	F
												0.767401	0.00290737	NA		intergenic	cg19942083	12	7070562	R		-0.22264	0.00294357	NA	S_Shore	intergenic	cg25556330	7	27279575	R
												0.767238	0.000680614	SDHAF1	Island	TSS1500	cg04579398	19	36485360	F		-0.222734	0.00408268	QSER1	S_Shore	5'UTR	cg19238415	11	32916120	F
												0.766892	0.00978604	PKP1	Island	5'UTR	cg22606205	1	201252734	F		-0.222753	0.00143949	PRDM14	Island	TSS200	cg27029821	8	70983741	R
												0.766818	0.000276959	NA		intergenic	cg12807764	5	146864669	F		-0.223046	0.00297651	CXXC4	N_Shore	Body	cg17473165	4	105411756	R
												0.766594	0.00149652	NA		intergenic	cg02352281	3	46139305	R		-0.223096	0.00131441	IGF2BP1	Island	1stExon	cg06638433	17	47075175	F
												0.766568	0.00186324	NA	S_Shore	intergenic	cg22618405	2	86038802	R		-0.223127	0.00497003	MAN1C1		Body	cg23675930	1	26054700	R
												0.766531	0.000200346	ERGIC1		Body	cg24699021	5	172305986	R		-0.223135	0.00587333	NDUFA4L2	Island	5'UTR	cg13212283	12	57632120	F
												0.766524	0.00023808	PRPF40B	N_Shore	TSS1500	cg13188416	12	50016118	F		-0.22316	0.00662455	LOC100133991	Island	Body	cg11117099	17	43325657	F
												0.766457	0.000547985	SIL1		Body	cg19951297	5	138441071	R		-0.223229	0.00145325	KIAA1143	Island	TSS1500	cg07303143	3	44803452	R
												0.766421	0.000182827	NA	Island	intergenic	cg01745789	7	127911866	F		-0.223241	0.00103957	SIM2	Island	Body	cg15316660	21	38119920	F
												0.766177	0.000858824	NA	Island	intergenic	cg11693285	10	131927345	R		-0.223335	0.00189025	NA	Island	intergenic	cg00998744	3	147142198	F
												0.766139	0.000226627	NOS2		1stExon	cg07704981	17	26127537	R		-0.223362	0.0024649	NPM3	N_Shore	3'UTR	cg05901193	10	103541206	F
												0.76604	0.00275849	DIP2C		Body	cg12014181	10	729479	F		-0.223481	0.00583924	CACNB2		Body	cg25334928	10	18689430	F
												0.765856	0.00289607	ADORA3	Island	Body	cg14669379	1	112058559	F		-0.223488	0.00709236	NA		intergenic	cg11338156	10	82423899	R
												0.765679	0.000207798	NA	Island	intergenic	cg07037852	13	41109565	F		-0.223549	0.00919888	PSD2	N_Shore	TSS1500	cg08468772	5	139174423	F
												0.765544	0.000182827	EPAS1		3'UTR	cg25941751	2	46613544	F		-0.223595	0.00873557	MSX1	N_Shore	TSS1500	cg22371591	4	4860590	R
												0.76502	0.00480736	PFN3	Island	TSS200	cg00642460	5	176827697	R		-0.223662	0.0036713	F11R	N_Shore	Body	cg11161846	1	160990452	R
												0.764724	0.000230825	LOC134466	Island	TSS200	cg19585597	5	150326193	F		-0.22372	0.00650538	NA	Island	intergenic	cg12115991	6	108438047	F
												0.764387	0.0016553	CCDC42B	N_Shelf	TSS1500	cg08072862	12	113587240	F		-0.223727	0.00734336	CACNB3	S_Shore	Body	cg20438663	12	49213081	F
												0.76436	0.00236434	NA		intergenic	cg10581012	11	110384827	F		-0.223755	0.00442129	NA		intergenic	cg16096717	1	117375409	R
												0.764291	0.00288583	GRAMD1B		Body	cg05543458	11	123430949	R		-0.224189	0.00083062	MYLK	S_Shore	TSS1500	cg03731616	3	123603618	R
												0.763997	0.00149275	C14orf64		TSS200	cg16278496	14	98444476	F		-0.224215	0.00908582	NA		intergenic	cg03740261	8	95987723	F
												0.763881	0.000248223	ARMC2		Body	cg27114782	6	109274496	R		-0.224267	0.00892721	MACROD1	S_Shore	Body	cg14638453	11	63804481	R
												0.7634	0.000310958	NCRNA00181	Island	TSS1500	cg25623524	19	58862063	F		-0.224297	0.00342939	NA		intergenic	cg00665106	1	201515370	F
												0.763274	0.000419077	RGL1		Body	cg21108215	1	183791720	F		-0.224372	0.00772835	MEIS2	N_Shore	Body	cg25221496	15	37385900	R
												0.763255	0.00507994	COL6A3		5'UTR	cg04869122	2	238322318	R		-0.224372	0.00152057	TNRC18	N_Shore	Body	cg25148306	7	5390497	F
												0.763139	0.000324748	KIAA1609	Island	TSS1500	cg08277369	16	84538885	F		-0.224596	0.00743049	TNXB	S_Shore	Body	cg06892049	6	32055738	F
												0.763123	0.0025142	NA	Island	intergenic	cg03324578	3	46887918	R		-0.224613	0.0037779	TNIK		Body	cg12354192	3	171159987	R
												0.762815	0.000187046	PLSCR4	S_Shore	TSS1500	cg24315815	3	145969579	F		-0.224614	0.00475808	WNT10B	N_Shore	Body	cg19784221	12	49362976	F
												0.762465	0.00146582	LYPD5	Island	TSS200	cg15634398	19	44324903	F		-0.224623	0.0014294	EYA4	N_Shore	TSS1500	cg26501369	6	133561814	R
												0.762339	0.00044581	NA		intergenic	cg09798202	16	85353755	R		-0.224638	0.0047127	GLT25D1	Island	Body	cg26736878	19	17688160	R
												0.762292	0.000348154	TMTC1		Body	cg11288686	12	29735807	F		-0.22471	0.00513849	APOLD1	N_Shore	Body	cg10048215	12	12938383	F
												0.761663	0.000290102	NA		intergenic	cg11806439	14	101157950	F		-0.224787	0.00106395	EBF3	Island	Body	cg07244354	10	131757801	R
												0.761437	0.000182827	NA		intergenic	cg00567922	8	73856157	R		-0.224815	0.00873661	FZD7	S_Shore	1stExon	cg11613003	2	202901288	F
												0.761342	0.000182827	NA	N_Shore	intergenic	cg09347430	6	33129017	R		-0.22482	0.00265882	POMZP3	N_Shelf	Body	cg03245111	7	76253113	R
												0.761057	0.000182827	NA	Island	intergenic	cg10742917	7	56242801	F		-0.224838	0.00754576	HIVEP3	S_Shore	TSS1500	cg24049493	1	42385941	F
												0.760716	0.000234674	NA		intergenic	cg24412662	1	2866667	R		-0.224846	0.00215207	NA	S_Shore	intergenic	cg25286536	1	63792134	F
												0.760688	0.00262896	NA	N_Shore	intergenic	cg25936358	13	114301996	F		-0.224931	0.00874643	NA	N_Shore	intergenic	cg10376286	1	116710606	R
												0.760687	0.000852654	NA		intergenic	cg01152056	6	166260319	F		-0.224961	0.000711312	SPTBN4	Island	Body	cg10693058	19	41025658	F
												0.760574	0.000548455	KCNE4	N_Shore	TSS1500	cg02831419	2	223916622	R		-0.224968	0.00795625	LINGO3	Island	Body	cg21869609	19	2291613	R
												0.760466	0.000272961	NA		intergenic	cg23643980	6	37592975	F		-0.224988	0.00876206	KCNQ1		Body	cg19672982	11	2715154	F
												0.760405	0.000182827	ITGB1BP1		Body	cg00522231	2	9549277	R		-0.225002	0.00884964	NA	S_Shelf	intergenic	cg08263708	6	85476373	F
												0.760379	0.000230407	NA	Island	intergenic	cg09436743	10	135334024	R		-0.225068	0.00891311	GJB2	S_Shore	TSS1500	cg26883974	13	20768523	R
												0.760322	0.00540054	ITGBL1	N_Shore	1stExon	cg22070156	13	102104991	F		-0.225075	0.0071051	EBF3	N_Shore	Body	cg13696436	10	131695094	F
												0.759833	0.00779466	NA	Island	intergenic	cg21741562	3	87138387	F		-0.225199	0.00259956	FERD3L	S_Shore	TSS200	cg05328547	7	19185139	R
												0.759655	0.000185984	SETD8		Body	cg18041815	12	123882945	R		-0.225281	0.00698285	FABP6		5'UTR	cg03625952	5	159625457	R
												0.759281	0.000504206	SEPT9		5'UTR	cg07863022	17	75315108	R		-0.225288	0.000808979	IRX6	S_Shore	Body	cg06431877	16	55360182	R
												0.759124	0.000268661	ENPP6	Island	Body	cg17069313	4	185018478	F		-0.225335	0.00546683	TNIK		Body	cg23513600	3	171171401	F
												0.759011	0.000342654	VAV1		3'UTR	cg27388680	19	6857265	R		-0.225673	0.00894996	NA		intergenic	cg00017362	8	19711803	R
												0.758967	0.000340924	NA		intergenic	cg19220719	10	77532329	F		-0.225696	0.00230651	PCCA		Body	cg19937572	13	101091946	F
												0.758779	0.000632532	NA	Island	intergenic	cg14617562	7	63386748	F		-0.22586	0.00300416	MAST4		Body	cg07416291	5	66138943	R
												0.758748	0.00100489	LTBR	Island	TSS1500	cg19476647	12	6492948	F		-0.225864	0.00850226	NA	S_Shore	intergenic	cg06138439	16	54973128	R
												0.75852	0.000182827	FAM180A		1stExon	cg11015893	7	135433540	F		-0.225956	0.00157402	NA	Island	intergenic	cg13239348	10	131768533	R
												0.758197	0.00178511	FAM20C	N_Shore	Body	cg09630706	7	229695	R		-0.226007	0.0030205	MDFI	N_Shore	Body	cg06688989	6	41606869	F
												0.758184	0.00260768	NA	N_Shore	intergenic	cg12212198	13	114302021	F		-0.226045	0.00321341	DRD4	Island	Body	cg05717871	11	638507	R
												0.758128	0.000190754	FAM180A		TSS200	cg22621652	7	135433736	R		-0.226114	0.00301885	EHD4	S_Shelf	Body	cg21824733	15	42197055	R
												0.758098	0.000228038	CLK1	N_Shelf	Body	cg00982136	2	201726139	R		-0.226165	0.00445712	HRNR		5'UTR	cg11344574	1	152196415	R
												0.758029	0.00592622	KIAA0664	S_Shore	TSS1500	cg00668150	17	2615720	F		-0.226371	0.00157304	NA		intergenic	cg10312679	1	16442379	R
												0.757974	0.002476	HIST1H2BB	Island	TSS1500	cg07701237	6	26044220	R		-0.226372	0.00210346	NA	N_Shore	intergenic	cg08319130	6	100038353	R
												0.757632	0.000631245	LRRC14B	N_Shore	TSS200	cg15351009	5	191486	F		-0.226445	0.000824966	NA	Island	intergenic	cg02618300	12	54346859	R
												0.757592	0.000191382	NA		intergenic	cg20289045	11	94270260	F		-0.226514	0.00917288	LOC729991-MEF2B	Island	Body	cg26504305	19	19281019	R
												0.7575	0.00032377	NA		intergenic	cg15319576	11	127909557	R		-0.226685	0.00107583	NA	S_Shelf	intergenic	cg19933985	5	141739077	F
												0.757319	0.000438508	PCDHGA4	N_Shore	Body	cg23082339	5	140810051	F		-0.226779	0.00441072	NA	S_Shore	intergenic	cg18786593	2	157178731	F
												0.757094	0.00169526	NA		intergenic	cg09989996	1	753376	R		-0.226846	0.00749015	ZADH2	S_Shore	Body	cg25292638	18	72917450	F
												0.75697	0.000223177	ADAMTS17		Body	cg22886323	15	100782544	R		-0.226975	0.00292131	NA	N_Shore	intergenic	cg16667631	5	72597316	R
												0.756731	0.00466926	LINGO3	S_Shore	5'UTR	cg07498239	19	2303032	F		-0.227046	0.00476292	TXNRD2	N_Shore	Body	cg06564500	22	19892663	R
												0.756696	0.000289333	C10orf116	Island	TSS200	cg01754756	10	88728078	F		-0.22717	0.0030969	NA		intergenic	cg06676587	15	91217788	F
												0.756472	0.000228735	DDR2		5'UTR	cg21539842	1	162641005	F		-0.227212	0.00989182	NA	Island	intergenic	cg19912142	10	119494671	R
												0.756447	0.000620553	NA		intergenic	cg23201907	14	104741786	R		-0.227215	0.00165995	NA		intergenic	cg05120309	14	100485494	F
												0.756357	0.000282497	NA		intergenic	cg16680677	10	80008481	R		-0.227264	0.00367922	HMGA1	Island	TSS1500	cg18696576	6	34203630	R
												0.756355	0.000269594	ZSCAN12L1		TSS200	cg03597347	6	28058909	R		-0.227413	0.00283646	SYNGAP1	S_Shelf	Body	cg26140911	6	33399151	R
												0.756297	0.000182827	CPT1B	Island	1stExon	cg00270625	22	51017019	R		-0.227527	0.00244681	IQCK		Body	cg00232483	16	19849514	F
												0.756107	0.00259708	NA	S_Shore	intergenic	cg09854615	11	69259788	F		-0.227629	0.00756861	BCL11B	N_Shore	Body	cg16126665	14	99711752	F
												0.755753	0.00230547	HRNBP3	Island	Body	cg16017144	17	77100082	F		-0.227643	0.00885368	NAV1	Island	TSS200	cg13877974	1	201708888	R
												0.755637	0.000182827	FAM180A		TSS200	cg19689368	7	135433610	R		-0.22776	0.00387634	HOXA5	Island	TSS1500	cg14058329	7	27183946	F
												0.755568	0.000423984	NA	Island	intergenic	cg13448197	10	43846281	F		-0.227782	0.0031691	NA	N_Shore	intergenic	cg07204874	1	214158373	R
												0.755537	0.000182827	EIF4E	S_Shore	5'UTR	cg11037477	4	99851008	R		-0.227807	0.0061478	TSPAN15	N_Shore	TSS1500	cg08831594	10	71211006	F
												0.755351	0.000306085	C10orf116	Island	Body	cg18602114	10	88728572	R		-0.227889	0.000387722	SH3BGR	Island	TSS200	cg19946699	21	40817645	R
												0.755344	0.00168803	VWA2		Body	cg04689606	10	116019713	F		-0.227904	0.00757933	FERD3L	Island	1stExon	cg25691167	7	19184961	F
												0.754444	0.00380888	SOX2OT	N_Shore	Body	cg16239482	3	181437145	F		-0.227973	0.00912433	NA	Island	intergenic	cg04074321	10	88296423	F
												0.754274	0.000222987	OMA1	S_Shore	TSS1500	cg23211736	1	59012820	F		-0.227981	0.000261934	MEOX2		TSS1500	cg02908900	7	15726821	F
												0.754243	0.00200841	TREX1		5'UTR	cg19091784	3	48507618	F		-0.228139	0.00758009	NA	Island	intergenic	cg26365925	3	44063315	R
												0.75421	0.00098662	ADAMTS2		Body	cg03975447	5	178741374	R		-0.228164	0.00820575	C1QL1	N_Shore	TSS1500	cg16772514	17	43046872	R
												0.754177	0.000263579	NA	S_Shelf	intergenic	cg06484123	19	53107200	R		-0.228266	0.00163097	EPHA3		Body	cg08670922	3	89382091	R
												0.753989	0.00101618	NA	S_Shore	intergenic	cg21855021	6	131457506	F		-0.228304	0.00499883	NA	S_Shore	intergenic	cg03429569	2	176978289	R
												0.753937	0.000445618	GPR123	N_Shore	Body	cg27297441	10	134918671	F		-0.228507	0.0099792	NA	Island	intergenic	cg08825645	16	54325319	R
												0.753831	0.00022047	BHMT2	Island	Body	cg06501366	5	78365687	F		-0.228521	0.00225698	FAM50B	Island	TSS1500	cg21740964	6	3849331	R
												0.753737	0.00142917	C22orf30		3'UTR	cg05233946	22	32078088	F		-0.228596	0.00898352	BACH2	N_Shore	5'UTR	cg03035849	6	91003200	R
												0.753559	0.0045134	A2BP1	Island	5'UTR	cg27376707	16	6533187	R		-0.228609	0.00840159	SLC9A3	Island	Body	cg10634702	5	495102	R
												0.753368	0.000208	SLC39A14	S_Shelf	5'UTR	cg19595092	8	22227320	R		-0.228622	0.00949769	STK38L		5'UTR	cg14579651	12	27429400	F
												0.753351	0.00320491	NCOR2	Island	5'UTR	cg01054110	12	125002332	F		-0.228645	0.00346112	RHD		TSS200	cg27572855	1	25598939	R
												0.753324	0.000196785	WBP2NL	Island	TSS200	cg04717802	22	42394638	F		-0.228693	0.00173125	LOC100132215	Island	TSS1500	cg22197050	2	63276183	R
												0.753177	0.000385556	PDIA3P	Island	Body	cg12136274	1	146649770	F		-0.22871	0.00976401	NA	N_Shore	intergenic	cg09597070	12	54088972	F
												0.753157	0.00106296	NA		intergenic	cg18480974	14	104668827	F		-0.228713	0.00702473	TMCC2		Body	cg21785384	1	205231417	F
												0.752834	0.00313547	NA		intergenic	cg04362790	14	100223811	R		-0.228734	0.00576519	NA	N_Shore	intergenic	cg13990351	7	64349133	F
												0.752716	0.00197455	CMAH	N_Shore	TSS1500	cg11028769	6	25138951	R		-0.228869	0.00122681	LIMCH1	Island	Body	cg05779148	4	41646467	F
												0.752537	0.00388656	ZNF248	Island	TSS1500	cg16532893	10	38146893	F		-0.22889	0.00518511	NA	S_Shelf	intergenic	cg05038288	17	41800491	F
												0.752508	0.000322711	NA		intergenic	cg01224520	8	73856193	R		-0.228898	0.00407406	TCTEX1D1	N_Shore	TSS1500	cg08857729	1	67217826	F
												0.752455	0.00730394	NA		intergenic	cg26917899	16	15239600	F		-0.228901	0.00422504	ZIC4	N_Shelf	5'UTR	cg19516404	3	147123475	F
												0.752357	0.00140296	CACNA1A	Island	Body	cg11660879	19	13319417	R		-0.228907	0.00858466	RBM19		Body	cg09788586	12	114337676	F
												0.752342	0.000182827	RARRES3		Body	cg04999352	11	63304614	R		-0.228952	0.00497013	PRLHR	Island	Body	cg11705975	10	120354248	R
												0.751964	0.000618584	NA	N_Shore	intergenic	cg24687085	11	65222403	F		-0.228956	0.00482374	C11orf63		Body	cg26239495	11	122791447	R
												0.751916	0.000195805	RHEB	Island	TSS1500	cg21134096	7	151217883	R		-0.229029	0.00357822	TPM1	Island	TSS1500	cg25171685	15	63334355	R
												0.7519	0.00166688	NA		intergenic	cg04206699	8	70855057	R		-0.229103	0.00480566	NA		intergenic	cg03521737	1	181159001	F
												0.751754	0.000279296	LOC644145		Body	cg13547725	4	56686245	F		-0.229197	0.00567045	MACROD1		Body	cg10612274	11	63827432	R
												0.751707	0.000182827	CPT1B	Island	5'UTR	cg05156901	22	51016646	R		-0.229288	0.000370333	HUNK	N_Shore	TSS1500	cg25048564	21	33244752	F
												0.751707	0.000182827	NA	N_Shore	intergenic	cg02657401	19	22469223	F		-0.229295	0.00198045	NA	Island	intergenic	cg02168303	7	27265309	F
												0.751666	0.0019338	TREX1		5'UTR	cg26029997	3	48507610	F		-0.229339	0.00210341	ZNF532	N_Shore	TSS1500	cg05800761	18	56529852	F
												0.751425	0.000317912	NA	N_Shore	intergenic	cg09978533	22	46465160	R		-0.229365	0.00993898	TBX1	Island	5'UTR	cg06148812	22	19746368	F
												0.75135	0.000182827	NA		intergenic	cg18291703	7	2518684	F		-0.229401	0.00629037	NA		intergenic	cg22658758	5	92935309	F
												0.751241	0.000342654	NA	Island	intergenic	cg07171527	1	8377844	F		-0.2295	0.0063906	NA		intergenic	cg16573726	1	56666137	F
												0.75091	0.000488178	JDP2		Body	cg08227290	14	75908005	F		-0.229579	0.00232865	MGC23284		Body	cg04686204	16	88739359	F
												0.750852	0.0013648	NA		intergenic	cg15788537	11	8378827	F		-0.22971	0.00153897	NA	N_Shelf	intergenic	cg25193782	17	47976494	R
												0.750553	0.00121511	MORN1	Island	Body	cg22708961	1	2254245	R		-0.229741	0.00286373	NA	N_Shore	intergenic	cg10831607	12	115134374	R
												0.750418	0.000182827	NA	S_Shelf	intergenic	cg27338353	22	46471129	R		-0.229783	0.00366062	NA		intergenic	cg05724271	7	8151066	F
												0.750334	0.00032377	ZFP36L1	Island	Body	cg06617636	14	69256690	R		-0.229787	0.00320998	TBC1D16	N_Shelf	Body	cg03594801	17	77948865	F
												0.750302	0.00827078	NA	Island	intergenic	cg10938586	10	97849795	R		-0.22981	0.0063409	GNAS	Island	TSS1500	cg19589727	20	57427762	F
												0.750125	0.000182827	CRCT1	N_Shore	5'UTR	cg03606772	1	152487856	R		-0.229852	0.0039434	COBL	Island	TSS1500	cg14997413	7	51384937	F
												0.750067	0.000746956	SNRPE	N_Shore	TSS1500	cg15481791	1	203829890	R		-0.229924	0.00223472	SIX6	Island	Body	cg04666975	14	60977353	R
												0.750045	0.000491636	VAC14		Body	cg06357685	16	70812814	R		-0.229996	0.00446117	HOMER3	S_Shore	Body	cg02592062	19	19043788	R
												0.749805	0.000182827	CMAH	N_Shore	TSS1500	cg00579036	6	25138551	R		-0.229996	0.00312988	SNHG4	S_Shelf	Body	cg15962267	5	138612986	F
												0.74979	0.000290336	MOV10L1		Body	cg19213744	22	50585216	F		-0.230004	0.00571876	SPEG	N_Shore	TSS1500	cg14074251	2	220299116	R
												0.749757	0.00108033	TUSC4	N_Shore	Body	cg23431721	3	50387780	F		-0.230004	0.00369366	CASZ1		Body	cg13428086	1	10743216	R
												0.749709	0.00192137	NA		intergenic	cg04522310	16	27378982	R		-0.230285	0.0056963	SPAG17	Island	5'UTR	cg02152120	1	118727840	F
												0.749685	0.000539335	NA	Island	intergenic	cg13498757	1	152161927	R		-0.23031	0.000315529	NA	Island	intergenic	cg14606586	10	124899755	F
												0.749564	0.000393369	UNC45A	Island	TSS200	cg08267442	15	91473386	F		-0.230363	0.000434593	ZIC1	N_Shore	TSS1500	cg05700079	3	147126961	R
												0.749469	0.00147634	NA	Island	intergenic	cg10334741	11	128321749	R		-0.23047	0.00447929	BMP7	N_Shelf	Body	cg09513276	20	55836676	F
												0.74943	0.000632975	SNRPE	N_Shore	TSS1500	cg06642677	1	203829775	R		-0.230532	0.00384006	NA	Island	intergenic	cg08004278	7	121950926	F
												0.749335	0.000554121	C10orf26		Body	cg09671951	10	104556332	R		-0.230543	0.0010159	HOXC8	Island	TSS200	cg25917510	12	54402888	F
												0.748775	0.000272731	NA		intergenic	cg26557617	17	53654271	F		-0.230643	0.00479665	CLRN3		TSS1500	cg23817637	10	129691429	F
												0.748742	0.00126559	IQSEC1		Body	cg26692003	3	13063165	R		-0.230662	0.00616846	NA	N_Shore	intergenic	cg12860635	6	30095140	R
												0.748435	0.000452309	MLLT1	S_Shelf	Body	cg02987482	19	6274208	F		-0.230664	0.00821986	NA	Island	intergenic	cg18217622	6	170732253	R
												0.748415	0.00124817	NA	Island	intergenic	cg16139202	5	134662788	R		-0.230697	0.00516081	ITM2C	S_Shelf	Body	cg15837943	2	231734413	F
												0.74834	0.00542059	NA	Island	intergenic	cg21624902	3	138679358	R		-0.230794	0.00206122	PRIMA1	Island	5'UTR	cg06133145	14	94254351	F
												0.748296	0.000198579	CRCT1	Island	3'UTR	cg01864564	1	152488269	F		-0.230797	0.00461857	NA	N_Shore	intergenic	cg02124022	4	54974886	R
												0.74793	0.00158917	FTSJD2		Body	cg14422240	6	37425031	F		-0.23093	0.00378479	DKK4		TSS200	cg16197636	8	42234724	F
												0.747815	0.00145136	NA		intergenic	cg19937499	13	111451902	R		-0.231114	0.00298681	NA		intergenic	cg05293490	14	95156546	F
												0.747627	0.000333864	NA		intergenic	cg00461650	16	14003724	F		-0.23113	0.00148642	NA	Island	intergenic	cg13674174	1	47910181	F
												0.747475	0.000208514	LSP1	Island	5'UTR	cg26897904	11	1892142	R		-0.231257	0.00555309	LIMCH1	N_Shore	TSS1500	cg25740652	4	41361623	F
												0.747355	0.000297685	NA		intergenic	cg07944051	15	69068216	F		-0.231258	0.0031888	PNMAL2	Island	TSS200	cg04689048	19	46999289	R
												0.747296	0.000521995	NA		intergenic	cg04987071	16	4000839	R		-0.231287	0.00163914	SLC45A3	N_Shore	Body	cg03374976	1	205630722	R
												0.747274	0.000362447	NA	Island	intergenic	cg05890377	2	74357713	R		-0.231304	0.00482985	RBM20		Body	cg04840051	10	112582591	F
												0.747125	0.00183536	LTBR	Island	1stExon	cg14947547	12	6493495	F		-0.231309	0.00495042	PLXNA4		Body	cg27535211	7	132160221	F
												0.747055	0.000612563	KNDC1	S_Shore	Body	cg09979641	10	135021100	F		-0.231447	0.00447275	CCNO	Island	Body	cg16664394	5	54527671	F
												0.747025	0.000472578	NA	Island	intergenic	cg16555417	1	40598772	R		-0.2315	0.00503427	CTU1	Island	Body	cg27500647	19	51602230	R
												0.746942	0.00460402	NA	Island	intergenic	cg12837306	7	157072526	R		-0.231506	0.00306526	ZADH2	Island	Body	cg18449964	18	72917101	F
												0.746598	0.000447938	BAHCC1	N_Shelf	Body	cg10294853	17	79391030	R		-0.231507	0.00217452	PRDM16	N_Shelf	Body	cg11210422	1	3347992	R
												0.746517	0.000303249	FAM169B		5'UTR	cg23054181	15	99048945	F		-0.231709	0.00506306	DNAJB13		1stExon	cg20071670	11	73661895	F
												0.746203	0.000208298	NA		intergenic	cg26764250	8	104090700	F		-0.231851	0.00343951	NA	N_Shore	intergenic	cg19070894	5	134823888	F
												0.74618	0.000182827	CPT1B	Island	5'UTR	cg24363820	22	51016703	R		-0.231885	0.00716179	NA	N_Shore	intergenic	cg11996860	8	102091815	F
												0.746128	0.000364595	AKAP13		Body	cg12412575	15	86167192	F		-0.231885	0.00516409	IGF2AS	Island	Body	cg17462140	11	2162363	F
												0.746107	0.000182827	NA	N_Shore	intergenic	cg24279418	3	13974286	F		-0.23189	0.00419944	GSTM3	N_Shore	Body	cg10807101	1	110282274	F
												0.745925	0.00032377	PITPNM1	N_Shore	TSS1500	cg04383058	11	67273507	R		-0.23192	0.00961943	NA		intergenic	cg15827092	14	83600849	F
												0.745844	0.000822597	NA		intergenic	cg10052782	16	27063429	F		-0.23197	0.00560117	ARHGEF7		Body	cg20847766	13	111840490	F
												0.745651	0.000222535	NUPR1		TSS200	cg01542023	16	28550637	R		-0.232039	0.000297685	NEK10	Island	TSS200	cg01056889	3	27411030	R
												0.745646	0.000203658	PCDHGA4	N_Shore	Body	cg03835609	5	140753418	R		-0.232077	0.00360414	LOC100132215	Island	TSS200	cg20585676	2	63275039	R
												0.745448	0.00145384	ZPBP	Island	TSS200	cg24828620	7	50132903	R		-0.232155	0.00568594	NA		intergenic	cg12217971	15	30216986	R
												0.745392	0.000752387	TBC1D1		Body	cg08936645	4	37910273	R		-0.232227	0.00172605	TNFAIP8	N_Shore	Body	cg03210210	5	118690955	R
												0.745348	0.0031703	HIST1H3C	Island	1stExon	cg25438963	6	26045663	R		-0.232402	0.00207267	NA	Island	intergenic	cg09614653	10	22542145	R
												0.7452	0.00376421	MAD1L1	Island	Body	cg15896696	7	2059921	F		-0.232434	0.00591636	KDM4C		Body	cg14161821	9	6955559	R
												0.745196	0.00332755	KLHDC7B	Island	TSS1500	cg22249529	22	50985797	F		-0.232444	0.000971441	HIST1H2BK	S_Shore	3'UTR	cg22272282	6	27107670	R
												0.74505	0.000237878	GNAI3		Body	cg00110769	1	110122089	F		-0.232453	0.00687317	SH3PXD2A		Body	cg12569119	10	105541150	R
												0.74498	0.00462234	SPSB4	Island	Body	cg23339720	3	140814055	R		-0.232487	0.00564105	HOXD12	N_Shore	TSS1500	cg20292112	2	176963948	F
												0.744964	0.00098031	NA	S_Shore	intergenic	cg13136220	8	48100957	F		-0.232502	0.00395858	NA	Island	intergenic	cg27543103	4	54975677	F
												0.744901	0.000182827	NA		intergenic	cg11363168	8	38470662	F		-0.232566	0.00214774	IRX1	Island	Body	cg15505412	5	3596996	R
												0.744815	0.000185984	CYP4F22	Island	TSS200	cg12313593	19	15619224	R		-0.232566	0.00773324	NA	N_Shelf	intergenic	cg18531351	15	40612705	F
												0.744497	0.00262107	NA	Island	intergenic	cg03748603	19	2494443	F		-0.23266	0.00185441	NA	Island	intergenic	cg05651143	9	112937	R
												0.744274	0.00115859	NA		intergenic	cg26962618	15	70767183	R		-0.232666	0.00505314	TSPAN11		Body	cg09303645	12	31138958	F
												0.744176	0.00062769	NRP1		Body	cg24892069	10	33562205	R		-0.232667	0.000370333	NA	Island	intergenic	cg24874977	17	79371256	R
												0.74411	0.00165212	ABHD14A	S_Shore	Body	cg04210566	3	52010381	R		-0.232784	0.00645683	IL15RA	S_Shore	TSS1500	cg24348573	10	6020387	R
												0.744104	0.00349277	REM1	Island	TSS200	cg12912737	20	30063038	R		-0.232798	0.00555429	CORO7		Body	cg03788408	16	4441939	F
												0.744037	0.00158785	PTPRS	Island	Body	cg04757389	19	5250655	R		-0.232839	0.00884703	NA	N_Shore	intergenic	cg24179445	10	102496915	F
												0.744015	0.000624829	EHBP1L1	S_Shore	Body	cg10142520	11	65344604	F		-0.232948	0.002198	NA	Island	intergenic	cg08557649	15	76639713	R
												0.743869	0.00581823	NA		intergenic	cg16307866	4	7129517	R		-0.232962	0.00545348	USP44	S_Shelf	TSS200	cg14565151	12	95945384	R
												0.743289	0.00737801	LOC100302652	Island	TSS200	cg19878627	2	54087184	F		-0.23301	0.00279743	CCNO	Island	Body	cg00089719	5	54527320	R
												0.743143	0.00759111	VASN		5'UTR	cg16628641	16	4426265	F		-0.233023	0.00411104	LSP1	S_Shore	Body	cg10257521	11	1903828	R
												0.742989	0.000267977	C10orf116	Island	TSS200	cg11805311	10	88728073	F		-0.23305	0.00179145	VSIG2	S_Shore	Body	cg05207620	11	124617550	F
												0.742759	0.000758858	CD9		Body	cg07778290	12	6325048	R		-0.233085	0.00589547	LDLRAD3		Body	cg04844207	11	36092188	F
												0.742382	0.000187073	SDR42E1	Island	TSS200	cg04821708	16	82045203	R		-0.233145	0.00293814	OTX2	N_Shore	1stExon	cg23365739	14	57277178	F
												0.742202	0.000227899	AMBRA1		5'UTR	cg24374161	11	46582058	R		-0.233166	0.00507342	DAPK1	S_Shore	Body	cg13527872	9	90114037	R
												0.74216	0.000522089	PTRF	Island	Body	cg27576485	17	40558063	R		-0.233222	0.0063876	RPL23AP53	S_Shore	Body	cg08852073	8	179615	R
												0.742093	0.000250114	NKAPL	Island	TSS200	cg01031101	6	28227091	F		-0.233296	0.00263316	FZD2	Island	1stExon	cg20301962	17	42636006	F
												0.742089	0.000590431	NA		intergenic	cg14604700	10	29659046	F		-0.233421	0.00626712	IGDCC4	S_Shore	TSS1500	cg00623200	15	65715801	F
												0.741826	0.000370333	CHI3L2		TSS200	cg26366091	1	111770274	R		-0.23358	0.00614794	DEF6		TSS200	cg02919168	6	35265534	R
												0.741759	0.000249155	NA		intergenic	cg27214856	22	46473343	R		-0.233611	0.00233064	NA	Island	intergenic	cg06793562	6	85482570	R
												0.741065	0.0070748	COL18A1	Island	Body	cg26852712	21	46890907	R		-0.233612	0.00625458	NA		intergenic	cg05009605	2	48434367	R
												0.740974	0.000198803	CRAMP1L	S_Shelf	Body	cg09065629	16	1709722	F		-0.233663	0.00775285	TBC1D16	N_Shore	Body	cg04791718	17	77923314	R
												0.740721	0.000412319	PRKCZ		Body	cg27264462	1	2106365	R		-0.233673	0.00215341	SKAP2		Body	cg20747577	7	26897253	R
												0.740673	0.000419991	LOC400931	N_Shore	TSS200	cg09328012	22	46481677	R		-0.233716	0.00127613	NA	N_Shore	intergenic	cg16573755	2	172958337	F
												0.740667	0.000555949	AKR1C3		Body	cg12530994	10	5136782	F		-0.233726	0.00156924	SPAG17	Island	TSS200	cg03850057	1	118727977	F
												0.740552	0.00825809	PFN3	Island	1stExon	cg01287088	5	176827392	F		-0.233753	0.00537365	NA	N_Shore	intergenic	cg12042187	2	105274747	R
												0.740402	0.000182827	NFIC	N_Shore	Body	cg24199203	19	3387811	R		-0.233768	0.00265782	GSC	N_Shore	TSS1500	cg01695643	14	95237330	R
												0.740227	0.000310286	NA		intergenic	cg03412497	2	181512606	R		-0.233789	0.00375748	NA	S_Shore	intergenic	cg09578568	4	113432770	F
												0.740005	0.000182827	NA	Island	intergenic	cg08234689	7	127910927	F		-0.233808	0.00582962	LNX1		5'UTR	cg06634862	4	54457645	R
												0.739783	0.000195814	PCDHGA4	N_Shore	Body	cg02452944	5	140810109	F		-0.23382	0.00873535	MKX	Island	Body	cg07109115	10	28030398	R
												0.739735	0.00108494	PTPRN2	S_Shore	Body	cg23740652	7	157561925	F		-0.233836	0.00243414	PNMAL2	S_Shore	TSS200	cg25837277	19	46999366	R
												0.739436	0.000298877	NA	S_Shelf	intergenic	cg27221193	20	62466924	F		-0.233911	0.00194854	SLC12A7	N_Shore	Body	cg08830157	5	1107192	R
												0.73942	0.000334929	NA		intergenic	cg15476396	15	80610082	F		-0.233942	0.00387403	NA		intergenic	cg13844049	1	68759259	R
												0.739385	0.00145034	AK7	Island	Body	cg10454568	14	96890632	F		-0.234037	0.00896206	NA	S_Shore	intergenic	cg00411072	17	46660940	F
												0.739327	0.00194173	BCL11B		Body	cg10509607	14	99658541	R		-0.234118	0.00187761	SNX8		Body	cg22319052	7	2340959	F
												0.739185	0.000961783	NA	Island	intergenic	cg03646291	13	41109598	F		-0.234148	0.00618841	SCN4B	N_Shore	Body	cg11580525	11	118022923	R
												0.73906	0.0059905	PLD6	Island	1stExon	cg05590257	17	17109570	F		-0.234156	0.00233709	NA	S_Shore	intergenic	cg02299497	14	69095570	F
												0.738918	0.000182827	NA	N_Shelf	intergenic	cg04764812	10	76582315	F		-0.234247	0.00132328	CPEB3	S_Shore	5'UTR	cg05062679	10	94000186	F
												0.738917	0.00266188	NA	N_Shelf	intergenic	cg10385692	16	1175678	R		-0.234289	0.00121966	LYPD1	N_Shore	5'UTR	cg13016408	2	133426298	F
												0.738916	0.000182827	C6orf174		3'UTR	cg21679468	6	127785332	R		-0.234355	0.00086091	NIN	N_Shore	5'UTR	cg11087049	14	51296586	R
												0.738816	0.000890983	NFIA		Body	cg09062708	1	61649907	R		-0.234371	0.00161927	NA		intergenic	cg18132058	10	131567108	F
												0.738784	0.00309695	BCAN	Island	Body	cg16269733	1	156616804	R		-0.234381	0.00298193	ZNF385A	Island	Body	cg18563999	12	54785003	R
												0.738718	0.000355824	C11orf75		5'UTR	cg15412815	11	93271088	F		-0.23443	0.00607033	RAB6B	Island	Body	cg16954004	3	133613567	R
												0.738549	0.000204881	NA		intergenic	cg13514049	9	110495709	F		-0.234436	0.000942945	NA	Island	intergenic	cg14608384	5	54516879	F
												0.738487	0.000391622	NA		intergenic	cg21394171	3	122755851	F		-0.234568	0.008833	NA	N_Shore	intergenic	cg06723735	9	132174599	F
												0.738463	0.000583757	NA	N_Shore	intergenic	cg16172099	8	103750821	R		-0.234614	0.00454893	NA		intergenic	cg25514104	17	8899225	R
												0.738119	0.00349409	TCL1A	Island	TSS200	cg19992633	14	96180576	R		-0.234639	0.00670087	NPM1	S_Shore	Body	cg11927233	5	170816542	F
												0.738037	0.000451115	MAD1L1	N_Shore	Body	cg07568296	7	2059150	F		-0.23465	0.0087335	NA	N_Shore	intergenic	cg16400631	1	91300215	R
												0.737948	0.00256185	ADORA3	Island	Body	cg11574975	1	112058304	R		-0.234716	0.00469284	NA	N_Shelf	intergenic	cg04628741	10	18425598	F
												0.737891	0.00208112	LOC100302652	Island	TSS200	cg08611810	2	54087178	F		-0.234764	0.00710195	RIPK3	S_Shore	TSS1500	cg27599271	14	24809442	F
												0.737862	0.000280933	NA	Island	intergenic	cg00400827	16	29230046	F		-0.234806	0.00187907	NA	N_Shore	intergenic	cg03945400	15	38543209	F
												0.737838	0.000182827	ASPSCR1		Body	cg20792436	17	79972570	R		-0.234813	0.00205677	RCN3	Island	Body	cg22840219	19	50037661	F
												0.737796	0.000300987	NA		intergenic	cg13850927	6	122101822	R		-0.23484	0.00144559	TP73	S_Shore	5'UTR	cg11504517	1	3569899	R
												0.737669	0.000276844	PCDHGA4	N_Shore	Body	cg24942747	5	140856971	R		-0.234872	0.00296269	ETV4	N_Shore	Body	cg21940313	17	41620911	R
												0.73746	0.000810225	TCF23	N_Shore	TSS200	cg15326452	2	27371820	R		-0.234892	0.00476925	NA	N_Shore	intergenic	cg01998213	7	19149989	R
												0.737306	0.00674122	ANKRD11	S_Shore	5'UTR	cg27468976	16	89410322	F		-0.234972	0.00889237	NA		intergenic	cg04787916	2	237755762	F
												0.737152	0.000352659	NA		intergenic	cg03946532	16	79344736	R		-0.234992	0.00227074	GLT25D1	Island	Body	cg05355764	19	17688104	R
												0.737085	0.000760076	SDR42E1	Island	TSS200	cg01645998	16	82045222	R		-0.235084	0.00254604	HOXA5	Island	TSS1500	cg16997642	7	27184159	R
												0.73706	0.00208249	HIST1H1A	N_Shelf	1stExon	cg08511651	6	26017619	R		-0.235128	0.00388788	NA	Island	intergenic	cg01150433	3	147142182	R
												0.737047	0.000182827	LOC400931	N_Shore	TSS1500	cg03412618	22	46481099	F		-0.235164	0.00380637	MBP	Island	TSS1500	cg12555907	18	74845422	R
												0.736901	0.000301526	NA	Island	intergenic	cg06179152	16	1069368	R		-0.235237	0.00704654	NA		intergenic	cg08621445	6	40298217	F
												0.736895	0.000208	LSP1	N_Shore	5'UTR	cg27261733	11	1891872	R		-0.235345	0.00113981	HOXD11	N_Shore	TSS1500	cg02527112	2	176971353	F
												0.73686	0.00276215	ACSS2	S_Shore	Body	cg21132536	20	33465180	F		-0.235352	0.00361098	ADAMTS12	N_Shore	Body	cg01990593	5	33890324	F
												0.736646	0.000208	NA		intergenic	cg03251454	7	155049476	F		-0.235564	0.00609595	NA	Island	intergenic	cg24875854	10	130339677	R
												0.736366	0.000265704	ADAMTS10	N_Shore	5'UTR	cg27015773	19	8672609	F		-0.235676	0.00469155	SIX2	S_Shore	3'UTR	cg07834682	2	45232641	F
												0.736327	0.000497518	SLC24A4		Body	cg16267322	14	92864074	F		-0.235715	0.0086601	SHOX2	Island	Body	cg09542210	3	157821536	F
												0.736213	0.00298758	C1orf77	Island	TSS1500	cg26548293	1	153606178	F		-0.235808	0.0033432	SORBS2		Body	cg17634781	4	186508880	F
												0.735993	0.000276959	TRIM44	N_Shore	TSS1500	cg02760962	11	35683421	R		-0.235845	0.00214608	NA	N_Shore	intergenic	cg07323825	6	100050480	R
												0.735703	0.00530433	PIP5K1C	N_Shore	Body	cg10591771	19	3671118	R		-0.235848	0.00665846	NA	S_Shore	intergenic	cg02483593	1	63792183	F
												0.735688	0.00176586	C1QTNF1		5'UTR	cg23882796	17	77037938	F		-0.235951	0.00596965	NA		intergenic	cg22065894	6	28715027	F
												0.735642	0.000207895	LOC389458	N_Shore	TSS200	cg09263325	7	5111548	R		-0.235993	0.00756757	NA		intergenic	cg12223997	11	9159596	F
												0.735402	0.000182827	PRKAR1B	N_Shelf	Body	cg01462184	7	640820	F		-0.236007	0.00944151	GABBR1	N_Shore	Body	cg20757073	6	29598333	F
												0.735288	0.000639124	NA		intergenic	cg02501746	7	30209513	F		-0.236183	0.00376074	PLEKHG5	Island	5'UTR	cg05836788	1	6551105	R
												0.735266	0.000400956	DCLK1		Body	cg13805761	13	36553414	F		-0.236306	0.00434527	NA	Island	intergenic	cg05236677	8	99952217	R
												0.735131	0.000658609	NA	Island	intergenic	cg24497186	8	48100170	R		-0.236309	0.00886479	NA	S_Shore	intergenic	cg07271394	16	54973762	F
												0.735099	0.000260156	CD302	S_Shore	TSS1500	cg09643312	2	160655081	R		-0.236388	0.00644508	NA	S_Shore	intergenic	cg05294577	14	54430831	R
												0.734922	0.00070286	C1orf144		Body	cg22364219	1	16714091	F		-0.236512	0.00783968	ATG4B	Island	Body	cg18278899	2	242606122	F
												0.734905	0.000182827	MSI2		Body	cg08322234	17	55663284	F		-0.236525	0.00222407	NA	Island	intergenic	cg24796272	8	99954679	F
												0.734883	0.00033142	LSP1	Island	5'UTR	cg26868156	11	1892180	F		-0.236538	0.00649059	NA		intergenic	cg08916461	2	105031896	F
												0.734844	0.00025494	WBP2NL	Island	TSS200	cg08431931	22	42394659	F		-0.236539	0.00423179	GRIK4		1stExon	cg06465194	11	120531034	R
												0.734624	0.000356237	APOLD1	S_Shore	3'UTR	cg27464065	12	12940610	F		-0.236763	0.00603043	TPM1		Body	cg25691442	15	63345512	F
												0.734463	0.00308784	NA	N_Shore	intergenic	cg14611399	3	87138203	F		-0.236855	0.00977109	VAX2	Island	Body	cg17649293	2	71134791	F
												0.734393	0.000198579	WNT3	Island	Body	cg16677019	17	44847268	F		-0.236868	0.0050519	MUSTN1		TSS200	cg12941836	3	52869288	F
												0.734381	0.000327996	NA	S_Shelf	intergenic	cg01172419	16	1159092	R		-0.236876	0.00149594	NA	Island	intergenic	cg10932018	5	54516487	F
												0.734199	0.00250879	NA		intergenic	cg04086189	10	102642531	F		-0.236906	0.00120888	MFHAS1		Body	cg20497631	8	8647440	R
												0.73406	0.00474976	DECR2	Island	TSS1500	cg07973095	16	451040	R		-0.237017	0.00945429	ATOH8	Island	TSS1500	cg01472882	2	85980609	R
												0.733896	0.00195506	NA	Island	intergenic	cg09744766	16	53407421	F		-0.237078	0.00293007	NA	Island	intergenic	cg21849844	13	100611865	R
												0.733725	0.00245668	XAF1		5'UTR	cg26502852	17	6659199	R		-0.237115	0.00174032	NA	S_Shore	intergenic	cg21126487	14	37117706	R
												0.733457	0.00446999	NA		intergenic	cg11452329	6	85824216	F		-0.237151	0.0049168	PCDH9		Body	cg16184802	13	67548536	F
												0.733428	0.00136791	TBCD	S_Shore	Body	cg10310700	17	80872461	F		-0.237177	0.00184202	ESR1	Island	5'UTR	cg15980539	6	152128865	R
												0.73342	0.00027264	DDX5	N_Shore	Body	cg23225508	17	62500377	R		-0.237325	0.00888605	MKX	Island	Body	cg08423533	10	28030628	F
												0.733393	0.00047144	CASP12		TSS200	cg06923343	11	104769543	R		-0.237362	0.000461079	EMX1	Island	Body	cg00866399	2	73148052	F
												0.733333	0.000409421	NA	Island	intergenic	cg08837627	19	22715300	F		-0.237414	0.00332603	ZNF385A	S_Shore	TSS1500	cg17655624	12	54785320	R
												0.733214	0.000752442	NA		intergenic	cg23546106	2	216764063	R		-0.237415	0.00320293	NT5DC2	Island	Body	cg07507251	3	52567010	R
												0.732892	0.000287004	C1orf52	S_Shore	TSS1500	cg05654164	1	85725892	R		-0.237421	0.0013419	CDX1	Island	TSS1500	cg25132276	5	149546087	F
												0.732782	0.000249193	SLC22A8		TSS1500	cg22275125	11	62783573	R		-0.237485	0.00660281	SLC6A9	S_Shore	TSS1500	cg18183642	1	44497694	F
												0.732218	0.000190914	IL17D		Body	cg25498385	13	21288714	F		-0.237515	0.00141147	TNNT2		5'UTR	cg00003287	1	201346149	R
												0.732088	0.00138329	NCRNA00164	Island	Body	cg20519121	2	133014640	F		-0.237531	0.00488787	NA	S_Shore	intergenic	cg18656708	5	153859973	R
												0.732043	0.000484882	MGMT	Island	TSS1500	cg23998405	10	131265067	F		-0.237606	0.000830939	NA	Island	intergenic	cg18041884	12	109162555	R
												0.73174	0.00042158	MEI1	N_Shore	TSS200	cg10296410	22	42095368	F		-0.237654	0.007143	PAX9	Island	5'UTR	cg21875330	14	37127874	R
												0.731722	0.000421019	PTPRN2	S_Shelf	Body	cg12866112	7	157372332	F		-0.237763	0.0084405	TBC1D14		Body	cg10681992	4	6964527	R
												0.731721	0.000555369	CDT1	N_Shore	Body	cg08255475	16	88871329	R		-0.2378	0.00466451	NFIL3	Island	5'UTR	cg07084627	9	94183408	R
												0.73156	0.00217899	NA		intergenic	cg09513990	6	27235822	F		-0.237833	0.00313533	CH25H	N_Shore	3'UTR	cg20341758	10	90966221	R
												0.731541	0.000198803	NA		intergenic	cg26196626	8	121989053	F		-0.23786	0.00368059	FBLIM1	S_Shore	5'UTR	cg15472071	1	16085984	F
												0.731506	0.000185984	FAM117A		Body	cg18824549	17	47807591	R		-0.237869	0.00736591	NA	Island	intergenic	cg01917080	12	1772504	F
												0.731468	0.000223177	LARS2		3'UTR	cg21211645	3	45590039	F		-0.237977	0.00965782	NA	Island	intergenic	cg00170620	16	56669038	R
												0.731353	0.000573777	CDH11		5'UTR	cg02966475	16	65105516	F		-0.237999	0.000653717	HRNR		TSS1500	cg22706866	1	152198107	R
												0.731341	0.000444987	LASS6		Body	cg20445053	2	169440359	F		-0.238027	0.0028588	TMCO3	S_Shelf	Body	cg22923006	13	114150139	F
												0.731169	0.000342178	NA	N_Shore	intergenic	cg17342807	4	379766	F		-0.238074	0.00980609	MIR302D		TSS1500	cg14719129	4	113569835	F
												0.731138	0.000280719	IQCE		3'UTR	cg16481332	7	2654053	F		-0.238344	0.00848842	SP6	N_Shore	5'UTR	cg06138226	17	45927893	F
												0.731102	0.00227797	WWP2		Body	cg03346415	16	69854895	R		-0.238374	0.00370857	NA	Island	intergenic	cg05951084	12	54343681	F
												0.730899	0.000280719	NA		intergenic	cg00278392	6	16802505	F		-0.238419	0.00136989	LOC100132215	Island	TSS1500	cg18126442	2	63275868	F
												0.730862	0.00215051	VPS18	N_Shore	TSS1500	cg19969694	15	41185800	F		-0.238463	0.0036073	NA	N_Shore	intergenic	cg19722671	8	1404197	F
												0.730819	0.000187046	ELANE	Island	Body	cg26717554	19	853334	F		-0.238588	0.000738115	NA	Island	intergenic	cg26343883	2	164205032	F
												0.730806	0.00328181	LYPD5	Island	5'UTR	cg11898486	19	44324747	F		-0.238599	0.00814981	ALX4	S_Shore	Body	cg08976101	11	44328423	R
												0.73075	0.00092036	TPM4	N_Shore	TSS1500	cg07810884	19	16178099	F		-0.238736	0.00642158	SNTG2	N_Shore	TSS1500	cg06431025	2	945298	R
												0.730692	0.000294357	CDC5L	N_Shore	TSS1500	cg18138826	6	44354646	F		-0.238741	0.00330224	CSGALNACT1		Body	cg13449368	8	19496206	F
												0.730469	0.000607797	HIF3A	S_Shore	Body	cg22891070	19	46801642	F		-0.23877	0.00290083	DMRT2	N_Shore	5'UTR	cg00290086	9	1050903	R
												0.730318	0.00146849	PNPLA2	S_Shore	Body	cg14689532	11	820572	F		-0.238961	0.00205875	NA		intergenic	cg17292337	12	31272112	R
												0.73015	0.000614739	STAG3	Island	TSS200	cg04778012	7	99775508	F		-0.238979	0.00964831	WTIP	S_Shelf	Body	cg05620261	19	34991070	F
												0.73012	0.000182827	PCDHGA4	Island	Body	cg15672768	5	140741220	R		-0.239004	0.00305004	NA	S_Shore	intergenic	cg23533419	12	54090519	R
												0.730089	0.000199178	NA		intergenic	cg03986665	1	2864015	R		-0.239008	0.00709939	NA	N_Shore	intergenic	cg22806341	10	130339363	F
												0.730088	0.00118511	DGKD		Body	cg08251704	2	234296312	R		-0.239039	0.000504779	CCDC85C	Island	1stExon	cg16717713	14	100069657	R
												0.729757	0.000265704	APCDD1L	N_Shelf	Body	cg03401480	20	57087179	R		-0.239073	0.00250879	OTX1	N_Shore	Body	cg02606423	2	63280376	R
												0.729735	0.000315084	NA	Island	intergenic	cg16458866	1	40598779	F		-0.239082	0.00429287	TFAP2A	N_Shore	Body	cg15732658	6	10410042	F
												0.729434	0.00129662	NCOR2	N_Shelf	Body	cg16496462	12	124854282	R		-0.239091	0.00263026	CGNL1		5'UTR	cg23411518	15	57680479	F
												0.72936	0.000646733	SEMA3B	Island	Body	cg22037648	3	50311009	R		-0.239173	0.00650588	NA	N_Shore	intergenic	cg25702652	2	164204628	R
												0.729316	0.000621217	NA		intergenic	cg02326058	8	8993102	R		-0.239248	0.00942677	LIMCH1		1stExon	cg07696516	4	41614958	F
												0.729316	0.00633663	GBA		5'UTR	cg13367647	1	155213714	F		-0.239284	0.0068383	NA	S_Shore	intergenic	cg14599091	13	79171679	F
												0.729184	0.00811383	NA	Island	intergenic	cg03829194	16	875571	R		-0.239305	0.00350366	SHOX2	S_Shore	Body	cg00089486	3	157816330	F
												0.728884	0.000540154	NA		intergenic	cg09266087	12	76214697	F		-0.23932	0.000947896	NA		intergenic	cg26689666	10	72845585	F
												0.728857	0.000208	NA		intergenic	cg18736835	2	174719603	R		-0.239446	0.00147353	APOA1	S_Shore	TSS200	cg26734040	11	116708517	R
												0.728756	0.000408972	ACCN3	N_Shore	TSS1500	cg01106572	7	150744384	F		-0.239522	0.00204061	MON1A	Island	Body	cg15825311	3	49948429	F
												0.728736	0.000280933	PCDHA2	N_Shore	Body	cg16987900	5	140207609	F		-0.239596	0.00921531	LOC440461	N_Shore	Body	cg05778440	17	66196160	R
												0.728681	0.00166688	C21orf34		TSS200	cg12166520	21	17442663	F		-0.2396	0.00375511	NA		intergenic	cg06797253	22	45022475	F
												0.728606	0.000285059	NA		intergenic	cg17324339	8	48656349	F		-0.23963	0.00122169	HOXD11	N_Shore	TSS1500	cg20124587	2	176971355	F
												0.728588	0.00110778	NA	N_Shore	intergenic	cg27582527	1	15734285	F		-0.239652	0.00802226	NA	S_Shore	intergenic	cg13868106	6	41342944	F
												0.72858	0.000954979	ADAM5P		TSS200	cg19659741	8	39172099	F		-0.239669	0.00823955	LHX6	N_Shore	Body	cg13572892	9	124980041	F
												0.728343	0.000271007	NA	Island	intergenic	cg11343211	17	15686309	R		-0.239753	0.00750913	NA	N_Shore	intergenic	cg19448596	14	24019331	F
												0.728304	0.000355284	UNC84A	S_Shore	Body	cg16922937	7	906779	R		-0.239769	0.00805556	NA	N_Shore	intergenic	cg18424134	6	126068038	R
												0.728136	0.000450288	C22orf45	Island	TSS1500	cg16592832	22	24891141	R		-0.239799	0.00334549	NA		intergenic	cg23999833	15	101312904	R
												0.728101	0.00535936	SCRT2	Island	3'UTR	cg24595510	20	644302	R		-0.2398	0.00278922	NA	Island	intergenic	cg13327545	10	22623548	R
												0.72803	0.00280785	NA	Island	intergenic	cg09505788	7	117854511	F		-0.239917	0.000779579	FBLN1	Island	Body	cg08149253	22	45899292	R
												0.727975	0.000182827	ERGIC1		Body	cg16119483	5	172306099	R		-0.239951	0.00368688	CA14		TSS1500	cg03969696	1	150229580	R
												0.72785	0.000182827	ZNF662	Island	5'UTR	cg24701270	3	42947990	R		-0.239958	0.00874681	SKAP2		Body	cg10180281	7	26897714	R
												0.727794	0.000593379	C11orf9	Island	TSS1500	cg08368973	11	61519778	R		-0.240012	0.00173792	PLEC1	Island	Body	cg11224624	8	145049280	F
												0.727776	0.000199061	NA	Island	intergenic	cg24834659	19	22805803	R		-0.240213	0.00376801	NA	N_Shore	intergenic	cg18537454	10	22623213	F
												0.727616	0.000197245	AMH	Island	Body	cg26000619	19	2251067	F		-0.240293	0.00360055	URM1		Body	cg14630692	9	131145355	F
												0.727585	0.00351409	NA		intergenic	cg03064626	2	61778147	F		-0.240369	0.00555018	SDK2		Body	cg19078067	17	71586227	R
												0.727504	0.000447424	NA		intergenic	cg23930133	1	4231220	F		-0.240398	0.00678704	TBX5	N_Shore	Body	cg07658357	12	114839476	R
												0.727373	0.000469565	CYP4F22	Island	3'UTR	cg13525067	19	15662292	F		-0.2404	0.000465797	NA	N_Shore	intergenic	cg18480781	15	60294291	R
												0.727204	0.000586373	ZSCAN12L1		TSS200	cg02631126	6	28058918	F		-0.240578	0.0039239	RBM24	N_Shore	TSS1500	cg04876424	6	17280551	F
												0.727188	0.000255375	NA		intergenic	cg17237804	10	71199355	F		-0.240801	0.002198	EVX2	N_Shore	5'UTR	cg25027832	2	176948544	R
												0.727083	0.00121699	LYNX1		TSS200	cg08530859	8	143851287	F		-0.240837	0.00311636	C5orf38	Island	Body	cg18693345	5	2754148	F
												0.726823	0.000608352	DIP2C		Body	cg18503829	10	729956	F		-0.240879	0.00588705	MYO10		Body	cg15954031	5	16738125	F
												0.72667	0.000182827	RNF126P1	Island	Body	cg06788790	17	55123356	F		-0.240941	0.00512129	NA		intergenic	cg23162571	7	65196762	R
												0.726478	0.000261934	CMIP		Body	cg02573873	16	81520244	F		-0.240987	0.00389952	FAM169A	S_Shore	TSS1500	cg03880355	5	74162880	F
												0.726446	0.00110936	LCE3A		TSS1500	cg13071333	1	152595882	F		-0.241087	0.00784239	SAMD14	N_Shore	5'UTR	cg04291430	17	48206283	F
												0.726439	0.000909411	DGKD		Body	cg08436419	2	234296834	R		-0.241098	0.00389969	NA		intergenic	cg05215056	10	44250314	R
												0.726405	0.000200346	JSRP1	Island	Body	cg13742526	19	2252432	F		-0.241197	0.00375595	PP14571	Island	Body	cg14878988	2	241393351	F
												0.726324	0.00157086	NA	Island	intergenic	cg08078694	8	48100179	R		-0.241217	0.00236942	PDGFA	Island	TSS1500	cg17814047	7	560788	R
												0.726279	0.00159745	HERPUD1	N_Shore	TSS1500	cg05713971	16	56965542	R		-0.24128	0.00499244	TGIF2	N_Shore	TSS1500	cg11263351	20	35201212	F
												0.726257	0.000182827	NA	S_Shore	intergenic	cg10767425	15	34788847	F		-0.241467	0.00685738	SLC10A7		Body	cg11313951	4	147393712	F
												0.726234	0.00057255	KCNQ1		Body	cg19852660	11	2846681	F		-0.241498	0.00164085	IRX1	Island	Body	cg25410785	5	3597760	R
												0.726196	0.00736201	CCK	Island	TSS200	cg21821833	3	42306493	F		-0.241541	0.0060289	NA	S_Shore	intergenic	cg07503785	11	76033473	F
												0.726051	0.000466182	SEPT9		5'UTR	cg15661536	17	75317185	F		-0.241572	0.000972092	NA		intergenic	cg25908283	13	107124524	R
												0.725888	0.000260507	NA		intergenic	cg07339138	3	42820274	R		-0.241574	0.000546168	NA	Island	intergenic	cg01466288	1	119550803	R
												0.725843	0.0060001	TRAPPC9		Body	cg15442737	8	141370229	F		-0.241631	0.00467062	UVRAG		Body	cg00223767	11	75831715	F
												0.725781	0.000408859	RNH1	N_Shore	5'UTR	cg14468692	11	504784	F		-0.241793	0.00973208	NA		intergenic	cg16026035	5	70742893	R
												0.725749	0.000450288	CDH11		5'UTR	cg01084990	16	65105581	R		-0.241814	0.00573607	NA		intergenic	cg21959757	5	115274878	F
												0.725727	0.000398221	P4HB		Body	cg20623506	17	79813410	F		-0.241818	0.00372308	DNAJB13		1stExon	cg19692710	11	73661920	R
												0.725712	0.000195805	NA		intergenic	cg02645135	16	69516238	F		-0.241819	0.00371047	TFR2	N_Shelf	Body	cg26104384	7	100227091	F
												0.72568	0.000182827	NA		intergenic	cg26986871	12	10545083	R		-0.241849	0.00236736	BTBD9		Body	cg11018909	6	38160321	F
												0.725504	0.000851477	NA		intergenic	cg11710659	1	153762434	R		-0.241928	0.00391783	NA		intergenic	cg23434461	8	119803683	F
												0.725478	0.00418299	PTPRN2	N_Shore	Body	cg11062158	7	157890370	F		-0.241944	0.00535239	RFX4	N_Shore	Body	cg14415816	12	106978920	R
												0.725384	0.000456357	NA	N_Shore	intergenic	cg24806066	1	184633039	R		-0.242018	0.00428259	EBF3	Island	Body	cg07525420	10	131761181	F
												0.725321	0.000470287	SH3PXD2B		Body	cg19979108	5	171870875	R		-0.242122	0.00138426	NA	Island	intergenic	cg23217512	15	70877866	R
												0.725175	0.0011569	NA	S_Shelf	intergenic	cg12155547	11	65194965	R		-0.242142	0.00088861	NA	N_Shore	intergenic	cg24809407	7	27274919	F
												0.725086	0.000309356	NA		intergenic	cg16039142	7	38361199	F		-0.242176	0.00336089	NA		intergenic	cg00339740	2	144664540	F
												0.725041	0.000205531	NA	Island	intergenic	cg02174092	10	43846539	F		-0.242182	0.00666168	RGS6		Body	cg01775802	14	72945461	F
												0.724837	0.00023824	LOC283050		Body	cg24658487	10	80712625	R		-0.242214	0.00281271	NA	S_Shore	intergenic	cg03904876	12	54322092	R
												0.724824	0.000182827	psiTPTE22	Island	TSS1500	cg01836687	22	17081987	R		-0.242244	0.00848174	DLX6AS		Body	cg03121281	7	96627253	R
												0.724816	0.000464595	TAF5L	S_Shelf	Body	cg04128065	1	229733305	F		-0.242253	0.00338899	SOCS1	Island	Body	cg04266460	16	11348956	F
												0.724789	0.000182827	NA		intergenic	cg03249011	11	65195995	R		-0.242299	0.00881591	NA	S_Shelf	intergenic	cg08244518	22	41684706	R
												0.724756	0.000263579	NA	S_Shelf	intergenic	cg02622809	13	113556486	R		-0.242354	0.00510359	NA		intergenic	cg10172675	8	104132683	F
												0.724582	0.000452181	MLKL	N_Shelf	5'UTR	cg01046070	16	74730199	F		-0.242417	0.00107132	NA	Island	intergenic	cg13508911	18	45662360	F
												0.724576	0.000430227	FIGNL2	N_Shore	1stExon	cg19495013	12	52214119	F		-0.24247	0.00535293	C16orf68		Body	cg08496964	16	8729419	R
												0.724558	0.000259084	ZNF177	Island	5'UTR	cg24189904	19	9473781	R		-0.242497	0.00720538	DYSF	S_Shore	Body	cg17415947	2	71682597	R
												0.724464	0.000223177	NA		intergenic	cg10616974	17	74511719	R		-0.242506	0.00218722	NA	Island	intergenic	cg16341690	14	23291090	R
												0.724458	0.000560807	ASAP2		Body	cg22833612	2	9487886	R		-0.242513	0.00906327	NA	N_Shore	intergenic	cg02748083	7	57688265	F
												0.724288	0.000969597	NA	Island	intergenic	cg20432211	4	77342104	F		-0.242521	0.00886851	C1orf53	S_Shore	Body	cg15832577	1	197874077	F
												0.724258	0.00120383	NA	N_Shelf	intergenic	cg24361808	22	46477834	R		-0.242597	0.000611502	NA		intergenic	cg06388647	2	121467863	R
												0.724188	0.000465343	SLCO3A1		Body	cg27132471	15	92613280	R		-0.242711	0.00769434	SEL1L3	Island	TSS1500	cg08018825	4	25865188	F
												0.724102	0.000546677	CTBP2		5'UTR	cg00753287	10	126749347	F		-0.242802	0.00769684	MACROD1		Body	cg12424921	11	63828039	R
												0.724096	0.00755963	NA	Island	intergenic	cg22796353	7	156400281	F		-0.242882	0.00382704	TGIF2	Island	TSS1500	cg12556134	20	35201610	F
												0.723991	0.000581421	NA		intergenic	cg22915373	13	110337639	F		-0.242918	0.0081747	NA	Island	intergenic	cg17191109	10	126851326	F
												0.723936	0.000230407	NA		intergenic	cg03890951	16	86233583	R		-0.242937	0.00552614	RORA		Body	cg10472395	15	61070548	F
												0.723721	0.000894521	NA		intergenic	cg21496187	6	100624512	R		-0.24296	0.00316116	C5orf38	Island	Body	cg12824782	5	2753928	F
												0.723504	0.00554408	KRT72	Island	1stExon	cg18161890	12	52995250	R		-0.24303	0.00342667	ARMC3		TSS1500	cg19542987	10	23216695	F
												0.723215	0.00027244	CFB		1stExon	cg06060835	6	31913809	R		-0.243041	0.0026801	ZNF518B	Island	5'UTR	cg00123478	4	10458165	F
												0.723156	0.000795734	EP400	N_Shore	TSS1500	cg27220070	12	132433275	F		-0.243044	0.000940039	IMPACT	S_Shore	Body	cg03614916	18	22007271	R
												0.723129	0.000282593	ZNF257		5'UTR	cg02912127	19	22235281	R		-0.243226	0.00358656	RFX2	N_Shelf	Body	cg26757711	19	6022589	F
												0.722938	0.000259608	NA	Island	intergenic	cg04168853	19	38346023	F		-0.243316	0.00548977	MGC45800	Island	Body	cg09802066	4	183063534	F
												0.722734	0.00196329	HIST1H2BB	Island	TSS1500	cg21250296	6	26044405	R		-0.243403	0.00546424	ZNF385A	Island	5'UTR	cg20967139	12	54785055	R
												0.72269	0.00236793	KCNE4	N_Shore	1stExon	cg21561492	2	223916861	F		-0.243409	0.00355934	SORBS2	S_Shore	Body	cg01441113	4	186560403	F
												0.722633	0.00124117	HIST1H2BB	N_Shore	1stExon	cg27635394	6	26043820	F		-0.243431	0.00346197	MATN2		Body	cg16297171	8	99017690	F
												0.722625	0.00124028	NOTCH4	S_Shore	Body	cg08801479	6	32165200	R		-0.243463	0.0038441	NA	S_Shore	intergenic	cg05975410	5	43020352	F
												0.722583	0.00311444	ZC3H3		Body	cg24974704	8	144577238	F		-0.243464	0.00387176	SIM2	S_Shore	Body	cg12659494	21	38073934	F
												0.722472	0.00153653	NA	Island	intergenic	cg14027288	1	180923683	R		-0.243613	0.00352409	NA	Island	intergenic	cg02495823	5	72599143	F
												0.722453	0.000248151	TRIM26		5'UTR	cg14741870	6	30174091	R		-0.243688	0.00639956	DAB2IP	N_Shore	Body	cg04661709	9	124360264	R
												0.722402	0.000263389	NA	Island	intergenic	cg21574822	4	2431998	F		-0.243775	0.00196298	NBLA00301	Island	Body	cg10509254	4	174452133	R
												0.722218	0.000973341	NA		intergenic	cg01232040	5	172024892	R		-0.243801	0.00487843	NA	S_Shore	intergenic	cg06578800	17	21368039	F
												0.722145	0.000487324	PLIN1		TSS1500	cg11526413	15	90223712	F		-0.244034	0.0023653	HOXD12	Island	Body	cg03371669	2	176965435	R
												0.722085	0.00143906	NA	Island	intergenic	cg16783204	16	89119371	F		-0.244097	0.00289891	NA	S_Shore	intergenic	cg24592576	12	114887657	R
												0.721979	0.000293033	EPHX2	N_Shore	TSS1500	cg01585794	8	27347372	R		-0.244111	0.00392552	PRX	S_Shore	Body	cg23332335	19	40904974	F
												0.721888	0.000500496	ZSCAN12L1		TSS200	cg17849569	6	28058911	F		-0.244131	0.00765086	EVI5L	Island	Body	cg17666539	19	7927207	F
												0.721792	0.00154182	NA		intergenic	cg10802528	3	197105334	R		-0.244194	0.00701847	CAMK4	N_Shore	TSS1500	cg06822995	5	110559431	R
												0.721708	0.000183194	NA		intergenic	cg22409727	20	25834845	F		-0.244224	0.0099711	CORO6	S_Shore	Body	cg23179181	17	27945461	R
												0.721691	0.00116882	OSCP1	Island	1stExon	cg08878450	1	36915864	R		-0.244285	0.0088918	DLX5	Island	Body	cg11367354	7	96651983	R
												0.721684	0.000469773	NA	Island	intergenic	cg27551856	16	87250689	R		-0.244375	0.000951477	GRHL2	N_Shore	TSS1500	cg20342184	8	102503970	R
												0.721627	0.00287305	ELFN1		5'UTR	cg09160231	7	1765313	R		-0.24459	0.00730131	TRIO		Body	cg14956201	5	14358153	F
												0.721573	0.000208	CACNA2D2		Body	cg22120095	3	50488020	F		-0.244622	0.00332114	FAM24B	N_Shelf	5'UTR	cg06279274	10	124635805	R
												0.721386	0.000228417	AMH	Island	Body	cg26659805	19	2251588	R		-0.24469	0.00163084	NA	N_Shelf	intergenic	cg19186105	11	119223667	R
												0.721374	0.00626712	TMEM87A	Island	TSS1500	cg03294547	15	42566390	F		-0.244691	0.00154481	FGFBP1		1stExon	cg09565002	4	15939889	F
												0.721343	0.00437573	NA		intergenic	cg20560283	15	67228949	F		-0.244959	0.00150541	NA	N_Shore	intergenic	cg01332342	2	70350820	R
												0.721336	0.000279653	GIMAP2		5'UTR	cg20663831	7	150383154	F		-0.245	0.00182391	ABR	S_Shore	Body	cg00905220	17	982154	F
												0.7212	0.000198579	PGBD5		3'UTR	cg03347632	1	230457979	F		-0.245009	0.00126445	NA	Island	intergenic	cg15711902	1	170630457	R
												0.721159	0.000292355	NA		intergenic	cg08123339	1	153463458	F		-0.245014	0.00261085	NA		intergenic	cg25503169	4	26240502	F
												0.721151	0.00189025	NA		intergenic	cg10040530	14	104010839	R		-0.24506	0.000922681	SQLE	S_Shore	Body	cg14660676	8	126012434	R
												0.721066	0.00225331	CYP1A1	Island	TSS1500	cg22549041	15	75019251	F		-0.245089	0.0063146	TNRC6C		Body	cg17172331	17	76081215	F
												0.720966	0.000306085	TPPP		Body	cg22879098	5	672845	F		-0.245092	0.00235726	NA		intergenic	cg00684125	7	21209165	R
												0.720904	0.000282497	NA		intergenic	cg03724368	17	56024688	R		-0.245119	0.0013285	GRHL2	N_Shore	TSS1500	cg05458052	8	102503892	F
												0.720855	0.00106653	SDPR		TSS1500	cg18843739	2	192712530	F		-0.245182	0.0089774	MAP6	N_Shore	Body	cg11630206	11	75378272	F
												0.720806	0.000733677	CD302	S_Shore	TSS1500	cg03432176	2	160655066	R		-0.245304	0.00961168	PRDM16	N_Shore	Body	cg12473797	1	3036358	F
												0.720789	0.000262549	FHAD1		Body	cg00702647	1	15655764	F		-0.245306	0.0019901	NA	N_Shore	intergenic	cg05726758	16	88448456	R
												0.720668	0.000831254	NA		intergenic	cg22805381	14	51760188	R		-0.245326	0.00133345	NA		intergenic	cg19445588	12	116904641	R
												0.720586	0.000187134	ZRANB3		Body	cg05676570	2	135985164	F		-0.245343	0.00424531	NA	S_Shore	intergenic	cg01937780	5	72596939	F
												0.720564	0.00547056	NA	Island	intergenic	cg06496344	19	23253834	F		-0.245358	0.000883444	SP9	Island	TSS200	cg03249890	2	175199803	F
												0.720377	0.000208514	ZMIZ1	S_Shelf	Body	cg06308720	10	81006066	R		-0.245537	0.00192582	TMEM40		TSS200	cg19384379	3	12800816	F
												0.720285	0.000274573	PCDHA6	N_Shore	Body	cg18117367	5	140213783	R		-0.24556	0.00717417	NA		intergenic	cg16365421	2	121523609	R
												0.720175	0.000182827	NA	Island	intergenic	cg08461949	19	52104632	F		-0.245605	0.00244591	TXNRD2		Body	cg27306787	22	19879176	F
												0.720138	0.000708189	DNAJB6		5'UTR	cg23768894	7	157140029	F		-0.245648	0.00158205	LILRP2		Body	cg03372852	19	55219964	R
												0.720101	0.000236149	CLEC3B		TSS1500	cg02235659	3	45066580	R		-0.245695	0.00170925	BMP7	N_Shore	Body	cg03388679	20	55838478	R
												0.719988	0.000368481	NA	S_Shelf	intergenic	cg05526498	17	49012893	F		-0.245738	0.00157194	NA		intergenic	cg07747571	3	12910409	R
												0.719962	0.00046462	SFRS2IP	N_Shore	TSS1500	cg05734154	12	46385073	R		-0.245745	0.00907846	BPTF		Body	cg06383798	17	65971194	R
												0.719938	0.000207798	MOV10L1		Body	cg17050616	22	50585229	R		-0.24575	0.00202467	NCRNA00116	Island	Body	cg08570243	2	110969853	R
												0.719918	0.000182827	NA	S_Shore	intergenic	cg15428296	19	9518095	R		-0.245899	0.00751839	CDK14		Body	cg19617217	7	90581938	R
												0.719822	0.00184833	PRR14	N_Shore	TSS1500	cg03175771	16	30661534	F		-0.245912	0.000717933	MECOM	S_Shore	TSS1500	cg20203114	3	169382106	R
												0.719734	0.000554121	FAM189A1		Body	cg19263124	15	29586904	F		-0.245919	0.000732303	BAMBI	N_Shore	TSS1500	cg16408970	10	28965584	F
												0.71967	0.000316222	PPM1F	N_Shore	Body	cg25898577	22	22292241	F		-0.246004	0.00427302	NA	S_Shelf	intergenic	cg07621239	2	1598287	F
												0.719565	0.00045059	TK2	N_Shore	Body	cg03448915	16	66583078	F		-0.246045	0.00666138	NA	N_Shore	intergenic	cg15931949	3	138662315	R
												0.719314	0.00499783	NA	Island	intergenic	cg09129067	8	103750904	R		-0.246047	0.00552786	NA	N_Shore	intergenic	cg11089489	14	37124313	R
												0.719191	0.000278091	LEP	Island	TSS200	cg26814075	7	127881298	R		-0.24617	0.00446144	NTF3	S_Shore	Body	cg27423216	12	5543269	R
												0.719178	0.0038297	SKI		Body	cg12611488	1	2169282	R		-0.246184	0.00178395	IGDCC3	S_Shore	TSS1500	cg16003238	15	65670876	R
												0.719103	0.000417839	GRK5		Body	cg24919753	10	121138105	R		-0.246319	0.00156254	FAM169A	S_Shore	TSS200	cg03605420	5	74162809	R
												0.719012	0.000208	FBXO18		Body	cg10610648	10	5969457	F		-0.246327	0.00686111	NA		intergenic	cg18101488	14	100689613	F
												0.718901	0.00290964	NA	Island	intergenic	cg21433231	17	34820712	R		-0.24634	0.000898986	NA		intergenic	cg24688946	1	225634976	R
												0.718878	0.000182827	TRIM26		5'UTR	cg19365697	6	30174261	F		-0.246442	0.0028588	FOXD2	Island	TSS1500	cg09269866	1	47900197	F
												0.718853	0.000182827	NA		intergenic	cg09147068	16	10922178	R		-0.246478	0.00985039	WNT6	S_Shore	Body	cg11511777	2	219725959	R
												0.718839	0.001454	PIBF1		Body	cg06214253	13	73438525	F		-0.246487	0.000879623	PNMAL2	Island	TSS200	cg11410682	19	46999224	F
												0.718807	0.000884687	NA	Island	intergenic	cg24803719	17	45855879	R		-0.246498	0.00797522	NFIX	Island	3'UTR	cg09331335	19	13209485	R
												0.71869	0.00042187	C14orf182		Body	cg02301436	14	50462462	F		-0.246535	0.00115385	TAF4	Island	Body	cg22262702	20	60638679	F
												0.718558	0.000197596	NA	S_Shore	intergenic	cg03532030	2	242824433	R		-0.246553	0.00617499	COL5A3	Island	Body	cg07706352	19	10077245	R
												0.718451	0.000185781	NA	S_Shore	intergenic	cg23705989	10	73137561	F		-0.246566	0.00150198	C1orf14		Body	cg08146495	1	182911555	R
												0.718387	0.000976284	KIAA0513	S_Shore	5'UTR	cg07165260	16	85062881	F		-0.246568	0.007537	EYA4	N_Shore	TSS1500	cg21296676	6	133561660	F
												0.718319	0.000215297	CSNK1D		Body	cg04428071	17	80225377	F		-0.246624	0.00835401	NA		intergenic	cg23299445	15	73113226	R
												0.718232	0.000182827	MEF2D	N_Shelf	5'UTR	cg08123045	1	156467188	F		-0.246638	0.00625328	NA	N_Shore	intergenic	cg07068674	14	37123778	F
												0.718167	0.00150334	CARD14	N_Shelf	Body	cg03130276	17	78161482	F		-0.246787	0.000645198	COMP	Island	Body	cg02624809	19	18899876	F
												0.718166	0.000242231	NA		intergenic	cg02599716	2	10231486	R		-0.246855	0.00940823	KIAA1274		5'UTR	cg23156059	10	72268925	R
												0.718029	0.00135524	ARHGEF10L		5'UTR	cg25979543	1	17888104	F		-0.246879	0.00818771	TRPM4	Island	Body	cg17583504	19	49669542	R
												0.717975	0.000603571	NA	Island	intergenic	cg26140749	8	143821266	R		-0.246929	0.0079578	NA		intergenic	cg03827689	3	32501676	F
												0.717914	0.000194243	SCARA5		Body	cg14917706	8	27751531	F		-0.246976	0.00559139	NR4A3	Island	Body	cg08042258	9	102591302	F
												0.717667	0.00566278	NA	Island	intergenic	cg14207654	1	43533913	R		-0.24711	0.00392936	PRIMA1	Island	5'UTR	cg23889730	14	94254131	R
												0.71758	0.000206579	LEP	Island	TSS1500	cg12782180	7	127880932	F		-0.24723	0.00491743	MEIS2	N_Shore	Body	cg01958086	15	37389951	R
												0.717559	0.000646585	LRRC14B	N_Shore	TSS1500	cg01239922	5	191242	F		-0.247301	0.00716383	C20orf85	N_Shore	TSS200	cg03387930	20	56725833	R
												0.717451	0.000208514	NA		intergenic	cg02222324	2	10231621	R		-0.247367	0.00358028	EMX2OS	Island	Body	cg07675184	10	119296612	R
												0.717415	0.000197245	NA		intergenic	cg00829404	1	61362869	R		-0.24745	0.00954707	NA		intergenic	cg04968253	6	145240928	F
												0.717237	0.000207895	PFKP	S_Shore	Body	cg05561696	10	3149796	F		-0.247486	0.00597915	NA		intergenic	cg22464692	5	135433817	R
												0.717215	0.00040017	NA		intergenic	cg12223502	10	5658492	F		-0.247502	0.00910107	NA	Island	intergenic	cg02115599	7	27244564	F
												0.717195	0.000774963	FLJ26850	N_Shore	TSS1500	cg26257814	19	50553708	R		-0.247653	0.00996263	NA	N_Shelf	intergenic	cg10070864	15	57664490	R
												0.717169	0.000182827	GRLF1	Island	3'UTR	cg03604073	19	47507409	R		-0.247753	0.0041462	RBM38	N_Shore	TSS1500	cg13187009	20	55965497	R
												0.716895	0.000408972	ZNF98		TSS200	cg10601582	19	22605234	F		-0.2478	0.00216272	NA	N_Shore	intergenic	cg13827361	9	102580782	F
												0.716866	0.000182827	NAV1		Body	cg14282634	1	201680159	F		-0.247831	0.00491154	ZNF516	S_Shore	Body	cg21134182	18	74092915	F
												0.716799	0.000607337	MOV10L1	Island	TSS200	cg10828284	22	50528333	F		-0.247963	0.00741371	NA	Island	intergenic	cg08319417	14	23291214	R
												0.71672	0.00237955	REM1	Island	TSS200	cg02658488	20	30063030	R		-0.24804	0.00383735	NA	N_Shore	intergenic	cg08232572	10	134596989	R
												0.716599	0.00453272	LAMA5		Body	cg15782228	20	60932415	F		-0.24809	0.00821796	NA	N_Shore	intergenic	cg19788317	4	174429300	R
												0.716549	0.000256181	NA		intergenic	cg00772959	1	9532871	R		-0.248094	0.00292294	FXYD1	Island	Body	cg05216501	19	35632564	F
												0.7165	0.000246172	ELN		Body	cg19229215	7	73476337	F		-0.248096	0.00925831	FLJ42875	N_Shore	Body	cg08732466	1	2982592	F
												0.716336	0.000434593	NA		intergenic	cg03654329	1	2899954	R		-0.2482	0.00951596	NA	N_Shore	intergenic	cg13981380	11	70961872	R
												0.716241	0.00033142	ACOT7		Body	cg00081799	1	6390793	F		-0.248241	0.00595709	ETV4	N_Shore	Body	cg11868356	17	41621625	F
												0.71623	0.00034969	BBX		5'UTR	cg23733260	3	107381326	F		-0.248245	0.00970757	FAM107B	N_Shore	Body	cg00134210	10	14644132	R
												0.716224	0.000919867	MGMT	Island	TSS1500	cg02022136	10	131265059	F		-0.24826	0.00511291	HOXA5	Island	TSS1500	cg24389585	7	27184125	F
												0.716127	0.00858547	LOC100302652	Island	TSS200	cg05414908	2	54087173	F		-0.24845	0.006213	SMG7		Body	cg13492133	1	183516266	F
												0.716006	0.00461735	NCRNA00028	S_Shore	TSS200	cg25502144	20	30073546	F		-0.248463	0.00881508	NA	S_Shore	intergenic	cg25047379	2	175209255	R
												0.715869	0.000208	HTR2A		5'UTR	cg20102280	13	47470793	F		-0.248502	0.000877841	NA		intergenic	cg18282791	6	26332501	F
												0.715817	0.000326508	NA	Island	intergenic	cg20897830	7	56297579	F		-0.248561	0.00517748	MACROD1		Body	cg18290981	11	63789520	R
												0.715816	0.00033142	SLC38A7	S_Shore	TSS1500	cg06073139	16	58718950	R		-0.248567	0.00833891	HDAC9		Body	cg22750906	7	18980591	F
												0.715802	0.000228417	NA		intergenic	cg26169783	13	34371837	F		-0.248667	0.00650532	NA	S_Shore	intergenic	cg01682504	12	57620607	R
												0.71559	0.000261945	NA		intergenic	cg05215304	2	101402664	R		-0.248685	0.00850285	HOXD4	Island	TSS1500	cg14399060	2	177015070	F
												0.715433	0.00282192	NA	Island	intergenic	cg22234712	8	96085385	R		-0.248756	0.00722083	SIM1	N_Shore	Body	cg00736459	6	100904376	F
												0.714884	0.00512292	TCEA2	Island	TSS200	cg03946671	20	62693973	F		-0.248777	0.00152025	MDGA1	Island	TSS1500	cg27151561	6	37667101	F
												0.714856	0.000550011	SLC9A3R2	N_Shore	Body	cg03158310	16	2086235	R		-0.248792	0.00854169	ZNF385A	N_Shore	Body	cg15872458	12	54784747	R
												0.714826	0.000185984	BHMT2	S_Shore	Body	cg01902605	5	78366076	F		-0.249059	0.00946804	CD83	S_Shore	Body	cg11874760	6	14118415	R
												0.714718	0.000182827	ADCY9		Body	cg09262171	16	4140361	R		-0.249129	0.00155819	MIR219-2	Island	TSS1500	cg14467654	9	131155819	R
												0.714688	0.000223177	NA	Island	intergenic	cg09636202	7	56243297	F		-0.249132	0.00182734	NA	Island	intergenic	cg15070507	18	45663129	R
												0.714559	0.000256703	NA	N_Shelf	intergenic	cg21570493	1	16157388	F		-0.249219	0.00427694	NA		intergenic	cg14898611	7	25608673	R
												0.714553	0.000414539	NA	N_Shelf	intergenic	cg07337796	16	88150249	F		-0.249261	0.00644499	LHX9	N_Shore	Body	cg09076431	1	197889163	F
												0.714529	0.000268517	FAT1		Body	cg21061071	4	187621972	F		-0.249261	0.00346963	NA	N_Shore	intergenic	cg12353688	7	27265004	R
												0.71451	0.000194243	SLC43A3	S_Shore	TSS1500	cg00354381	11	57195187	F		-0.249267	0.0022151	FGD4		TSS200	cg22431093	12	32654992	R
												0.714429	0.00424578	NFATC1	Island	Body	cg07740306	18	77246369	F		-0.249312	0.000930524	NA	N_Shore	intergenic	cg27503015	2	162270453	F
												0.714383	0.000590845	C2		3'UTR	cg23538064	6	31913275	F		-0.249347	0.00181561	FAM46B	N_Shore	Body	cg20486246	1	27338787	R
												0.714364	0.000185984	WNT3	Island	Body	cg19711530	17	44847427	R		-0.24937	0.00398031	NA		intergenic	cg02347212	17	6141790	R
												0.714208	0.0017299	VPS13D		Body	cg10622644	1	12538455	F		-0.249537	0.000767381	TRAPPC9	S_Shore	Body	cg22637435	8	141361108	F
												0.714076	0.000703024	NA	Island	intergenic	cg07374509	6	30419070	R		-0.249547	0.00447329	PRDM16	Island	Body	cg22122862	1	2987914	R
												0.714023	0.000567585	NA		intergenic	cg14434062	15	70767419	F		-0.249632	0.00877232	NA	N_Shore	intergenic	cg23603194	1	221060753	R
												0.713973	0.000315823	NA		intergenic	cg10978753	7	56605828	F		-0.249662	0.00187841	LYRM4	S_Shelf	3'UTR	cg13226839	6	5139427	F
												0.713811	0.000490614	C21orf34		TSS1500	cg10068793	21	17442467	F		-0.249675	0.00279003	HOXB2	S_Shore	TSS200	cg22777724	17	46622516	R
												0.713793	0.000503745	LOC389458	N_Shore	TSS200	cg01830900	7	5111576	R		-0.249812	0.00979156	KCNQ4		Body	cg12627726	1	41290409	F
												0.713755	0.00193388	HLA-A	Island	Body	cg05839762	6	29911095	R		-0.249956	0.00370829	PARD3		Body	cg06564860	10	34926428	R
												0.713755	0.000645574	NA	N_Shore	intergenic	cg07405182	1	40598455	F		-0.250213	0.00641207	CABLES1	N_Shore	TSS1500	cg00455327	18	20714217	R
												0.713712	0.000304566	ZNF492	Island	5'UTR	cg01485075	19	22817371	F		-0.250218	0.00425097	AGAP3		Body	cg05951573	7	150812282	R
												0.713585	0.000277163	NTNG1	Island	Body	cg24346905	1	108023249	F		-0.25033	0.00502111	NA	S_Shore	intergenic	cg22630667	5	153862673	F
												0.713556	0.000356854	PLEC1		Body	cg16663419	8	145033566	R		-0.250364	0.00484683	NA	N_Shore	intergenic	cg04075781	3	54154438	F
												0.713521	0.000190774	NA		intergenic	cg13149566	4	101238231	F		-0.25037	0.00153136	NA		intergenic	cg15442434	6	170210649	R
												0.713317	0.000182827	NA	N_Shore	intergenic	cg08405284	19	15947148	F		-0.250397	0.00274324	PRICKLE1	N_Shore	5'UTR	cg15852150	12	42875816	F
												0.713312	0.000942226	LOC400931	N_Shore	TSS200	cg11538810	22	46481727	F		-0.250404	0.0089672	EXOC4		Body	cg22702741	7	133706550	F
												0.713113	0.00909232	NCOR2		Body	cg09831875	12	124907162	R		-0.250506	0.00298034	ISLR2	Island	5'UTR	cg08703540	15	74421848	R
												0.712943	0.000602074	TNXB		Body	cg19071976	6	32026656	F		-0.250561	0.00506743	VWF	Island	Body	cg06539924	12	6167147	F
												0.712889	0.00052316	SDHAF1	Island	TSS1500	cg19389372	19	36485356	F		-0.25061	0.00944643	TWIST1	S_Shore	TSS1500	cg19064523	7	19158210	F
												0.71281	0.000182827	LEP	Island	TSS1500	cg07464571	7	127881001	F		-0.25064	0.00283656	KDM2B	S_Shore	TSS200	cg07529210	12	122019110	F
												0.712728	0.000335616	NA		intergenic	cg22996783	11	69213768	F		-0.250753	0.00729316	PDLIM5		Body	cg19674166	4	95457406	F
												0.712684	0.000801264	PRDM16		Body	cg11710123	1	3141992	F		-0.250792	0.00459854	ZIC5	N_Shore	Body	cg00472029	13	100619842	F
												0.712665	0.000491821	ARSB		Body	cg27361227	5	78126647	F		-0.250935	0.00115877	NA		intergenic	cg04113094	14	54686625	R
												0.712643	0.000365997	THADA		Body	cg25938803	2	43767347	F		-0.251067	0.00181039	NA		intergenic	cg22609785	10	80416672	R
												0.712632	0.00281636	NA	N_Shore	intergenic	cg00829990	1	2928964	R		-0.251208	0.00243716	RHCE		TSS200	cg02931644	1	25747376	F
												0.71239	0.00109518	MAP2K6		Body	cg12323063	17	67497879	F		-0.251249	0.000725774	TNXB	Island	Body	cg09996288	6	32055517	R
												0.712348	0.00025909	NA		intergenic	cg11301492	17	79701610	R		-0.251252	0.00340296	NODAL	S_Shore	TSS1500	cg08724254	10	72201741	R
												0.712219	0.000600128	MMP9	Island	Body	cg24406668	20	44639431	R		-0.251274	0.00615946	FOXK1		Body	cg08368520	7	4747026	R
												0.712072	0.00103047	NA	Island	intergenic	cg09101902	10	49863809	F		-0.251314	0.00535615	PVRL1		Body	cg08306303	11	119567761	R
												0.711972	0.00024405	NA	Island	intergenic	cg26170569	2	130986931	R		-0.251376	0.000760076	FLNC	S_Shore	Body	cg21408763	7	128472459	F
												0.711937	0.000548465	TECPR2		3'UTR	cg14480831	14	102966807	R		-0.251477	0.00838668	IGDCC4	S_Shelf	Body	cg08761208	15	65693289	F
												0.711865	0.00120579	NA		intergenic	cg00167820	8	131663355	R		-0.251549	0.00129912	BMI1	N_Shore	5'UTR	cg17782713	10	22613360	R
												0.711785	0.00269419	WNT3A	S_Shore	3'UTR	cg26841013	1	228248013	R		-0.251565	0.000461985	LRRK1		Body	cg20714708	15	101587917	F
												0.711706	0.00463683	EIF2C2		Body	cg27005749	8	141608646	F		-0.251653	0.00154929	ITGA6	S_Shore	Body	cg22061832	2	173293627	F
												0.711676	0.000396819	NA	S_Shore	intergenic	cg09137533	22	46469091	F		-0.251662	0.0083949	LOC254559	N_Shelf	Body	cg27355653	15	89940260	R
												0.711608	0.000182827	PCDHGA4	Island	Body	cg09639151	5	140810920	R		-0.251858	0.000639723	NA	Island	intergenic	cg14696458	1	91185157	R
												0.711457	0.000457996	ARHGEF10	S_Shore	Body	cg11498228	8	1895431	F		-0.25197	0.00129957	DAPK1	S_Shore	Body	cg14014720	9	90113998	R
												0.711402	0.000417828	ADAMTS5	N_Shelf	Body	cg20156545	21	28335020	R		-0.252043	0.00815914	C2orf29	N_Shore	TSS1500	cg03396285	2	101868356	R
												0.711372	0.000466182	NA		intergenic	cg10229594	7	5277188	R		-0.252123	0.00360515	NA	Island	intergenic	cg10356187	12	66122804	R
												0.711345	0.0021529	NA		intergenic	cg12313892	15	70169052	F		-0.252139	0.00065613	IGF1R	Island	Body	cg23039580	15	99194431	F
												0.711147	0.000326752	ZFR		Body	cg16300565	5	32388665	R		-0.252262	0.00807854	MAGI1	N_Shore	Body	cg04197347	3	66022776	F
												0.711011	0.00451898	RSL1D1	S_Shore	TSS1500	cg05337711	16	11946064	R		-0.252399	0.00957069	ALPK1	Island	Body	cg04085768	4	113333052	F
												0.710895	0.00103386	RUNX1	S_Shelf	Body	cg19791221	21	36168288	F		-0.252417	0.00198933	AANAT		5'UTR	cg08499881	17	74454829	F
												0.71082	0.000198579	NA		intergenic	cg20312077	8	327768	F		-0.252418	0.00519504	ESR1	Island	Body	cg02285263	6	152129749	F
												0.71067	0.000416114	NA	S_Shore	intergenic	cg08061755	11	9781826	R		-0.252552	0.00107087	CBX4	Island	Body	cg13584383	17	77808014	F
												0.710604	0.000494013	ACOT7		Body	cg18167466	1	6390473	R		-0.252639	0.00627472	NA	N_Shore	intergenic	cg27047836	5	158533081	F
												0.710563	0.00513072	ANKRD30B	S_Shore	1stExon	cg03014326	18	14748285	R		-0.252639	0.00200876	PTPRU	N_Shore	Body	cg02100997	1	29585853	R
												0.710524	0.00117025	NA		intergenic	cg00948520	16	4000652	F		-0.252639	0.0018768	NA		intergenic	cg09015905	1	10692435	F
												0.710444	0.000924184	UMOD	Island	Body	cg06861044	16	20359815	R		-0.252642	0.00287329	NA	N_Shore	intergenic	cg20862599	8	65498440	R
												0.710416	0.000877464	NA		intergenic	cg17308545	8	93150831	F		-0.252659	0.00454653	NA		intergenic	cg26981978	16	24494118	F
												0.710377	0.000338632	ADNP2		TSS1500	cg26914205	18	77865873	F		-0.252774	0.00770807	GNAI3		Body	cg08644463	1	110106962	R
												0.710133	0.00196846	ZPBP2	Island	TSS200	cg09639931	17	38024394	R		-0.252781	0.000992116	FAM50B	Island	TSS1500	cg01905633	6	3849391	F
												0.709942	0.000207895	FAT1		Body	cg26454724	4	187622081	R		-0.252801	0.00165683	LOC401463	N_Shore	TSS1500	cg01028849	8	65490422	R
												0.709907	0.00051701	ATXN7L1		Body	cg00423035	7	105319486	F		-0.25296	0.00397081	FOXD2	Island	TSS1500	cg03440588	1	47900320	F
												0.709819	0.000450288	LOC150381	N_Shelf	Body	cg01234420	22	46453808	F		-0.253103	0.00517517	HOXA6	Island	1stExon	cg06237983	7	27187269	F
												0.709671	0.00117172	CPT1B	Island	TSS200	cg06530441	22	51016950	R		-0.253144	0.000955931	PODXL		Body	cg08737189	7	131223417	R
												0.709593	0.00383175	NA		intergenic	cg11944462	10	102642752	F		-0.253148	0.000703024	LOC100133991	N_Shore	TSS1500	cg11969213	17	43324322	F
												0.70953	0.00696703	NA	N_Shore	intergenic	cg19088635	13	114065008	F		-0.253286	0.0033733	NA	Island	intergenic	cg10806009	2	66654057	F
												0.709523	0.000182827	GPX3	S_Shelf	Body	cg12684668	5	150403466	F		-0.25333	0.00873687	NA	S_Shore	intergenic	cg13625875	4	54959419	R
												0.709439	0.000201662	MEF2D	N_Shelf	5'UTR	cg17787876	1	156467057	F		-0.253369	0.00605425	MEIS1	S_Shelf	Body	cg06796713	2	66664871	F
												0.709199	0.0085856	ZNF248	Island	TSS200	cg08876479	10	38146530	R		-0.253423	0.00110593	HAND1	Island	Body	cg05542614	5	153855845	F
												0.709061	0.000285593	NA		intergenic	cg03064940	2	129320987	R		-0.253483	0.000814081	E2F8	N_Shore	5'UTR	cg26690592	11	19261879	R
												0.709033	0.00792807	NA	Island	intergenic	cg23748340	12	48592721	R		-0.253573	0.00693471	SLC13A4		TSS200	cg25963505	7	135413023	R
												0.709029	0.000198803	NA	N_Shelf	intergenic	cg22771161	19	4788146	R		-0.253625	0.00600709	HOXA7	Island	Body	cg16764637	7	27194731	R
												0.708751	0.000673935	SERHL	Island	Body	cg16141740	22	42896985	R		-0.253774	0.00150189	VAX2	S_Shore	Body	cg18150120	2	71134936	R
												0.708725	0.000182827	C22orf26	N_Shore	Body	cg01080924	22	46449550	R		-0.253862	0.000944968	ESR1	Island	Body	cg20253551	6	152129400	F
												0.708718	0.000198579	ATP10D		5'UTR	cg12793733	4	47488620	R		-0.25388	0.00239439	EMX2OS	N_Shore	Body	cg26288991	10	119293207	F
												0.708618	0.000597762	NA		intergenic	cg16238149	13	111173329	F		-0.253931	0.00934072	POU3F3	Island	1stExon	cg02583418	2	105473340	F
												0.708517	0.00442079	GPSM1	S_Shore	Body	cg21195231	9	139240119	R		-0.253974	0.00189109	NA	Island	intergenic	cg04181546	9	79631748	F
												0.708423	0.000874974	CASC3		TSS1500	cg15446939	17	38296011	F		-0.253979	0.00431363	TNPO1	S_Shore	Body	cg17483411	5	72114851	F
												0.708243	0.000183537	URB1	Island	TSS1500	cg15920739	21	33765737	F		-0.254091	0.00831916	PDE1A		3'UTR	cg10518811	2	183008922	R
												0.708173	0.00192789	LY6E	Island	TSS1500	cg17052170	8	144099482	F		-0.254154	0.00330169	FAM169A	S_Shore	TSS1500	cg06460691	5	74162851	R
												0.70808	0.000187406	NA	Island	intergenic	cg01781617	17	60216199	R		-0.254257	0.00154963	PARD3B		Body	cg01469132	2	206349064	R
												0.708026	0.000658777	NA	Island	intergenic	cg02058408	17	20687681	F		-0.254259	0.00173173	NA	N_Shore	intergenic	cg00192031	7	47620790	R
												0.707973	0.000182827	GCH1		Body	cg01899130	14	55348681	R		-0.254275	0.00137836	F11R	N_Shore	Body	cg00945666	1	160990265	F
												0.707919	0.000801244	HSPA4L	S_Shore	Body	cg23415995	4	128704651	F		-0.25446	0.0011144	DGKG	S_Shore	Body	cg02749735	3	185912253	F
												0.707885	0.000230825	SORCS2		Body	cg08775211	4	7395538	R		-0.254477	0.00678005	ROR2	Island	Body	cg14579957	9	94648674	R
												0.707838	0.000261945	NA		intergenic	cg08447373	5	90478943	R		-0.254505	0.00220405	NA		intergenic	cg08122899	3	49499574	R
												0.707819	0.00274456	NA		intergenic	cg08930904	17	80297325	F		-0.254549	0.00650846	TOP2B		Body	cg12352399	3	25689774	F
												0.707801	0.000208	CCDC64B	Island	Body	cg27519622	16	3079877	F		-0.254586	0.00549206	HOXD3	Island	TSS1500	cg01014615	2	177027621	F
												0.707676	0.000517004	ABCF1	N_Shore	TSS1500	cg08805748	6	30538523	F		-0.254668	0.00379283	NA	N_Shore	intergenic	cg27323792	17	36609002	R
												0.707485	0.000182827	C22orf26	N_Shore	Body	cg23595222	22	46449430	F		-0.254708	0.000466851	NRP2	S_Shore	Body	cg10648139	2	206551364	F
												0.707343	0.000198579	PRKAG2		Body	cg01058360	7	151442371	F		-0.254715	0.00230113	ATP11A	N_Shore	Body	cg07479030	13	113496719	F
												0.707331	0.000306085	NA		intergenic	cg16788656	16	87616174	R		-0.254732	0.00565187	JUB	N_Shelf	Body	cg05143345	14	23447408	F
												0.70728	0.000637694	NA	S_Shelf	intergenic	cg01868869	14	50866735	F		-0.254752	0.00194662	NA		intergenic	cg05356099	17	25603799	F
												0.70724	0.0069385	MYLK		Body	cg03387092	3	123493248	R		-0.254758	0.00834254	NA		intergenic	cg16448636	7	21209509	F
												0.707145	0.000182827	PCDHGA4	N_Shore	Body	cg08616061	5	140753570	R		-0.254776	0.00307362	NA	N_Shore	intergenic	cg01003666	7	139929429	R
												0.707134	0.000268517	FOXP4	S_Shelf	5'UTR	cg08696640	6	41531327	R		-0.254827	0.00431044	NA	N_Shore	intergenic	cg08175609	12	115134201	F
												0.707087	0.00551944	SLC9A3	Island	Body	cg22572362	5	501938	R		-0.254876	0.00840138	BTRC		Body	cg16026813	10	103245720	F
												0.706846	0.00828999	NA		intergenic	cg13706058	6	85824168	R		-0.255029	0.00320705	TCF7L2		Body	cg04064032	10	114846876	F
												0.706753	0.000475424	FCER1G		Body	cg20806175	1	161186839	F		-0.255051	0.00314433	ERC1		Body	cg19791379	12	1555160	R
												0.706664	0.000198579	PPP1R7		Body	cg16751493	2	242101289	R		-0.255095	0.00615155	NA		intergenic	cg05892626	7	101375112	F
												0.706383	0.00778656	ZNF560	S_Shore	TSS200	cg19254119	19	9609422	R		-0.255105	0.00467072	NA		intergenic	cg22253078	2	212196399	F
												0.706349	0.000643262	NA		intergenic	cg23922724	11	76474735	F		-0.255136	0.00394812	RREB1	S_Shore	5'UTR	cg04418434	6	7110773	F
												0.706323	0.0054362	LOC100302652	Island	TSS200	cg13356253	2	54087189	F		-0.25525	0.00154757	FMNL1	Island	Body	cg15194531	17	43318900	F
												0.706306	0.000376003	PLSCR4	S_Shore	TSS1500	cg07038342	3	145969625	R		-0.255322	0.00337909	HOXC11	N_Shore	TSS200	cg03132556	12	54366760	F
												0.706227	0.000182827	NA	Island	intergenic	cg01366595	5	42952307	F		-0.255397	0.00470721	EMP3	S_Shore	3'UTR	cg11588848	19	48833729	R
												0.706221	0.000464595	PCDHB19P	Island	Body	cg17514558	5	140621375	R		-0.255428	0.00106969	PPP1R13B	N_Shore	Body	cg03586793	14	104312558	F
												0.706154	0.0013853	NA		intergenic	cg24437408	10	134661502	F		-0.255438	0.00599056	FAM84B	N_Shore	3'UTR	cg03374695	8	127568328	R
												0.706123	0.000187406	LOC400931	N_Shore	TSS1500	cg21094022	22	46481603	F		-0.255527	0.00566939	ITPR3	Island	Body	cg17865955	6	33601177	F
												0.705966	0.000968834	TPPP	N_Shelf	Body	cg16455401	5	674615	F		-0.255542	0.00424054	NA		intergenic	cg05114606	17	21274193	F
												0.7059	0.00161719	PANX1	S_Shore	Body	cg21208539	11	93864142	F		-0.255571	0.0077726	NXN	N_Shore	Body	cg22237425	17	738822	R
												0.705838	0.00204358	NA	Island	intergenic	cg04193835	16	28379378	F		-0.255791	0.00707709	EBF3	Island	Body	cg09639430	10	131694830	R
												0.705822	0.00249079	THY1	N_Shelf	3'UTR	cg25491905	11	119288752	R		-0.25586	0.00224271	NR2F2	S_Shelf	5'UTR	cg20754348	15	96869220	F
												0.705738	0.00088152	P4HB		Body	cg17054691	17	79813439	R		-0.255989	0.00665197	NA		intergenic	cg24529237	6	6743061	F
												0.705432	0.000182827	TRERF1		Body	cg09103187	6	42207510	F		-0.256047	0.00753713	LARGE	N_Shore	5'UTR	cg00378158	22	34314305	R
												0.705408	0.00091787	ZNF827		Body	cg14873022	4	146841701	F		-0.256051	0.000520234	NA	Island	intergenic	cg27513573	10	131768098	R
												0.705276	0.000741296	FOXN3		Body	cg06941156	14	89796856	R		-0.256132	0.000518288	LHX2	N_Shore	Body	cg03306024	9	126784855	F
												0.704953	0.00156504	FLJ44606	Island	5'UTR	cg10200291	5	126409007	F		-0.256283	0.00105838	TBR1	Island	Body	cg05301866	2	162279964	F
												0.704688	0.000208	ZYG11B	N_Shore	TSS1500	cg23995459	1	53191787	F		-0.256286	0.0033431	SIX3	Island	Body	cg02120584	2	45171340	R
												0.704541	0.0007713	NA		intergenic	cg17636366	6	139918661	F		-0.256333	0.0017822	MYO10		Body	cg02025971	5	16738318	R
												0.704277	0.000549368	DGKD		Body	cg26139949	2	234296280	R		-0.256337	0.00192001	KIAA0513		Body	cg10211873	16	85116513	F
												0.704244	0.000505001	C1R		Body	cg11751101	12	7244660	R		-0.256342	0.00913105	NA	N_Shelf	intergenic	cg05288381	14	106010282	F
												0.704215	0.00121096	NFU1	S_Shore	TSS1500	cg11644052	2	69665132	F		-0.256421	0.00426023	PRDM8	Island	TSS1500	cg04235768	4	81118343	R
												0.704162	0.00031007	MTUS1		Body	cg12548824	8	17554892	F		-0.256462	0.00395821	NA	S_Shore	intergenic	cg01057635	1	46914672	F
												0.704134	0.000392264	SLC7A6		Body	cg03987842	16	68321858	R		-0.25652	0.00455952	NA	Island	intergenic	cg26549701	5	72599503	F
												0.70389	0.000566433	C12orf77		TSS1500	cg21368143	12	25150626	F		-0.256613	0.00425308	SIM1	Island	Body	cg10745499	6	100906685	F
												0.703883	0.000305647	ADAM5P		TSS200	cg07387286	8	39172120	F		-0.256621	0.00353914	NA	N_Shelf	intergenic	cg09210964	12	54351994	R
												0.703792	0.00103558	SPATA2	N_Shore	5'UTR	cg16632346	20	48530472	R		-0.256663	0.00376255	SHROOM1	Island	Body	cg13218710	5	132158887	F
												0.703791	0.000991424	NA		intergenic	cg25006194	12	94288553	R		-0.256678	0.00280321	PTPRU	Island	Body	cg00914222	1	29585898	R
												0.703609	0.00551813	ESRRG		5'UTR	cg22612448	1	217203173	F		-0.256687	0.00372649	NA	N_Shore	intergenic	cg08021393	14	103653580	F
												0.703543	0.00324546	CHST11		Body	cg01964337	12	105104782	R		-0.256722	0.0012437	CACNA2D3		Body	cg25214305	3	54970460	R
												0.703424	0.000368809	NA		intergenic	cg04216235	5	172738061	R		-0.256727	0.00446868	TNXB	Island	Body	cg17001689	6	32055525	R
												0.703257	0.000187526	EPAS1		Body	cg19311375	2	46542361	R		-0.256746	0.00187117	NA		intergenic	cg17094249	1	24867657	F
												0.703165	0.000251309	KCNE4	N_Shore	TSS200	cg00694520	2	223916687	F		-0.256831	0.00604594	NA	N_Shore	intergenic	cg09889154	12	132990576	F
												0.703101	0.000242842	NA	Island	intergenic	cg02132284	17	15686473	F		-0.256892	0.00478415	SCARF2	Island	Body	cg01251835	22	20783963	R
												0.703027	0.000187761	LEP	Island	1stExon	cg13381984	7	127881344	R		-0.256949	0.00707668	NA	S_Shore	intergenic	cg04135198	8	72917845	F
												0.703011	0.000521372	SAMD12		Body	cg17069828	8	119476471	F		-0.257073	0.000927299	MSX2	S_Shore	Body	cg25323112	5	174152885	R
												0.702984	0.000208	NA		intergenic	cg26413855	6	30796199	F		-0.257085	0.00455491	SHROOM1	Island	Body	cg06900164	5	132158840	R
												0.702917	0.000498659	TNXB		TSS1500	cg14620908	6	32078614	R		-0.257086	0.00893021	LBX2	Island	Body	cg03270710	2	74729592	R
												0.702858	0.000206579	UBA7		TSS1500	cg19381811	3	49851713	R		-0.257154	0.0056806	CBFA2T2		Body	cg05305327	20	32156436	R
												0.702821	0.00122708	MMP9	Island	Body	cg26132320	20	44640353	F		-0.257198	0.00394795	NA	Island	intergenic	cg00220294	16	54322494	F
												0.702723	0.000433742	NA	N_Shore	intergenic	cg26993038	14	104686639	R		-0.257203	0.0082165	PTGIS	S_Shore	TSS1500	cg08440266	20	48185653	R
												0.702698	0.00342813	MCF2L	S_Shore	Body	cg21609154	13	113624991	F		-0.257251	0.00982824	NA		intergenic	cg09710363	2	8363474	R
												0.702619	0.000237878	NUPL1	Island	TSS1500	cg08269911	13	25875327	R		-0.257298	0.00847313	NA	S_Shore	intergenic	cg05698078	5	72716466	F
												0.702507	0.000230825	RSAD2		TSS200	cg09829983	2	7017698	F		-0.257366	0.00952674	NA		intergenic	cg08441138	11	128555233	R
												0.702487	0.000670023	NA		intergenic	cg25174844	15	73195113	F		-0.257433	0.0041462	NA		intergenic	cg20380897	15	77876657	R
												0.702416	0.00025242	TMC1		5'UTR	cg13716026	9	75192209	F		-0.257461	0.00485265	IQSEC1	N_Shore	Body	cg01659586	3	13114343	F
												0.702414	0.00681386	NA	Island	intergenic	cg06099431	20	44451667	F		-0.257496	0.00386161	GMDS		Body	cg01588725	6	1708629	F
												0.702287	0.00350544	NA		intergenic	cg07646467	10	130844899	F		-0.257497	0.00169433	PCDH7		Body	cg19425603	4	30838902	F
												0.702243	0.000506286	GALNT9	S_Shelf	Body	cg22695351	12	132701390	R		-0.257665	0.00192582	LOC146880	Island	Body	cg11849086	17	62776530	R
												0.702242	0.000207895	WNT8B	N_Shelf	Body	cg25227803	10	102239027	F		-0.257707	0.0041485	FLG		TSS1500	cg26390526	1	152299078	R
												0.702226	0.000746858	NA		intergenic	cg13954206	12	110059808	R		-0.25781	0.00522047	NA	N_Shelf	intergenic	cg26944426	7	19182017	F
												0.70213	0.000581903	SDC2		Body	cg15980656	8	97583236	F		-0.257834	0.00345131	NA	Island	intergenic	cg11926610	15	37403211	R
												0.70194	0.000620553	CALD1		Body	cg17392018	7	134590119	R		-0.257875	0.00152424	NA		intergenic	cg10317314	12	31272114	R
												0.70191	0.000346852	NID2		Body	cg26249834	14	52479816	R		-0.25792	0.0050601	CCDC42		Body	cg17581065	17	8642478	F
												0.701802	0.000463586	RSAD2		TSS200	cg18201077	2	7017787	F		-0.257957	0.0021406	SLC25A13		Body	cg17185029	7	95773474	R
												0.701731	0.00758576	SH3PXD2A	Island	Body	cg19726408	10	105428651	F		-0.258032	0.00536474	CUX1		Body	cg27405731	7	101571203	F
												0.701636	0.000633595	NA		intergenic	cg09796089	14	104668921	R		-0.258058	0.00694131	LDB3		TSS200	cg18286285	10	88428247	R
												0.701539	0.00023808	CPT1B	Island	5'UTR	cg08260245	22	51016501	F		-0.258139	0.00335254	TNFAIP3		Body	cg18287768	6	138200387	R
												0.701381	0.000487324	NDUFC1	N_Shore	Body	cg04726091	4	140216130	R		-0.258167	0.00959662	PSD2	Island	5'UTR	cg03811629	5	139176077	R
												0.701304	0.00955654	NA	Island	intergenic	cg00379720	19	23185968	F		-0.258186	0.00698225	MCF2L2	S_Shore	Body	cg21794419	3	182973032	F
												0.701229	0.00023808	NA	S_Shelf	intergenic	cg19641924	13	113556413	F		-0.258422	0.00538219	NA	N_Shelf	intergenic	cg15440661	2	43395871	F
												0.701154	0.000206788	LOC389458	Island	Body	cg01870826	7	5111875	R		-0.258451	0.00811227	NA		intergenic	cg01310096	13	35474735	F
												0.701116	0.000182827	PCDHGA4	N_Shore	Body	cg18164784	5	140762229	F		-0.258454	0.00344253	FAM171A1	N_Shore	Body	cg03120475	10	15411913	R
												0.700938	0.00156951	TNK2	N_Shelf	Body	cg17640485	3	195620147	R		-0.258473	0.00521237	NA	S_Shelf	intergenic	cg13470969	1	152490870	F
												0.700891	0.00169829	TMEM140		TSS1500	cg21363348	7	134832221	R		-0.258494	0.00526888	HLA-F	Island	Body	cg12588917	6	29692082	F
												0.70084	0.000412362	NHEJ1		Body	cg08106288	2	220007315	F		-0.25872	0.00628863	WNT5B	N_Shore	TSS200	cg10825710	12	1738337	R
												0.700803	0.00028097	GALK2		Body	cg11935459	15	49563246	F		-0.25873	0.00314631	PLEC1	Island	Body	cg26549595	8	145048235	F
												0.700734	0.000406631	NA		intergenic	cg27484582	7	2518723	F		-0.258745	0.000774963	NA	N_Shore	intergenic	cg00303183	2	162283559	F
												0.700698	0.00141418	NA	N_Shelf	intergenic	cg26269510	19	57615256	F		-0.258759	0.00648031	GATA2	Island	5'UTR	cg25772723	3	128211126	R
												0.700631	0.000638933	LTBR	Island	TSS1500	cg24621362	12	6492890	R		-0.258856	0.00390236	MACROD1		Body	cg18545771	11	63827879	R
												0.700501	0.000260864	TMCO7		Body	cg06267075	16	69092182	R		-0.258918	0.00127955	NA	S_Shore	intergenic	cg22631350	8	22555243	F
												0.700473	0.00410242	LYPD5	Island	TSS200	cg02631462	19	44324856	R		-0.258955	0.00366722	TBX1	Island	Body	cg05298458	22	19749188	F
												0.700334	0.00024412	CREB3L2		Body	cg09205945	7	137662133	F		-0.259197	0.00764253	NA	N_Shore	intergenic	cg22458832	17	43506497	R
												0.700332	0.000503745	FASTK	Island	TSS1500	cg27131953	7	150778881	R		-0.259275	0.00815343	ICK		5'UTR	cg13437870	6	52909126	F
												0.700298	0.000335616	NA		intergenic	cg13580758	4	57824450	F		-0.259326	0.00275528	NA	S_Shore	intergenic	cg05897809	14	37117862	R
												0.700282	0.00421632	NA		intergenic	cg05422029	6	27235843	F		-0.259398	0.00482507	NA		intergenic	cg20345569	12	125130348	R
												0.700243	0.000422063	NA		intergenic	cg10045669	6	148887307	F		-0.259438	0.00780177	HSPA12B	Island	3'UTR	cg18282375	20	3732920	F
												0.700205	0.000208769	NA	N_Shore	intergenic	cg18244817	5	42949610	F		-0.259446	0.00348291	WDR69	N_Shore	TSS1500	cg09638264	2	228735722	R
												0.700164	0.000724826	SIAH3		3'UTR	cg26020695	13	46355841	R		-0.259447	0.00548762	NA	N_Shore	intergenic	cg00808086	16	73098934	R
												0.700072	0.00652485	LGI4	Island	3'UTR	cg04778274	19	35615444	R		-0.259459	0.00179097	AGK		Body	cg07215947	7	141285092	R
												0.700004	0.000361792	VPS13D		Body	cg23983887	1	12509707	F		-0.259498	0.00304436	NFIC	N_Shore	TSS1500	cg14212180	19	3365201	R
												0.700004	0.00030241	TMEM140		TSS200	cg14710552	7	134832584	R		-0.259526	0.00186324	GJA3	N_Shore	5'UTR	cg27436003	13	20734544	R
												0.699844	0.000234674	LOC150622		TSS200	cg25803107	2	6072744	F		-0.259543	0.00690924	NA		intergenic	cg12684999	2	161099777	R
												0.699825	0.000683036	PCDHGA4	S_Shore	Body	cg02249657	5	140873765	R		-0.259644	0.00231614	GREM2	N_Shore	3'UTR	cg25623271	1	240656217	R
												0.699665	0.00565482	NA		intergenic	cg27345924	5	2727758	R		-0.259647	0.00920873	EMX2OS	N_Shore	Body	cg04421971	10	119293341	F
												0.699614	0.00230063	NA	Island	intergenic	cg23958704	8	103750999	R		-0.25974	0.00429136	TBR1	N_Shore	Body	cg02767242	2	162274424	F
												0.699558	0.000967829	NA		intergenic	cg23611697	2	102666444	R		-0.259779	0.00511633	FAM49A		5'UTR	cg07712663	2	16789846	F
												0.699541	0.00176393	NA		intergenic	cg05766605	1	19384827	R		-0.259795	0.00589822	FERD3L	Island	1stExon	cg10477621	7	19184950	R
												0.699481	0.00160046	NA	S_Shore	intergenic	cg00169617	3	87138700	F		-0.259814	0.0037604	IL15RA	S_Shore	TSS1500	cg09290866	10	6020369	F
												0.699473	0.00103192	B2M	S_Shore	Body	cg08188779	15	45004577	R		-0.259845	0.00212405	ZIC2	N_Shore	Body	cg19272984	13	100636299	F
												0.699426	0.000326508	URB1	Island	TSS1500	cg21072629	21	33765622	R		-0.25986	0.00438483	SLC16A5	N_Shelf	Body	cg17749454	17	73101934	R
												0.699305	0.00033142	KIAA0020		5'UTR	cg24471894	9	2838508	R		-0.259927	0.00673493	COMP	Island	Body	cg04726439	19	18898394	R
												0.699272	0.000694208	NA		intergenic	cg04173816	5	17005065	R		-0.260037	0.00976729	YAP1		Body	cg05260877	11	102068599	F
												0.699143	0.000620553	NA		intergenic	cg05318210	2	145780010	F		-0.260062	0.00100469	FXYD1	Island	Body	cg08550839	19	35633553	F
												0.699142	0.000199178	NA	Island	intergenic	cg24613691	5	132155460	F		-0.26018	0.0085374	FLJ42709	S_Shore	Body	cg11080549	5	92909968	F
												0.699012	0.000773533	NA	S_Shelf	intergenic	cg02279108	7	156836773	R		-0.260243	0.000805181	NA	S_Shore	intergenic	cg25281186	1	50893830	R
												0.698969	0.000696915	LOC400931	N_Shore	TSS200	cg23066564	22	46481734	F		-0.260297	0.00369393	MIR548F5	Island	Body	cg02558362	13	36052605	R
												0.698822	0.000208	NA		intergenic	cg19825759	10	130844321	F		-0.260345	0.00192069	NA	Island	intergenic	cg26014634	17	70113514	R
												0.69879	0.000429038	FAM100B	N_Shore	TSS1500	cg24809269	17	74260692	F		-0.260355	0.0039058	NA	S_Shelf	intergenic	cg09451457	5	87440246	R
												0.698628	0.000854909	NA		intergenic	cg02257953	14	54816093	F		-0.260435	0.00154929	AGAP3	N_Shore	Body	cg11817411	7	150819554	R
												0.698596	0.00101832	NA		intergenic	cg21210409	7	140015868	F		-0.26045	0.00201803	ARL4C	Island	TSS1500	cg15235893	2	235406363	F
												0.698592	0.000398569	WWOX		Body	cg16747717	16	78540054	F		-0.260458	0.00917694	NA		intergenic	cg02302348	10	3542628	F
												0.69858	0.000430429	KLHL8	N_Shore	5'UTR	cg03926751	4	88140261	F		-0.260465	0.00747553	RPTN		TSS1500	cg05765254	1	152132853	R
												0.698573	0.00107486	PTPRO		Body	cg21027526	12	15743215	F		-0.260546	0.00364031	NA	Island	intergenic	cg26451415	7	64350150	F
												0.698554	0.000207071	PTPRE	S_Shore	5'UTR	cg16750801	10	129706313	F		-0.260585	0.00149612	LOC100132215	N_Shore	Body	cg21960191	2	63271537	R
												0.698548	0.000567531	NA		intergenic	cg17345450	6	166259938	R		-0.260723	0.00261395	RORA		Body	cg19620383	15	60860767	F
												0.698367	0.00103869	S100A5		TSS1500	cg19808620	1	153514442	F		-0.260926	0.00286623	DDR1	S_Shore	5'UTR	cg15656686	6	30854551	F
												0.698311	0.000900154	NA		intergenic	cg16430819	16	4000920	F		-0.260942	0.00858791	C1orf9		Body	cg24039962	1	172507360	F
												0.698285	0.00105155	NA		intergenic	cg12584100	6	3023894	R		-0.261223	0.00377338	ANKRD1		1stExon	cg01262952	10	92680914	R
												0.698217	0.00366863	NA		intergenic	cg10320410	7	64343315	R		-0.26123	0.00633637	IGF2AS	N_Shore	Body	cg26719629	11	2163299	F
												0.6982	0.000467126	LOC150622		Body	cg17050941	2	6072933	F		-0.261375	0.00330629	NA		intergenic	cg19633305	7	31162236	F
												0.698174	0.000215297	NA		intergenic	cg21246236	9	94246021	F		-0.261398	0.00341439	NA	N_Shore	intergenic	cg02898665	8	55368762	R
												0.698132	0.000582699	NXNL1		TSS200	cg14608770	19	17571873	F		-0.261582	0.00774383	NA		intergenic	cg11445634	15	61821004	R
												0.69789	0.00724294	NA		intergenic	cg26827987	16	86232457	R		-0.261605	0.000972721	DAB2IP	Island	Body	cg08980461	9	124413513	R
												0.697863	0.00144441	NA	Island	intergenic	cg05856321	17	1133546	R		-0.26169	0.0020883	EMX1	S_Shore	Body	cg01695225	2	73152672	R
												0.697834	0.00106707	NA	Island	intergenic	cg10607454	7	1315725	R		-0.261709	0.00192072	SSBP3		Body	cg16096432	1	54776890	F
												0.697631	0.000310286	ZNF492	N_Shore	TSS1500	cg08271804	19	22816896	R		-0.261744	0.00115238	BARX1	Island	Body	cg03129964	9	96714665	F
												0.697584	0.000893643	NFIA		Body	cg25001190	1	61668835	R		-0.261786	0.00696838	SGSM2		Body	cg21287519	17	2251062	F
												0.697495	0.00750781	NA	N_Shore	intergenic	cg20661138	8	145925314	F		-0.261809	0.00495924	NA	Island	intergenic	cg26530319	1	221060923	R
												0.697469	0.00359043	NA	S_Shelf	intergenic	cg06710672	16	1133378	R		-0.261985	0.00919835	NA		intergenic	cg24219974	6	14729722	F
												0.69734	0.00188351	COL6A3		5'UTR	cg05688616	2	238322274	F		-0.262012	0.0060028	NA	S_Shore	intergenic	cg25383593	5	134827820	R
												0.697298	0.00120579	NA		intergenic	cg26226576	1	234721577	R		-0.26204	0.00138258	ZIC4	N_Shelf	3'UTR	cg08889797	3	147106489	R
												0.697288	0.00288094	ITGBL1	N_Shore	TSS200	cg10164367	13	102104807	R		-0.262048	0.0055028	CLSTN2		Body	cg06288131	3	139970779	R
												0.697172	0.00063345	TNXB		Body	cg16225663	6	32026797	F		-0.26222	0.00888318	NA	N_Shore	intergenic	cg01843946	14	37124434	F
												0.697145	0.000237878	RORA		Body	cg10600534	15	60971920	F		-0.262356	0.00850688	ENTPD6	S_Shore	5'UTR	cg23656213	20	25177389	R
												0.69708	0.00117726	SMARCB1	N_Shore	TSS1500	cg10122452	22	24128767	F		-0.262392	0.00538292	HCCA2	N_Shore	Body	cg16941568	11	1575781	F
												0.697044	0.000230825	URGCP	N_Shore	5'UTR	cg27549208	7	43965451	F		-0.262421	0.00150198	SOX21	N_Shore	1stExon	cg26538556	13	95362829	R
												0.697026	0.000596734	TAF12	S_Shore	TSS1500	cg03747028	1	28970259	R		-0.262501	0.000672254	NA	S_Shelf	intergenic	cg17091893	17	37756091	R
												0.696979	0.00695238	C2orf70	Island	Body	cg24478803	2	26786046	F		-0.262509	0.00309764	NA	Island	intergenic	cg17147211	1	119544070	F
												0.69691	0.000249085	C9orf171		Body	cg13676220	9	135333078	R		-0.262561	0.00341125	PSG4		3'UTR	cg21775122	19	43697480	R
												0.696833	0.000596584	SYNE1		Body	cg25206562	6	152593044	R		-0.262653	0.00298501	DLX4	Island	Body	cg13604794	17	48050338	F
												0.6968	0.002697	BCAT1		Body	cg09800500	12	24992256	F		-0.262691	0.00171433	PKNOX2	S_Shore	5'UTR	cg15269516	11	125037284	F
												0.696683	0.00364595	ELANE	Island	Body	cg14052235	19	853145	R		-0.262695	0.0071116	BANP	Island	Body	cg19809575	16	88044501	F
												0.696596	0.000726854	NA	Island	intergenic	cg27295850	16	3414983	F		-0.262917	0.00722828	VAV2	N_Shelf	Body	cg13928485	9	136726359	F
												0.696431	0.000358462	NA		intergenic	cg10616795	5	76464212	R		-0.26306	0.00939735	NA	N_Shelf	intergenic	cg02782840	13	25290701	F
												0.696324	0.000752387	P2RX5		Body	cg04856396	17	3589140	F		-0.263064	0.00806608	DEF6		1stExon	cg03355690	6	35265616	F
												0.696322	0.000620963	LSP1	Island	5'UTR	cg21529477	11	1892092	R		-0.263287	0.0013987	TBC1D16	Island	Body	cg14505694	17	77924275	R
												0.696321	0.00365654	NA		intergenic	cg18275732	6	170365320	R		-0.263294	0.00891473	YPEL4	Island	Body	cg27368025	11	57414401	R
												0.696131	0.000251242	PTPRN2	Island	Body	cg27629384	7	157577757	R		-0.263338	0.00394566	SCD5	N_Shore	Body	cg13497089	4	83718406	F
												0.695722	0.000187073	NA	Island	intergenic	cg16105687	19	22805801	R		-0.263395	0.0037255	NA	N_Shore	intergenic	cg13455410	9	79631906	F
												0.695688	0.000331977	NA		intergenic	cg11117438	7	1239811	R		-0.26341	0.00857689	NA		intergenic	cg07298940	7	113854656	F
												0.695635	0.000185984	PPP1R9B	N_Shore	Body	cg21698310	17	48224718	R		-0.263593	0.000569801	NA	N_Shore	intergenic	cg14563954	3	147141286	F
												0.695551	0.00052219	NA	N_Shore	intergenic	cg06843889	5	42949542	F		-0.263596	0.00530666	LOC100132215	Island	TSS200	cg17583946	2	63275034	F
												0.695474	0.000182827	NA	Island	intergenic	cg27605748	5	42951711	F		-0.263599	0.000903551	C9orf167	Island	3'UTR	cg13416866	9	140175679	R
												0.695399	0.000253742	ZFP3	Island	TSS200	cg06944257	17	4981598	R		-0.263604	0.000972624	KLF5		Body	cg22065124	13	73649955	F
												0.695393	0.000821364	ZMYM1	N_Shore	TSS1500	cg19633205	1	35544470	R		-0.263682	0.00680469	NA		intergenic	cg13805001	9	89555718	F
												0.695375	0.00153633	PRKAR1B	N_Shelf	Body	cg16304656	7	641337	R		-0.26369	0.000944968	SEPT10	Island	TSS1500	cg17866732	2	110372875	F
												0.695365	0.00151303	TLK1		5'UTR	cg20956411	2	172042383	R		-0.263761	0.00599679	NA	Island	intergenic	cg16085531	16	54322938	R
												0.695349	0.000272961	LOC150622		TSS200	cg25686172	2	6072801	R		-0.26395	0.00781398	CCNI2	Island	Body	cg20075683	5	132083910	F
												0.695277	0.000777589	NA	S_Shelf	intergenic	cg02345399	11	65195039	F		-0.263976	0.00378086	NA		intergenic	cg09892671	1	82951578	F
												0.695011	0.0013737	NA		intergenic	cg11721349	6	53850329	F		-0.264057	0.00923556	NA	Island	intergenic	cg05472468	8	72917350	F
												0.694978	0.00022864	NKAPL	Island	5'UTR	cg18675097	6	28227127	F		-0.264186	0.00297251	KCNH3	S_Shore	Body	cg10256477	12	49934029	F
												0.694974	0.000191525	MYLK		5'UTR	cg07621385	3	123535716	R		-0.264207	0.00763864	NA		intergenic	cg25560518	4	175373000	F
												0.694923	0.00087288	ATXN7		Body	cg07275179	3	63962440	F		-0.264307	0.00242943	KIFC3		Body	cg00833703	16	57809842	R
												0.694919	0.000208	NA	Island	intergenic	cg01301382	18	15198067	R		-0.264399	0.000593057	NTF3	S_Shore	Body	cg20462512	12	5543155	F
												0.694881	0.000845213	SCARA5		TSS1500	cg03871354	8	27850717	F		-0.264414	0.00170584	NA		intergenic	cg17176423	15	85278581	R
												0.694856	0.00157169	CYP2E1	S_Shore	Body	cg27214960	10	135343280	F		-0.264461	0.00715193	RAB3IL1		Body	cg26786045	11	61672207	R
												0.694734	0.00086091	CD109	N_Shore	TSS1500	cg25850808	6	74405048	F		-0.264495	0.00115355	SLC39A8		Body	cg14579898	4	103179053	R
												0.694725	0.00103116	UNK	S_Shore	Body	cg25814096	17	73782472	F		-0.264515	0.00510854	NA	Island	intergenic	cg06654127	6	41395230	R
												0.694696	0.000182827	NA	S_Shelf	intergenic	cg14670092	19	10232899	F		-0.264665	0.00198701	C10orf10		TSS1500	cg09827902	10	45475610	F
												0.694647	0.000448354	ZPBP	N_Shore	Body	cg27094076	7	50132541	R		-0.264756	0.00887682	EPB41L4B	N_Shore	Body	cg14071612	9	112081275	R
												0.694592	0.00339566	NA	S_Shelf	intergenic	cg15732079	7	22898516	F		-0.264957	0.00259035	LOC100132215	N_Shore	Body	cg12395259	2	63271927	F
												0.69458	0.000889922	HTR2A		1stExon	cg15894389	13	47470857	R		-0.26498	0.00983007	ALPK1	N_Shore	Body	cg15936366	4	113300446	F
												0.694519	0.000195805	JAKMIP1		Body	cg09199014	4	6052533	F		-0.265057	0.00106058	HOXC4	N_Shore	5'UTR	cg04576672	12	54422239	R
												0.694385	0.000341906	CD2BP2	N_Shelf	3'UTR	cg26639479	16	30363681	F		-0.265068	0.00116819	DTX4	S_Shore	Body	cg07745373	11	58941415	R
												0.694231	0.000922681	TP63		TSS1500	cg16764781	3	189347820	R		-0.265157	0.00201098	FAM50B	Island	1stExon	cg21153160	6	3849690	R
												0.69417	0.000182827	PCDHA6	Island	Body	cg17482089	5	140250432	R		-0.26516	0.00100621	NA	Island	intergenic	cg21024112	6	41376993	F
												0.694031	0.00062849	CD97		TSS1500	cg00519069	19	14491737	F		-0.26529	0.00280274	NA	Island	intergenic	cg14865129	6	3229530	R
												0.693963	0.00428586	KLHL35	Island	Body	cg10909185	11	75139736	F		-0.265329	0.0063446	PID1	S_Shore	TSS1500	cg02799466	2	230136411	R
												0.69393	0.00021132	SMAD6		Body	cg18778196	15	67054877	R		-0.265367	0.000965707	SIK3		Body	cg01084837	11	116881122	R
												0.693861	0.00231519	CREB5		Body	cg21840806	7	28772097	R		-0.265385	0.00801033	PLEKHG3	N_Shore	TSS1500	cg01994290	14	65170049	R
												0.693786	0.000342654	LOC729991-MEF2B	Island	Body	cg01680573	19	19256777	R		-0.265435	0.000716796	SIM1	N_Shore	1stExon	cg01446798	6	100911240	F
												0.693707	0.000416905	C12orf77		TSS1500	cg16484526	12	25150608	F		-0.26544	0.00243761	BSCL2	N_Shore	5'UTR	cg13856573	11	62475078	F
												0.693602	0.000652142	H2AFY		Body	cg11571702	5	134690408	F		-0.265605	0.00381477	CPXM2	Island	1stExon	cg14676407	10	125651370	R
												0.693586	0.00047014	H6PD	N_Shore	TSS1500	cg25103337	1	9293583	F		-0.265664	0.00468667	C15orf33		Body	cg11163362	15	49688450	F
												0.693581	0.000322711	KLKBL4		TSS1500	cg09462089	16	58329456	R		-0.265667	0.002377	NA	N_Shore	intergenic	cg26118045	4	174427715	R
												0.69353	0.000230407	NA	Island	intergenic	cg02438781	19	22469533	F		-0.265712	0.00303295	NA		intergenic	cg12263377	2	237982246	F
												0.693456	0.000351646	NR1D1	N_Shore	Body	cg01346501	17	38254714	R		-0.265731	0.00784846	PAX9	Island	TSS1500	cg01627823	14	37125531	F
												0.693408	0.000182827	NA		intergenic	cg00437102	2	10231846	F		-0.265777	0.00300678	NA		intergenic	cg21702011	15	31599090	R
												0.693406	0.000261934	PLEC1	Island	Body	cg10328047	8	145024774	R		-0.265835	0.0058169	FOXL1	Island	1stExon	cg00624737	16	86613641	F
												0.693385	0.000263389	BAT1	N_Shelf	Body	cg05945401	6	31506990	F		-0.265856	0.00226924	ISYNA1	S_Shore	TSS1500	cg23468959	19	18550061	R
												0.693372	0.000765865	NA		intergenic	cg14538785	9	112112130	F		-0.265868	0.00159923	FLI1		Body	cg13476635	11	128654419	F
												0.69337	0.00140692	TMEM140		TSS200	cg09414827	7	134832671	F		-0.26589	0.00751868	NA	N_Shelf	intergenic	cg14583583	5	122421195	F
												0.693367	0.000282412	FASTK	Island	TSS1500	cg10702041	7	150778818	R		-0.265946	0.000442204	NA		intergenic	cg15043318	5	170947897	F
												0.693322	0.00445099	HHIP	Island	TSS1500	cg07318204	4	145566441	R		-0.265975	0.00170414	RBM19		Body	cg04831327	12	114299076	F
												0.693188	0.000732879	HMOX2		5'UTR	cg06605704	16	4551147	R		-0.26603	0.0071295	PAX8	S_Shore	TSS200	cg25042226	2	114036571	R
												0.693168	0.00990575	NA	N_Shore	intergenic	cg03181300	6	26195995	R		-0.266194	0.00141071	NA		intergenic	cg02568716	12	117113346	F
												0.693113	0.000376131	NA	S_Shore	intergenic	cg16262559	4	1535729	F		-0.266218	0.00292288	GABBR1	N_Shore	Body	cg14841796	6	29598285	R
												0.693111	0.00636725	NA	Island	intergenic	cg11558378	8	48100898	F		-0.26622	0.00152025	IRX1	Island	Body	cg07881405	5	3597487	F
												0.692942	0.000358462	MYO1B		Body	cg06844526	2	192169585	F		-0.266248	0.00117612	GNAS	Island	TSS1500	cg27661264	20	57427738	F
												0.692938	0.00124458	IGF2BP1	S_Shore	Body	cg07854959	17	47093489	F		-0.266343	0.00497999	EVX1	N_Shore	TSS1500	cg27397850	7	27281941	R
												0.692932	0.000182827	LOC150381	S_Shore	Body	cg14425733	22	46451214	R		-0.266437	0.00151776	TNFSF9	N_Shore	Body	cg20617093	19	6532849	R
												0.692911	0.000185984	NA	N_Shelf	intergenic	cg13638282	9	137353533	R		-0.266453	0.00226254	SLC38A1	S_Shore	TSS1500	cg26018685	12	46663660	R
												0.69288	0.000305311	NA		intergenic	cg23401601	13	100578634	R		-0.266502	0.00117726	HAND2	Island	Body	cg05155840	4	174448841	R
												0.692868	0.000182827	NA	Island	intergenic	cg08668316	4	380157	R		-0.266521	0.00907277	KCNMA1	S_Shore	TSS1500	cg11929896	10	79398838	R
												0.69286	0.000895304	DIRC3		Body	cg10763594	2	218258333	F		-0.266585	0.00197067	SLC6A7	Island	Body	cg11201401	5	149569938	R
												0.69278	0.000282497	MCC		Body	cg08213909	5	112417701	F		-0.266586	0.00361382	DLX6AS		Body	cg01747969	7	96641558	F
												0.692702	0.000236557	NA	Island	intergenic	cg16491960	7	56297490	F		-0.266746	0.00667287	NA		intergenic	cg17680767	5	73623208	R
												0.692497	0.000396645	ATG10		Body	cg15153141	5	81470056	F		-0.266767	0.00323816	PRDM16	S_Shelf	Body	cg19904265	1	3166712	F
												0.692465	0.00036913	FAM83A		Body	cg08256536	8	124215129	F		-0.26693	0.00638442	SSBP4	Island	Body	cg18362448	19	18544419	R
												0.692296	0.000741802	NA	Island	intergenic	cg04523661	19	1302808	F		-0.26699	0.00154924	CCDC64B	Island	Body	cg05650846	16	3078142	R
												0.692285	0.00023823	NA	Island	intergenic	cg23279117	1	111813509	F		-0.267004	0.00301396	STK10		Body	cg25380021	5	171601682	R
												0.692246	0.000553607	ANXA2		5'UTR	cg11681321	15	60683059	R		-0.267015	0.00323755	ZIC4		5'UTR	cg06166523	3	147122664	R
												0.692007	0.000466529	IFI44L		TSS1500	cg03607951	1	79085586	F		-0.26704	0.000526537	ZIC1	S_Shore	3'UTR	cg12732998	3	147131860	F
												0.691998	0.000528584	LSP1		5'UTR	cg02597644	11	1898970	R		-0.267088	0.00169809	KIAA0513		Body	cg10328171	16	85116332	R
												0.691965	0.000301524	LOC400931	Island	Body	cg11383208	22	46481948	R		-0.267268	0.00222081	ENTPD6	S_Shore	5'UTR	cg00926318	20	25177340	R
												0.691775	0.000318856	CA5A	S_Shelf	Body	cg08928494	16	87952163	F		-0.267419	0.00198122	NA	Island	intergenic	cg06992285	8	99952047	R
												0.691768	0.00111203	NA	S_Shore	intergenic	cg02997851	3	97542295	R		-0.267422	0.00438894	ZIC4	Island	Body	cg18082337	3	147113726	F
												0.691753	0.00163908	ITSN2		Body	cg25800638	2	24527092	F		-0.267506	0.00364661	SHROOM3	S_Shore	Body	cg04127765	4	77507403	R
												0.691624	0.000208514	SULT1A1	Island	5'UTR	cg18530748	16	28634844	F		-0.267531	0.00680245	NA		intergenic	cg03078733	17	14822587	F
												0.691575	0.00101067	ATL3	N_Shore	Body	cg26412374	11	63437874	R		-0.26759	0.00905864	NA		intergenic	cg14712657	7	93888413	F
												0.69156	0.00081551	TRPS1	N_Shelf	5'UTR	cg17131553	8	116676938	F		-0.267611	0.0065105	PHOX2A	Island	Body	cg23619769	11	71952356	R
												0.691536	0.000199178	SLC14A1		TSS200	cg21116457	18	43304007	F		-0.267666	0.00662591	PAM	N_Shore	TSS1500	cg20131596	5	102201128	F
												0.691508	0.00135609	SNX5		Body	cg17507897	20	17943694	R		-0.267693	0.00140455	PLEKHG6	N_Shore	TSS1500	cg14749417	12	6419509	F
												0.691497	0.000575332	OXT	Island	1stExon	cg19592472	20	3052274	F		-0.267738	0.00904037	PPDPF	Island	Body	cg22185879	20	62153193	F
												0.691489	0.00088953	NA	S_Shore	intergenic	cg25436486	6	166140451	F		-0.267793	0.00939266	NA	Island	intergenic	cg13167730	1	47910074	F
												0.691476	0.000993597	C14orf64		TSS200	cg11798182	14	98444513	F		-0.267799	0.00627739	UCHL1	S_Shore	Body	cg16406708	4	41260221	R
												0.691328	0.000183537	NA	Island	intergenic	cg21885361	7	127911034	F		-0.267878	0.00206619	ELF3		TSS200	cg05653018	1	201979533	F
												0.691214	0.00167029	NA		intergenic	cg17586885	6	166259959	R		-0.267885	0.00930265	TFAP2A	Island	Body	cg25140607	6	10410544	R
												0.691101	0.000703686	NA		intergenic	cg04949225	13	50796845	F		-0.267923	0.00480651	ZIC4	Island	Body	cg15105326	3	147108916	R
												0.691059	0.000884687	UNC45A	Island	5'UTR	cg16414568	15	91473511	F		-0.267991	0.00421331	C1orf105		Body	cg13236481	1	172395460	R
												0.691035	0.00200841	MEI1	Island	TSS200	cg22476848	22	42095441	R		-0.268012	0.00665333	HOXC4	Island	5'UTR	cg02017718	12	54441055	R
												0.690817	0.00146746	LSR	N_Shore	Body	cg04731926	19	35758185	R		-0.268013	0.00131085	MAN1C1		Body	cg07242931	1	26034297	F
												0.690775	0.00032593	NA		intergenic	cg03917666	10	3977608	F		-0.268033	0.00404129	HOXD3	S_Shore	5'UTR	cg14666564	2	177030228	R
												0.690749	0.00174976	RDH5	S_Shelf	1stExon	cg02192520	12	56114155	F		-0.268046	0.00311626	CADPS2		Body	cg20665157	7	121969421	R
												0.690719	0.00788486	ANKRD30B	S_Shore	1stExon	cg21281009	18	14748298	R		-0.268104	0.00273761	NA		intergenic	cg16450097	8	101348467	F
												0.690701	0.000342178	BRD3	S_Shore	5'UTR	cg14472181	9	136921209	F		-0.268285	0.00940884	EIF4E3	S_Shore	TSS1500	cg03457142	3	71804859	F
												0.690687	0.00137536	ITGBL1	N_Shore	1stExon	cg21116266	13	102105049	F		-0.268625	0.00284989	NA		intergenic	cg09181015	5	158104558	R
												0.690684	0.00125175	NA		intergenic	cg03421195	10	7517215	R		-0.268775	0.00237612	GREM2	Island	Body	cg22879626	1	240656586	F
												0.690622	0.000383422	NA	Island	intergenic	cg03262260	16	88218253	F		-0.268851	0.00725085	NA	N_Shore	intergenic	cg25447164	17	78417789	F
												0.690612	0.00044958	RBM12	S_Shore	TSS1500	cg03168614	20	34253242	R		-0.268857	0.00954441	PSG8		3'UTR	cg25546118	19	43257346	F
												0.690545	0.000974189	NA	N_Shelf	intergenic	cg10460946	17	76247467	F		-0.268896	0.00652295	IRX3	Island	Body	cg13660279	16	54318221	R
												0.690414	0.000182827	HTR2A		5'UTR	cg12089079	13	47470350	F		-0.26894	0.00428457	NR5A2	N_Shore	Body	cg04605987	1	200007403	F
												0.690394	0.00343184	NA	S_Shore	intergenic	cg16856833	3	87138640	R		-0.268973	0.00589547	SIX6	Island	Body	cg07862488	14	60977054	R
												0.690326	0.000708805	STX7		Body	cg17201227	6	132811784	F		-0.268979	0.000827815	ST6GAL2		5'UTR	cg12800781	2	107486257	R
												0.690185	0.000278091	NA	Island	intergenic	cg01515960	19	2494587	F		-0.269033	0.00470537	EXTL3	S_Shore	5'UTR	cg25028855	8	28560486	F
												0.689918	0.00123988	NA	Island	intergenic	cg00538458	16	22959868	F		-0.2691	0.00149403	DHX32		TSS200	cg12869240	10	127569973	F
												0.689887	0.000221743	LSP1	Island	5'UTR	cg22043296	11	1892139	R		-0.269109	0.00560108	NA		intergenic	cg08212128	3	184347978	R
												0.689831	0.00155152	NA	S_Shelf	intergenic	cg05471169	17	80255419	R		-0.269118	0.00267342	NA	Island	intergenic	cg08190858	12	54321346	R
												0.689704	0.0017836	NA		intergenic	cg23184252	12	125139714	F		-0.269219	0.00327601	RPS6KA1	S_Shore	Body	cg13092108	1	26857284	R
												0.689593	0.00848272	BHLHA9	Island	1stExon	cg26953640	17	1174473	R		-0.269221	0.00168922	BAI2	N_Shore	5'UTR	cg08042273	1	32224983	R
												0.68954	0.000213686	PAX3		Body	cg24829778	2	223066461	R		-0.269549	0.00524954	VIPR1	S_Shore	Body	cg23517013	3	42544618	R
												0.68937	0.0010295	HIST1H1A	N_Shelf	TSS200	cg05816193	6	26018127	F		-0.269606	0.00405549	EMX2OS	N_Shore	Body	cg04256864	10	119292300	F
												0.689358	0.00526795	NA		intergenic	cg02344527	11	102702414	R		-0.269671	0.0010295	RORA		Body	cg15451980	15	60959637	R
												0.6893	0.000228763	NA	Island	intergenic	cg20607798	8	58055168	F		-0.269677	0.00340045	PLEC1	Island	Body	cg05141333	8	145048363	R
												0.689193	0.00114402	TM4SF1		1stExon	cg08124030	3	149095283	F		-0.269719	0.00316915	TFAP2A	Island	Body	cg06630455	6	10410494	F
												0.689168	0.000185984	ERMN		TSS1500	cg18425731	2	158184641	F		-0.269934	0.00310073	EBF2	N_Shore	Body	cg04679712	8	25898839	F
												0.688966	0.000315823	C16orf53	S_Shelf	3'UTR	cg15777760	16	29832180	R		-0.26996	0.00106012	ACOT6		5'UTR	cg09535072	14	74083773	F
												0.688889	0.00922861	SYCP1	Island	5'UTR	cg10440578	1	115397857	R		-0.269977	0.00286746	KIAA1026		Body	cg07209977	1	15224956	R
												0.688844	0.00131493	NA		intergenic	cg15513657	14	101244606	R		-0.270014	0.000581903	ISLR2	Island	5'UTR	cg07216112	15	74421739	F
												0.688807	0.000196964	NA		intergenic	cg00555085	16	87616248	F		-0.270079	0.00319485	NA		intergenic	cg26317555	5	34490653	R
												0.688759	0.000393253	NA		intergenic	cg18814699	7	36342851	F		-0.270128	0.00426272	GABBR1	N_Shore	Body	cg09842161	6	29598321	R
												0.688758	0.000321087	SYNJ2		Body	cg06327227	6	158439902	R		-0.270132	0.00207452	SPOCK2	S_Shore	TSS200	cg12623536	10	73848817	R
												0.688481	0.00157703	NA		intergenic	cg18980036	10	134646282	F		-0.270229	0.0027593	ALDH1L1		Body	cg14857193	3	125852009	R
												0.688462	0.00294723	NA		intergenic	cg01518607	6	27235891	F		-0.27023	0.0052571	AUTS2		Body	cg02800100	7	69110945	R
												0.688462	0.00213949	NA		intergenic	cg06679334	17	35241844	R		-0.270241	0.00215458	NA	Island	intergenic	cg23315589	18	45663048	F
												0.688269	0.000182827	TRPC4AP		Body	cg08423054	20	33596700	F		-0.270254	0.00182391	TFAP4	Island	Body	cg14844118	16	4311941	F
												0.688251	0.000370333	HERPUD1	N_Shore	TSS1500	cg09067465	16	56965519	R		-0.270268	0.000874731	NA	N_Shore	intergenic	cg18669966	2	176961753	R
												0.688225	0.000555949	RASSF5		Body	cg20595457	1	206753308	R		-0.270309	0.0040456	NA		intergenic	cg21809624	17	63569403	F
												0.688222	0.000708503	PLEKHH2		Body	cg20563666	2	43903842	R		-0.270341	0.00229397	NA	S_Shore	intergenic	cg06618356	16	73097364	F
												0.68817	0.00108559	NA		intergenic	cg01720616	7	16101713	F		-0.270481	0.00952311	SORCS2		Body	cg02239163	4	7720084	F
												0.688109	0.000300987	NA		intergenic	cg16725305	2	18780617	R		-0.270505	0.00435699	NA		intergenic	cg03250480	16	30689295	F
												0.688065	0.000275043	NOTCH4	S_Shore	Body	cg06023661	6	32164801	F		-0.27054	0.00660853	NA	N_Shore	intergenic	cg20672187	6	130686082	R
												0.687991	0.00157159	NA	Island	intergenic	cg27505492	12	133187045	R		-0.270544	0.0007545	NA	Island	intergenic	cg04143876	15	76639558	R
												0.687963	0.000195805	IFT122	S_Shore	Body	cg27193080	3	129160612	R		-0.270624	0.00194268	SLC7A5P2	S_Shore	TSS1500	cg03323695	16	21532809	F
												0.687938	0.00065884	ADAM5P		TSS200	cg10327428	8	39172022	R		-0.270659	0.0043081	NA	S_Shore	intergenic	cg21503646	7	121951622	F
												0.687903	0.00123974	SLC22A16	Island	TSS200	cg19980771	6	110798022	F		-0.270766	0.00685164	C11orf30		Body	cg16922658	11	76166866	F
												0.687785	0.00221939	DUSP1	N_Shore	3'UTR	cg02029908	5	172195602	R		-0.270838	0.00544893	TMEM88B	N_Shore	Body	cg13169132	1	1362340	F
												0.687765	0.000743541	WNT9A	N_Shore	Body	cg01428095	1	228134229	R		-0.270858	0.00303418	APBB1IP	Island	Body	cg16492341	10	26856105	F
												0.687723	0.00288415	BCAN	Island	Body	cg25773262	1	156616855	F		-0.270898	0.00886854	NA	N_Shore	intergenic	cg19092317	5	72739768	R
												0.687608	0.000303398	LYSMD2	S_Shore	TSS200	cg10941749	15	52030519	R		-0.270994	0.00155866	LYPD1	S_Shore	TSS1500	cg04462652	2	133429088	R
												0.687564	0.000593043	NA		intergenic	cg20387775	6	158136705	F		-0.271001	0.00607095	NA		intergenic	cg13818075	13	48391043	R
												0.687525	0.00130123	KIAA1467	N_Shore	TSS1500	cg07814122	12	13196942	F		-0.271134	0.000790158	NA	N_Shore	intergenic	cg02080531	5	153852760	F
												0.687386	0.00109718	APBB2		Body	cg17699214	4	40890013	R		-0.271157	0.00225604	TGFB1I1	Island	Body	cg05984244	16	31488238	F
												0.687294	0.00214787	RUNX3		Body	cg15498134	1	25246854	F		-0.271199	0.00760287	DMRT3	N_Shore	TSS1500	cg13853186	9	975997	F
												0.687289	0.000182827	NA	Island	intergenic	cg11310341	12	38532129	R		-0.271233	0.00728054	ANGPT1		Body	cg25116615	8	108457411	R
												0.687258	0.00107727	FLJ26850	N_Shore	TSS1500	cg21634218	19	50553699	R		-0.271382	0.00635262	NA	N_Shelf	intergenic	cg04205744	16	86606367	F
												0.687237	0.00304153	WNT3A	Island	Body	cg09511896	1	228246937	F		-0.271423	0.00579002	NTN1		Body	cg02172028	17	8957664	R
												0.687205	0.00308314	TCL1A	Island	TSS200	cg27089768	14	96180598	R		-0.271432	0.00167767	NA	Island	intergenic	cg12924402	2	218898511	F
												0.687074	0.0008613	NA	N_Shore	intergenic	cg06100756	17	43221575	R		-0.271456	0.00448816	EEFSEC		Body	cg24162603	3	127945858	F
												0.687063	0.00122456	SNRNP27		Body	cg14608581	2	70122240	R		-0.271462	0.000881313	ARHGAP23	S_Shore	3'UTR	cg24534926	17	36667484	F
												0.687015	0.00649651	NA	Island	intergenic	cg11585820	8	145925948	R		-0.271496	0.00309042	RABGGTB		Body	cg08702915	1	76253688	F
												0.686946	0.00121896	IL17D		Body	cg12475590	13	21288062	R		-0.271566	0.00566522	NA	Island	intergenic	cg07846297	4	174439990	R
												0.68691	0.000375235	HSPA2	Island	1stExon	cg15802091	14	65009101	R		-0.271589	0.000506032	MKX	S_Shore	TSS1500	cg02249292	10	28035655	F
												0.686892	0.000195264	ANKS6		Body	cg21182108	9	101553307	R		-0.271601	0.00248229	SLC13A4		TSS200	cg23715104	7	135413099	R
												0.686723	0.00240299	MPRIP		Body	cg01890836	17	17055584	R		-0.271608	0.00653599	TRAF3IP2		Body	cg06380725	6	111894647	R
												0.686705	0.00235726	TMEM217		5'UTR	cg06392574	6	37212272	R		-0.271646	0.00109715	ZC3H3	N_Shelf	Body	cg20490341	8	144549532	R
												0.686606	0.000348067	NA	Island	intergenic	cg10721834	19	22990066	R		-0.271694	0.00426377	NA	S_Shore	intergenic	cg19612191	15	96884949	F
												0.686534	0.00192379	TECR	N_Shelf	Body	cg01542019	19	14673053	R		-0.271788	0.00168273	RPTOR	Island	3'UTR	cg03890538	17	78938344	F
												0.686239	0.00409122	NA		intergenic	cg21252105	9	139459307	R		-0.271808	0.00124301	NA	N_Shore	intergenic	cg02573472	5	76940356	R
												0.686151	0.00027244	NA		intergenic	cg07201475	2	151768348	F		-0.271846	0.00335977	DLX6AS	N_Shelf	Body	cg17838545	7	96628435	R
												0.68604	0.00192177	TBKBP1	Island	Body	cg19784903	17	45786737	F		-0.272031	0.00704431	NA	Island	intergenic	cg21618620	12	54408427	R
												0.68594	0.000527968	ZSCAN18	Island	TSS200	cg17408527	19	58629967	R		-0.272032	0.00986252	FAM18A	Island	1stExon	cg03309770	16	10912478	R
												0.685694	0.000339446	PPAN	N_Shore	TSS1500	cg23098529	19	10216651	R		-0.272151	0.00606918	PLXNC1		Body	cg09366587	12	94559051	R
												0.685684	0.00102076	NA	S_Shore	intergenic	cg12320986	6	166140561	F		-0.272176	0.006157	NA	N_Shore	intergenic	cg15509361	7	19183325	R
												0.685646	0.000987191	CRISP2		TSS200	cg26715042	6	49681307	F		-0.272194	0.00357764	NA	Island	intergenic	cg16952974	6	100038656	R
												0.685486	0.000223177	NA	S_Shore	intergenic	cg00750555	16	22204290	F		-0.272228	0.00267085	FOXG1	S_Shore	1stExon	cg12150366	14	29238731	F
												0.685456	0.000699827	VEGFA	N_Shore	TSS1500	cg00539360	6	43737136	F		-0.27224	0.00971013	RIPK4	N_Shelf	Body	cg03079733	21	43183466	R
												0.685396	0.000954649	HIVEP3	S_Shore	Body	cg13170051	1	41982392	F		-0.272243	0.00462988	SPON1	N_Shore	TSS200	cg24258347	11	13983851	R
												0.68539	0.00106077	NA		intergenic	cg03002688	4	26152723	F		-0.272248	0.00476517	PHGDH	S_Shore	Body	cg14476101	1	120255992	R
												0.68529	0.00372958	NA		intergenic	cg06133910	13	34185230	R		-0.272251	0.00125276	TINAGL1		5'UTR	cg24873592	1	32042092	R
												0.685111	0.000237878	SKI	N_Shore	Body	cg26332488	1	2230640	R		-0.272303	0.00368764	EPHA4	N_Shore	Body	cg00692780	2	222434778	F
												0.685096	0.000296786	NA		intergenic	cg10904854	3	185742220	R		-0.272324	0.00548977	NA		intergenic	cg12757676	2	100799558	R
												0.685086	0.000643074	NA		intergenic	cg12252008	15	72448319	F		-0.272327	0.00797604	SLC14A2		5'UTR	cg18047353	18	43200979	F
												0.685032	0.00242943	NA		intergenic	cg06822067	10	31108101	F		-0.272464	0.0011425	PNMA2	Island	TSS1500	cg18235000	8	26372829	F
												0.684955	0.000208514	NA	Island	intergenic	cg23934700	14	105126697	F		-0.272564	0.00178839	NA	Island	intergenic	cg19560588	7	25892614	F
												0.684908	0.000539929	NFIX	Island	Body	cg08616111	19	13112808	F		-0.27257	0.00705322	C1orf175		Body	cg10210690	1	55138059	F
												0.684808	0.00177391	NA	N_Shelf	intergenic	cg10148419	10	134801678	F		-0.272624	0.00834444	NA	N_Shore	intergenic	cg17034331	5	77146318	F
												0.684798	0.000322406	SP100		Body	cg05091653	2	231281474	R		-0.272658	0.00746472	RAB26	S_Shore	Body	cg03486974	16	2199702	R
												0.68461	0.00170767	FAM198B		5'UTR	cg03304437	4	159092536	R		-0.27266	0.00511204	SIX2	S_Shore	3'UTR	cg02893453	2	45232888	F
												0.684408	0.000198579	SDR42E1	Island	5'UTR	cg21649442	16	82044960	F		-0.272712	0.00301875	ZNF532	N_Shore	TSS200	cg23309969	18	56529866	F
												0.684212	0.000182827	LTBR	Island	1stExon	cg26306994	12	6493521	F		-0.272748	0.00964443	NA	S_Shelf	intergenic	cg09175833	2	1598245	R
												0.684044	0.00302389	FGF12		Body	cg17611045	3	192289245	R		-0.272776	0.00177432	PITX2	N_Shore	TSS1500	cg17358883	4	111559134	R
												0.683979	0.000274183	TRIM26		5'UTR	cg27136023	6	30174651	F		-0.272949	0.00750344	HOXA3	N_Shore	5'UTR	cg24469729	7	27160520	R
												0.683882	0.000877464	FARS2		Body	cg14029759	6	5764816	R		-0.273058	0.00086091	WNT5B	N_Shore	5'UTR	cg24283049	12	1738110	F
												0.683812	0.000251309	NA		intergenic	cg10809507	12	1605950	R		-0.273187	0.00584027	PARK2		Body	cg03742724	6	161838997	R
												0.683683	0.00072035	MAPK3	S_Shore	TSS1500	cg08464513	16	30136024	R		-0.273192	0.000787631	NA	N_Shore	intergenic	cg11988733	2	176968814	R
												0.683457	0.000182827	NA		intergenic	cg19103950	7	104597924	R		-0.273285	0.00422233	NA	N_Shore	intergenic	cg08355659	12	54399190	R
												0.683419	0.00111177	SHANK2	N_Shore	Body	cg20843277	11	70672365	F		-0.273343	0.00559176	T	S_Shore	TSS1500	cg19954341	6	166583523	R
												0.683217	0.000195805	SCARB2	N_Shore	Body	cg13648715	4	77133417	R		-0.273355	0.00113248	WNT5B	N_Shore	5'UTR	cg25891078	12	1738035	R
												0.683208	0.00242472	PCSK2	Island	Body	cg16134686	20	17296161	F		-0.273443	0.00545968	NA	Island	intergenic	cg23989119	6	1608107	F
												0.683199	0.00023898	SYT11	N_Shore	TSS1500	cg06440960	1	155828926	F		-0.273469	0.00498434	SIPA1	Island	Body	cg24147428	11	65409760	R
												0.68309	0.00174956	TNXB		Body	cg13036593	6	32026299	R		-0.273483	0.000586065	STX8		Body	cg05500919	17	9234114	R
												0.682971	0.00300088	KRT3	Island	Body	cg08691567	12	53183930	F		-0.273622	0.00339954	CENPV	N_Shore	Body	cg20855296	17	16255560	R
												0.682919	0.00021132	CDC10L	Island	TSS200	cg17324941	10	38691791	F		-0.273626	0.00625013	ARL4C	N_Shore	3'UTR	cg15016771	2	235403218	R
												0.682915	0.000924406	FSCN2	Island	TSS1500	cg01512532	17	79495039	R		-0.273677	0.00334532	MIR149	Island	TSS200	cg06591185	2	241395313	R
												0.682793	0.00145435	UNK	N_Shore	TSS200	cg19302996	17	73780495	F		-0.273706	0.00167844	ZNF549	Island	TSS200	cg06458239	19	58038573	R
												0.682774	0.000273459	NA	N_Shelf	intergenic	cg23910340	12	58287143	R		-0.273732	0.00451364	HOXB2	S_Shore	TSS200	cg23530553	17	46622536	F
												0.682685	0.000294284	NA	Island	intergenic	cg05296266	18	15198176	F		-0.273863	0.00765401	STAC2	N_Shore	Body	cg05063952	17	37380697	F
												0.682629	0.000430254	APOL6		TSS1500	cg21205978	22	36044151	F		-0.274054	0.00243138	NA	Island	intergenic	cg22888787	17	27950276	F
												0.682508	0.000355336	C1orf86	S_Shelf	TSS1500	cg16117513	1	2139657	R		-0.274071	0.00345003	NA	Island	intergenic	cg23850174	10	22542726	F
												0.682471	0.000356333	C7orf50	S_Shore	Body	cg17830515	7	1151900	F		-0.274112	0.00333319	LCE6A		TSS1500	cg09417355	1	152814273	R
												0.682416	0.000436142	NA	Island	intergenic	cg09973514	11	58830424	F		-0.274121	0.00377963	AGAP1		Body	cg03167812	2	236970809	F
												0.68226	0.00136896	FAM101A		TSS200	cg26814987	12	124773668	F		-0.274141	0.00635289	NA		intergenic	cg24800616	8	61861713	R
												0.682224	0.000423984	ROR1		Body	cg00463746	1	64434320	R		-0.274189	0.00066654	C3orf59	N_Shore	Body	cg01012330	3	192634059	R
												0.682106	0.00285091	TATDN2	N_Shore	TSS1500	cg17978425	3	10289658	F		-0.274237	0.00620721	NA		intergenic	cg10587854	3	37011630	R
												0.682069	0.00922	NA	Island	intergenic	cg22288613	4	190962249	F		-0.274502	0.0075339	SLCO2A1		Body	cg14955235	3	133715223	R
												0.6817	0.000740718	FXYD2		Body	cg01142676	11	117695591	R		-0.274509	0.00427005	ZDHHC14		Body	cg01962471	6	157876936	F
												0.681674	0.000358394	NA		intergenic	cg07749597	5	42840698	R		-0.274559	0.00461985	NA		intergenic	cg27364650	3	43899898	F
												0.681603	0.000393369	NA	Island	intergenic	cg22968966	16	22959875	F		-0.274637	0.00209908	NA	Island	intergenic	cg00332937	5	72740460	F
												0.681559	0.00136949	TNXB	S_Shelf	Body	cg17295739	6	32049513	R		-0.274656	0.00432861	MT1A	N_Shore	TSS1500	cg06877200	16	56671862	R
												0.681524	0.00222266	NUMA1	N_Shore	5'UTR	cg07332880	11	71790279	F		-0.274911	0.00920892	CPNE5	Island	Body	cg21716693	6	36806882	R
												0.681413	0.000208	NA		intergenic	cg14234912	11	103677503	R		-0.274928	0.00081469	SH3BP2	Island	Body	cg23613051	4	2820428	F
												0.681163	0.000343419	PLEKHM2		Body	cg03343063	1	16023706	F		-0.274987	0.00339037	NA		intergenic	cg09644356	2	121322010	F
												0.681136	0.000312406	NUTF2		5'UTR	cg09869811	16	67897346	R		-0.275007	0.00181861	ESR1	S_Shore	Body	cg02720618	6	152129791	F
												0.68102	0.000687015	NA		intergenic	cg05772155	10	65801432	F		-0.275021	0.00778077	NA	S_Shore	intergenic	cg09758420	6	41343830	R
												0.680985	0.0015518	NA	N_Shore	intergenic	cg26367197	18	76307273	F		-0.275033	0.00188349	NA	N_Shore	intergenic	cg14016057	4	54975250	F
												0.680854	0.00953353	NXN		Body	cg23241448	17	750379	F		-0.275067	0.00100797	MEX3C	N_Shore	Body	cg27511678	18	48721148	R
												0.680824	0.00483145	LRRIQ3	N_Shore	5'UTR	cg13900770	1	74663636	F		-0.27523	0.0035724	TBC1D2B		Body	cg19708541	15	78292550	F
												0.680813	0.000556999	NA		intergenic	cg03571393	14	101244373	F		-0.275265	0.00456967	PTPRF	N_Shore	Body	cg04025127	1	44030580	F
												0.680647	0.000388429	NA		intergenic	cg27154651	6	30796209	F		-0.275382	0.00221231	ZIC4	N_Shore	TSS1500	cg11142389	3	147125765	F
												0.68049	0.000261977	FOLH1	Island	1stExon	cg25346915	11	49230036	F		-0.275447	0.00417437	TP53I11	Island	5'UTR	cg07619142	11	44971049	R
												0.680414	0.000555369	NA		intergenic	cg19269093	2	38496264	F		-0.275493	0.00298681	KCNH3		Body	cg25738529	12	49938018	F
												0.680368	0.00432162	NA		intergenic	cg04525002	17	6066300	F		-0.275505	0.00795602	OSR2	Island	5'UTR	cg14548272	8	99961122	F
												0.680265	0.000555949	NA		intergenic	cg16015593	14	51794932	R		-0.27562	0.00741656	SCD5		Body	cg21707633	4	83703977	F
												0.680262	0.000739602	ZFP3	Island	TSS1500	cg26609906	17	4981416	F		-0.275646	0.000502865	NA	S_Shore	intergenic	cg26926138	4	54960034	R
												0.680234	0.000274673	NA		intergenic	cg23200634	11	68709832	R		-0.275665	0.00729668	NA		intergenic	cg10350350	11	43983977	F
												0.680193	0.000586065	ZSCAN18	Island	TSS200	cg18693673	19	58629975	R		-0.275711	0.00129957	MIR19A	S_Shore	TSS1500	cg17799287	13	92001764	F
												0.680169	0.000197596	ESR1	N_Shore	TSS1500	cg01715172	6	152128024	R		-0.27573	0.00567384	GRHL2		Body	cg11945297	8	102514634	F
												0.680137	0.0017047	ATG4C		TSS1500	cg09756865	1	63249197	F		-0.275731	0.00371047	ITM2C	S_Shelf	Body	cg15262728	2	231733948	F
												0.680108	0.0012416	TMEM140		TSS1500	cg12577010	7	134832544	F		-0.275775	0.00484547	UNCX	Island	Body	cg16000637	7	1274142	R
												0.679895	0.000587401	ARMC7	S_Shelf	Body	cg23660755	17	73110554	R		-0.275789	0.00468078	FGFR2	N_Shore	5'UTR	cg01385327	10	123356336	R
												0.679874	0.00769182	LGI4	Island	3'UTR	cg27316970	19	35615638	R		-0.275873	0.0061869	CHST11		Body	cg11117177	12	105106514	R
												0.679713	0.000985395	NA		intergenic	cg02829654	1	236046939	R		-0.275953	0.00616297	INPP5A	N_Shore	Body	cg02676262	10	134527606	F
												0.679674	0.000228763	PCDHGA4	N_Shore	Body	cg21185686	5	140810433	R		-0.275976	0.000987417	ARHGAP23	Island	Body	cg01564268	17	36666953	F
												0.679642	0.000198579	NA	S_Shelf	intergenic	cg08716982	5	179640174	R		-0.276048	0.00948871	NR2F2	N_Shelf	Body	cg22283959	15	96880782	F
												0.679462	0.000182827	PHKG1		TSS200	cg08370546	7	56160770	R		-0.276132	0.00396571	ZIC4	N_Shore	TSS1500	cg08070771	3	147125758	R
												0.679433	0.000230825	S100A6	N_Shore	Body	cg01910639	1	153507779	R		-0.276132	0.00497761	TNXB	Island	Body	cg03236802	6	32055316	F
												0.679382	0.000592886	C8orf22		1stExon	cg12137156	8	49985021	F		-0.276233	0.00741274	SPTB		Body	cg10794733	14	65257245	R
												0.679376	0.00099081	SNX3	S_Shore	TSS1500	cg20710635	6	108582940	R		-0.276278	0.00423797	ZNF587	N_Shore	TSS1500	cg01607752	19	58360769	R
												0.67927	0.000194243	CDK5R1	N_Shore	TSS1500	cg04106785	17	30813145	R		-0.276405	0.000701029	NA		intergenic	cg20045394	17	36184576	R
												0.679259	0.00352244	MFSD3	N_Shore	TSS1500	cg09372546	8	145733659	R		-0.276548	0.00093446	NA	S_Shore	intergenic	cg07541200	5	43020238	R
												0.679187	0.000306932	ACTN3	S_Shore	Body	cg17435929	11	66327250	F		-0.276742	0.00310198	NA	Island	intergenic	cg14365070	17	48041570	R
												0.679187	0.000603859	NA	Island	intergenic	cg19623012	11	116371330	F		-0.276882	0.00802035	NRG2	S_Shore	Body	cg04636402	5	139284774	F
												0.679155	0.000870289	ATF7		5'UTR	cg02157894	12	53995504	F		-0.276898	0.0082556	NA	S_Shore	intergenic	cg08733172	4	174431860	R
												0.679119	0.00153136	NA		intergenic	cg18352516	3	177315226	F		-0.277008	0.00582392	HOXA4	Island	1stExon	cg00562553	7	27169740	F
												0.679074	0.000185984	ZNF177	Island	TSS200	cg07788092	19	9473691	F		-0.277086	0.00907009	AUTS2	S_Shore	Body	cg17960934	7	70096791	R
												0.679054	0.00122456	ARHGEF3		Body	cg07391913	3	56818298	F		-0.277093	0.00516766	LOC723809		Body	cg23081542	7	104563370	R
												0.678929	0.000614684	NA	S_Shore	intergenic	cg06635946	22	46470016	R		-0.277214	0.00253728	KCNJ9	Island	Body	cg20489026	1	160053931	F
												0.678923	0.000348629	NA		intergenic	cg26429381	2	217639206	F		-0.277219	0.00102217	KIF17	S_Shore	Body	cg24730688	1	21023823	R
												0.678793	0.000897626	ZFP36L1	Island	Body	cg01424562	14	69256677	R		-0.277278	0.00299822	GPRC5A	N_Shore	TSS1500	cg03353445	12	13043502	R
												0.678697	0.000481798	NA	Island	intergenic	cg04474085	4	77342550	F		-0.277491	0.00263594	NA		intergenic	cg01212215	8	49167054	R
												0.678693	0.00109718	HIST1H1A	N_Shelf	TSS200	cg15741433	6	26018084	R		-0.277532	0.00494046	NA	S_Shore	intergenic	cg16808587	4	174432425	F
												0.678638	0.000342178	L3MBTL4	N_Shelf	5'UTR	cg22163535	18	6411387	F		-0.277655	0.00759104	NA	Island	intergenic	cg17796461	15	31685823	F
												0.678629	0.000803875	C19orf54		3'UTR	cg14029117	19	41246769	R		-0.277664	0.00445163	NA	S_Shore	intergenic	cg06550177	7	5469535	R
												0.67835	0.000850342	SAMD4B		Body	cg15473329	19	39862918	F		-0.277909	0.0028084	TNS1		5'UTR	cg20751706	2	218785064	F
												0.678258	0.00113415	C21orf34		TSS200	cg19422019	21	17442803	F		-0.277965	0.00315233	TNIK	N_Shore	Body	cg23146833	3	171175866	F
												0.678108	0.000400956	ABCA8		Body	cg20561863	17	66905630	F		-0.277972	0.00304995	NA	Island	intergenic	cg27151303	7	27184821	R
												0.678087	0.000598208	NA		intergenic	cg01139699	15	49277592	F		-0.278006	0.0024918	CACNA1G		Body	cg14457311	17	48698799	R
												0.678071	0.000938561	IFI44L		TSS1500	cg00855901	1	79085765	F		-0.278023	0.00489482	EXT1		Body	cg20582388	8	119088760	F
												0.678007	0.00193147	WDSUB1		Body	cg04408104	2	160106670	F		-0.278053	0.00271648	LHFP		Body	cg08070725	13	39991764	R
												0.677992	0.000506286	LTV1	N_Shore	TSS1500	cg02885771	6	144163654	F		-0.278159	0.0025815	PAX9	Island	Body	cg06756919	14	37135898	R
												0.677913	0.000727944	ESR1	N_Shelf	5'UTR	cg01321962	6	152126441	R		-0.278206	0.008285	TNXB	Island	Body	cg15697476	6	32055474	R
												0.677909	0.00282069	NA		intergenic	cg10339295	14	101942203	R		-0.278206	0.00343708	C10orf41	Island	Body	cg03958038	10	77164227	R
												0.677881	0.000851477	ZBTB7A	N_Shore	5'UTR	cg13705556	19	4058760	R		-0.278262	0.0039239	NA		intergenic	cg05693530	2	134904350	R
												0.677879	0.000379022	KRT72	S_Shore	TSS200	cg22200736	12	52995358	R		-0.278461	0.000519171	ZIC1	N_Shore	TSS1500	cg16181396	3	147126206	F
												0.67778	0.00109414	NA		intergenic	cg01119686	3	13318911	R		-0.278497	0.00574105	NA	S_Shore	intergenic	cg01170045	14	60982832	R
												0.677523	0.00320765	APC2	N_Shore	Body	cg11775595	19	1453909	R		-0.278501	0.0077757	NA	S_Shore	intergenic	cg07959469	15	96885197	F
												0.6775	0.000376131	TRIM6-TRIM34		Body	cg11831003	11	5646029	F		-0.278512	0.00438232	NR2F2	S_Shelf	TSS200	cg04308089	15	96869027	R
												0.677412	0.000982043	SSH2		Body	cg14426167	17	27972099	F		-0.278623	0.00673805	TCF21	N_Shore	TSS1500	cg13212956	6	134209935	F
												0.677349	0.000927299	STUB1	Island	Body	cg27190398	16	731844	R		-0.278672	0.00163097	TMCO7		Body	cg03696603	16	69111974	F
												0.677338	0.0060325	MGC14436		TSS200	cg06892868	12	110211321	F		-0.278679	0.00172462	NRGN	Island	3'UTR	cg21296513	11	124616925	R
												0.677174	0.000700143	NA	S_Shelf	intergenic	cg13446584	7	74024953	F		-0.278715	0.00180844	RBM24	S_Shore	TSS200	cg02311932	6	17282853	F
												0.677156	0.00167724	DIP2C		Body	cg12808565	10	729259	F		-0.278743	0.00857194	NA		intergenic	cg19439043	17	37719913	R
												0.677106	0.00160241	NA	N_Shelf	intergenic	cg27657532	19	2923847	R		-0.278784	0.00230857	TNXB	Island	Body	cg21460606	6	32055402	R
												0.677027	0.00284283	NA		intergenic	cg14825735	6	1594066	R		-0.27885	0.000370666	NA	Island	intergenic	cg04291842	10	131767159	F
												0.676916	0.00187691	EIF4E	S_Shore	5'UTR	cg00876501	4	99850885	R		-0.278869	0.00422538	FAM59A	S_Shore	TSS1500	cg06972911	18	30051803	F
												0.676891	0.000338263	OTUD7A		Body	cg26469387	15	31846670	F		-0.279001	0.00863317	FOXJ1	S_Shore	TSS1500	cg16861241	17	74138396	R
												0.676847	0.000198803	NA	Island	intergenic	cg07197785	1	111813690	R		-0.279012	0.00225255	EVX1	N_Shore	TSS1500	cg07104209	7	27281872	F
												0.676766	0.000233157	C1orf86	S_Shore	TSS200	cg05523897	1	2139175	R		-0.279154	0.0021076	NA	N_Shelf	intergenic	cg15897635	1	220697615	R
												0.67668	0.000285955	NA		intergenic	cg19529621	12	2045722	R		-0.279171	0.00847939	NA		intergenic	cg12256362	2	9251149	R
												0.676631	0.000291972	AOC2		TSS200	cg19317715	17	40996578	F		-0.279307	0.00466022	NA	N_Shore	intergenic	cg15931168	5	72528678	F
												0.676578	0.000191525	SNX33	S_Shelf	Body	cg11445542	15	75943684	R		-0.279325	0.00126382	NA	S_Shore	intergenic	cg09775260	12	115106932	R
												0.67654	0.000208514	HS2ST1		Body	cg15900052	1	87404379	F		-0.279389	0.000973867	RGS12	N_Shore	Body	cg05154546	4	3373555	F
												0.676385	0.0039103	MGC14436		TSS200	cg09251362	12	110211325	F		-0.279422	0.000967026	LOC100240735	S_Shore	TSS1500	cg01511151	12	54475905	R
												0.676365	0.0015552	NA	S_Shore	intergenic	cg07475394	17	79466438	R		-0.279429	0.00698962	FIGN	S_Shore	TSS1500	cg18834375	2	164593810	R
												0.676336	0.00138339	NA		intergenic	cg06832677	2	119976764	F		-0.279546	0.00905517	LOC641518	N_Shore	TSS1500	cg24023289	4	109087312	F
												0.676314	0.000601624	C1QTNF8	Island	3'UTR	cg09250458	16	1139916	F		-0.279584	0.00149403	LDLRAD3		Body	cg14180029	11	36131322	F
												0.676313	0.00175029	FAM46A	N_Shore	Body	cg04346283	6	82459454	F		-0.279637	0.00276867	TRAF5		5'UTR	cg11824945	1	211519171	R
												0.67626	0.000306085	NA		intergenic	cg02326949	8	126581837	R		-0.279661	0.00440786	PRDM8	S_Shore	5'UTR	cg16117799	4	81106857	R
												0.676128	0.00084816	ACBD3	N_Shore	Body	cg18385299	1	226373204	R		-0.279729	0.00448917	GPR68	S_Shore	TSS200	cg25054390	14	91720372	F
												0.676121	0.000476355	NA	N_Shore	intergenic	cg13398947	6	30418494	F		-0.279736	0.00455109	NA	N_Shelf	intergenic	cg15935315	6	5992802	R
												0.676032	0.00190989	NA		intergenic	cg27275023	3	107676222	R		-0.279796	0.00675036	NA		intergenic	cg23080355	1	95119714	F
												0.675986	0.000310958	MAP4	N_Shore	5'UTR	cg05242416	3	48128669	F		-0.279856	0.00753983	GATA2	Island	5'UTR	cg22801992	3	128210000	R
												0.675974	0.0028569	NA		intergenic	cg17504394	17	70339295	F		-0.279889	0.00692137	NA	Island	intergenic	cg07300060	16	54323335	R
												0.675953	0.00188606	VAT1L		Body	cg26956007	16	77904190	F		-0.27992	0.00724541	CMTM4		3'UTR	cg04394390	16	66650803	R
												0.675861	0.000223177	NA	Island	intergenic	cg15919816	4	2431872	F		-0.279969	0.00100903	SIM1	N_Shore	Body	cg02764478	6	100904316	F
												0.675818	0.000720404	NA		intergenic	cg22843803	11	65196125	F		-0.279983	0.00739938	PLEC1	Island	Body	cg08455275	8	145047979	F
												0.675782	0.000930467	NA	Island	intergenic	cg02556855	16	87250516	F		-0.279985	0.0074362	NA	Island	intergenic	cg09334277	10	119312077	R
												0.67558	0.000251215	RXFP3	Island	1stExon	cg05574272	5	33938213	F		-0.279991	0.00144826	GJA3	Island	TSS1500	cg22900415	13	20736075	R
												0.67557	0.000691165	NA		intergenic	cg08160085	12	2045730	R		-0.280022	0.00755963	MAML3		Body	cg10136560	4	140737518	F
												0.675535	0.000348154	DIP2C		Body	cg05450336	10	729916	R		-0.280078	0.000838789	NA		intergenic	cg01331772	2	131094827	F
												0.675524	0.000253651	NA		intergenic	cg11595635	5	2634163	R		-0.280099	0.00467109	NA	S_Shore	intergenic	cg17180237	1	119545275	F
												0.675518	0.000436522	C7orf50	N_Shelf	Body	cg04606995	7	1116361	F		-0.280132	0.00648667	NA	N_Shore	intergenic	cg27198632	4	174429263	R
												0.675491	0.000413712	C22orf26	N_Shore	Body	cg26759223	22	46448690	R		-0.28015	0.00237102	C11orf66		TSS200	cg10949576	11	61248556	R
												0.675424	0.00624431	NEAT1	Island	Body	cg09411730	11	65190946	R		-0.280162	0.000676866	NA	Island	intergenic	cg19695978	15	70877381	R
												0.675345	0.000766163	NA		intergenic	cg16647844	1	232903627	R		-0.280162	0.000832242	FLNB		Body	cg12194336	3	58067906	F
												0.675256	0.000192243	PCDHGA4	S_Shelf	Body	cg00048743	5	140782367	F		-0.280174	0.00395419	C10orf105		5'UTR	cg20390554	10	73479696	R
												0.675238	0.0013543	NA		intergenic	cg05088892	16	86029443	F		-0.280189	0.0063305	COMP	Island	TSS200	cg19907305	19	18902117	R
												0.675213	0.000271458	NA	N_Shelf	intergenic	cg02795014	17	77016153	F		-0.280198	0.00121166	HOXD3	N_Shore	3'UTR	cg21902187	2	177037710	R
												0.675056	0.000813739	NA		intergenic	cg20379593	11	65198023	F		-0.280222	0.0033469	NA	S_Shore	intergenic	cg02863169	2	45173548	R
												0.674937	0.00278922	TNXB		Body	cg06365270	6	32026350	F		-0.280431	0.00747731	MGST1		TSS1500	cg10449466	12	16505650	F
												0.674839	0.000769033	SMAD3		Body	cg25594736	15	67391147	R		-0.280467	0.00658485	C8orf12		Body	cg16103604	8	11284912	R
												0.674838	0.000544651	NA		intergenic	cg12284769	12	125259369	R		-0.280485	0.00741459	STK32C		Body	cg16652747	10	134062522	R
												0.674734	0.00145127	NA		intergenic	cg02928476	7	98311382	R		-0.280575	0.0049606	FBP1	S_Shore	TSS200	cg06705237	9	97402555	R
												0.674712	0.000494013	PLA2G5		1stExon	cg25974901	1	20396750	R		-0.280666	0.00762644	PCDH7	Island	1stExon	cg04105342	4	30724841	F
												0.674656	0.000519316	NA		intergenic	cg09167632	2	228690907	R		-0.280741	0.00545269	GABRB2	N_Shore	Body	cg21901643	5	160973008	R
												0.674614	0.00915509	NA	Island	intergenic	cg03134157	8	145926089	R		-0.280875	0.0054829	GALNT6	S_Shore	TSS1500	cg25360385	12	51786547	R
												0.674539	0.000736676	WISP2		TSS200	cg02481642	20	43343760	F		-0.280937	0.00146261	NA		intergenic	cg24927841	8	129702875	R
												0.674455	0.00656693	SLC9A3	Island	Body	cg12833872	5	501863	R		-0.280974	0.00592432	SRCIN1	Island	Body	cg14122138	17	36719737	F
												0.674426	0.00213171	NA	N_Shelf	intergenic	cg01815783	4	1047043	F		-0.280997	0.00991466	NA		intergenic	cg24513387	8	1273604	F
												0.67438	0.000229919	C7orf50		Body	cg16284684	7	1164063	F		-0.280999	0.000817998	PALM2-AKAP2	N_Shore	Body	cg15083233	9	112810402	F
												0.674379	0.000255784	NA	S_Shore	intergenic	cg05373251	17	79451985	R		-0.28106	0.00948342	PAX9	N_Shore	TSS1500	cg19842809	14	37125997	F
												0.674365	0.00193085	DFNA5	S_Shore	TSS1500	cg07504598	7	24797786	R		-0.281143	0.00624574	NCOR2		5'UTR	cg07928378	12	124989278	F
												0.674353	0.00219416	LOC90784		Body	cg26322739	2	86248333	R		-0.281177	0.00209325	NA		intergenic	cg14834925	5	124142396	R
												0.674297	0.000551601	HPN	Island	5'UTR	cg24139898	19	35531817	R		-0.281264	0.00374134	ARHGAP22		Body	cg12161982	10	49802919	R
												0.674257	0.000463573	BCL6	N_Shore	5'UTR	cg05663031	3	187453721	R		-0.281415	0.00186044	EMX2	S_Shore	Body	cg20038591	10	119306659	R
												0.674223	0.00133624	PTPRS		5'UTR	cg16668176	19	5308893	R		-0.281417	0.0011849	NA	S_Shore	intergenic	cg26461417	4	184719929	F
												0.674199	0.000883257	C14orf180		TSS200	cg20322886	14	105045972	F		-0.281446	0.0039239	NA	N_Shore	intergenic	cg06535749	1	220699960	F
												0.674193	0.000198803	EIF4G1		Body	cg10776533	3	184037459	R		-0.281516	0.00232293	NA	N_Shore	intergenic	cg13710279	10	103538476	F
												0.674081	0.000746492	NA		intergenic	cg24949191	5	73969223	F		-0.281531	0.00427515	SLC22A11	N_Shore	Body	cg00270878	11	64334217	R
												0.674058	0.000355336	NA	Island	intergenic	cg02962944	7	127912035	R		-0.281553	0.00726416	MT1H	Island	TSS200	cg02548364	16	56703551	F
												0.674053	0.0012316	EPHX1		Body	cg05935800	1	226023590	F		-0.281561	0.000899661	OSR1	Island	Body	cg02172492	2	19553422	R
												0.674041	0.000848865	ADAMTS8	N_Shore	Body	cg23886747	11	130297197	R		-0.281716	0.00497013	KIF12	Island	TSS200	cg07740525	9	116861532	R
												0.674018	0.00257691	POU6F2		Body	cg19762533	7	39311400	R		-0.281784	0.00780784	KIF12	Island	TSS200	cg17465304	9	116861442	F
												0.673994	0.00402005	KIAA1529	Island	Body	cg14015656	9	100070142	R		-0.281859	0.00848842	NA		intergenic	cg12910087	4	175140004	R
												0.67399	0.000223177	SLC12A9	Island	Body	cg04742719	7	100463759	R		-0.281869	0.00155027	NA		intergenic	cg23230929	2	87883547	F
												0.673981	0.00297035	ANKMY1	Island	5'UTR	cg25810938	2	241497060	F		-0.281972	0.00145852	LOC84931		Body	cg23006519	2	121223740	R
												0.67381	0.000875671	ESPN	Island	Body	cg09809932	1	6515597	R		-0.282239	0.00594727	CBX8	N_Shore	Body	cg04986373	17	77768687	F
												0.673772	0.00050437	ADAM5P		TSS200	cg11199639	8	39172111	F		-0.282253	0.00926747	NA	Island	intergenic	cg05071046	16	54325583	R
												0.673761	0.000844928	ESRRA	N_Shelf	Body	cg07204662	11	64081430	F		-0.282369	0.00176154	WWOX		Body	cg07674304	16	78585546	R
												0.67357	0.000476467	TTLL1	S_Shore	TSS1500	cg22637865	22	43486524	F		-0.282375	0.00109697	SERGEF		Body	cg05274650	11	17928213	R
												0.673496	0.00437272	COL6A3		5'UTR	cg01409709	2	238322334	F		-0.282412	0.00315119	SHROOM3	Island	Body	cg22050253	4	77507338	F
												0.673494	0.000282412	NA		intergenic	cg05534148	7	1398159	F		-0.282445	0.000943897	SLC22A23		Body	cg04096758	6	3424087	R
												0.673439	0.000838538	ERGIC1		Body	cg15101394	5	172296781	R		-0.282475	0.00439023	NA	S_Shore	intergenic	cg20498637	6	41439456	R
												0.673381	0.00096303	SPATA2	N_Shore	5'UTR	cg19277884	20	48530309	F		-0.282533	0.0017662	GCK	S_Shore	Body	cg23381646	7	44187310	R
												0.673353	0.00639005	FLJ44606	Island	5'UTR	cg27097438	5	126409153	F		-0.282539	0.006041	KLF11	N_Shore	TSS1500	cg05647197	2	10182525	R
												0.673312	0.00033142	NA		intergenic	cg06718369	4	153028110	F		-0.282547	0.00730307	LHX4	Island	Body	cg13877482	1	180202256	F
												0.673309	0.000991531	RBM20		Body	cg25252197	10	112580109	F		-0.282551	0.00184195	SLC7A5P1	S_Shore	TSS1500	cg26940535	16	29626077	F
												0.67315	0.00297492	NA		intergenic	cg21255880	6	17033543	R		-0.282569	0.00102229	ITPR3		Body	cg07713849	6	33624841	F
												0.673134	0.00954441	ACSF2	Island	Body	cg25792518	17	48545950	R		-0.282814	0.000792978	MKX	S_Shore	TSS1500	cg08815081	10	28035731	R
												0.673113	0.00154929	GPR75	Island	5'UTR	cg19592277	2	54086854	R		-0.282836	0.00320917	NA	N_Shore	intergenic	cg05536998	18	46500646	R
												0.673106	0.000362618	ITIH2		TSS200	cg06440087	10	7745191	R		-0.282948	0.00751548	NA	S_Shelf	intergenic	cg17285448	7	27173480	R
												0.673055	0.000208514	NA		intergenic	cg03737787	1	2899656	F		-0.282961	0.00561231	SLC29A2	N_Shore	Body	cg23250019	11	66138472	F
												0.672817	0.00299714	FAM46A	N_Shore	Body	cg22388948	6	82460558	R		-0.283041	0.00108496	EGR3	Island	Body	cg03127416	8	22548006	R
												0.672748	0.000708405	LOC84856	Island	Body	cg16633951	10	42971575	R		-0.283058	0.00584079	NA	N_Shore	intergenic	cg13454941	19	15832571	F
												0.67271	0.000207895	PCDHGA4	N_Shore	Body	cg21908557	5	140762305	R		-0.283108	0.000930524	LOC100132215	Island	TSS1500	cg00445126	2	63276010	F
												0.672691	0.00565942	NA	Island	intergenic	cg10290504	11	116578271	F		-0.283123	0.000434593	ZBED3	Island	Body	cg08821656	5	76373091	F
												0.672622	0.000434871	NFIX	Island	Body	cg10157208	19	13112449	R		-0.283172	0.00806718	NA		intergenic	cg04334496	6	133953605	R
												0.6726	0.00122075	PTPRF	Island	Body	cg10881128	1	44031826	R		-0.283226	0.00728356	C1orf87	S_Shore	TSS1500	cg09851465	1	60539671	F
												0.672542	0.000943247	NA		intergenic	cg07591362	1	232278709	F		-0.28348	0.00696155	NA		intergenic	cg04122358	8	2591265	R
												0.672501	0.000315492	AGAP1		Body	cg07546943	2	236523362	F		-0.283515	0.00487488	SCUBE3	S_Shore	Body	cg08799655	6	35183390	F
												0.672428	0.000637861	NA		intergenic	cg06370094	12	130555091	F		-0.28357	0.00622865	PRKCZ	N_Shore	TSS1500	cg14417954	1	1981217	R
												0.672423	0.000726854	NEK9	Island	TSS200	cg09944325	14	75593969	R		-0.283619	0.00410574	RNF130	N_Shelf	Body	cg26816636	5	179495386	R
												0.672379	0.000259608	SLC12A9	Island	Body	cg01008256	7	100463985	R		-0.283701	0.00458994	LOC146880	Island	Body	cg12854371	17	62776373	F
												0.672356	0.000748728	WDR20	S_Shore	Body	cg10557552	14	102681613	F		-0.283792	0.000446258	NA	N_Shore	intergenic	cg06639166	6	100913923	F
												0.672203	0.00683219	NA	Island	intergenic	cg00118783	16	1069760	F		-0.283797	0.00407602	NA		intergenic	cg01820954	6	37094888	R
												0.672148	0.000249155	TMEM181		Body	cg16754857	6	159052400	R		-0.28395	0.00915536	NA		intergenic	cg20715809	15	79471484	F
												0.672059	0.000844946	NA		intergenic	cg21350860	2	173080153	R		-0.283973	0.00118088	HOXA6	Island	TSS200	cg22469274	7	27187553	F
												0.671918	0.00847143	STMN1	Island	TSS1500	cg14076195	1	26233459	F		-0.283975	0.00805985	AGAP1		Body	cg11007962	2	236923454	F
												0.671908	0.000251131	BHLHE40	Island	Body	cg02220837	3	5024773	F		-0.283976	0.0074814	TBX3	Island	Body	cg00347620	12	115109730	R
												0.671775	0.000246551	APC	S_Shore	5'UTR	cg11479000	5	112044832	F		-0.284059	0.00187921	NA	N_Shore	intergenic	cg04335293	2	24713157	F
												0.671773	0.00391114	TNNI2		TSS1500	cg25830305	11	1859381	R		-0.284064	0.00820466	NA	N_Shore	intergenic	cg21364077	6	41394456	R
												0.671736	0.000215638	SLC25A33	S_Shelf	Body	cg26607031	1	9602701	R		-0.284124	0.00267157	NA	Island	intergenic	cg24525176	1	47909931	F
												0.671641	0.000537405	ELFN1	N_Shore	5'UTR	cg27165456	7	1782577	R		-0.284143	0.00512976	KCNE1	N_Shelf	5'UTR	cg20240715	21	35828503	R
												0.671592	0.00305732	HRNBP3		5'UTR	cg17531849	17	77311766	F		-0.284192	0.00757771	NA	N_Shelf	intergenic	cg05920420	1	29210117	R
												0.671507	0.000387321	PCDHGA4	S_Shelf	Body	cg11014124	5	140782297	R		-0.284231	0.00261531	NA		intergenic	cg23695990	12	95967811	R
												0.671477	0.00416629	DCN		1stExon	cg04018214	12	91572199	F		-0.284497	0.00440203	DLEU7	S_Shore	TSS1500	cg03389701	13	51418221	F
												0.671455	0.000462495	NA		intergenic	cg06354695	1	212643521	F		-0.284581	0.00309619	NA		intergenic	cg16164607	1	14462810	F
												0.671454	0.000298441	NA		intergenic	cg27086900	14	101244542	R		-0.284587	0.00301952	NA		intergenic	cg00456299	1	22677736	R
												0.671426	0.000838789	NA		intergenic	cg00125005	7	2528398	R		-0.284591	0.000992886	NA	N_Shelf	intergenic	cg18273593	1	152183562	F
												0.671338	0.000555369	C14orf159		5'UTR	cg10297617	14	91610405	F		-0.284704	0.00548611	ARHGEF3		Body	cg07186032	3	56950340	F
												0.671318	0.00745482	ZCCHC14		1stExon	cg00767000	16	87525307	R		-0.284761	0.0035313	TOM1L1	S_Shore	Body	cg27210390	17	52978583	F
												0.671089	0.00163376	NA		intergenic	cg09169796	15	67228757	F		-0.284896	0.00253655	AGAP1		Body	cg22764497	2	236716219	R
												0.671048	0.000195805	BHMT2	S_Shore	Body	cg03400060	5	78365801	R		-0.285009	0.00126057	NTN1	S_Shore	Body	cg16107528	17	8928451	F
												0.670982	0.000367491	NA	S_Shore	intergenic	cg24954207	3	128217091	F		-0.285109	0.00446315	LRRK1		Body	cg00333828	15	101540762	R
												0.670913	0.00030967	NAPG	N_Shore	TSS1500	cg07392482	18	10524910	F		-0.285127	0.00261457	NA	Island	intergenic	cg10981651	5	153853545	F
												0.670884	0.00547531	MAP4K3	S_Shore	TSS1500	cg11491749	2	39665186	R		-0.285134	0.00732492	NA	N_Shore	intergenic	cg08777421	7	1285084	R
												0.670867	0.00043219	CHST3		5'UTR	cg09686390	10	73735333	R		-0.285153	0.00222728	FOXK1	N_Shore	Body	cg06287775	7	4784174	R
												0.670784	0.000566245	AKAP8L	S_Shore	TSS1500	cg26608718	19	15530737	R		-0.285174	0.00197555	FLJ22536		Body	cg11161497	6	21826525	F
												0.670765	0.00110719	TPM4	N_Shore	TSS1500	cg19534021	19	16178091	F		-0.285235	0.00788037	AGAP1		Body	cg22248286	2	236849184	R
												0.670731	0.000182827	C9orf16	S_Shore	Body	cg13637871	9	130924728	R		-0.285312	0.00631246	CYP4F8		TSS200	cg07512206	19	15725989	F
												0.67066	0.0009824	NA		intergenic	cg02477838	6	1136654	R		-0.285397	0.00520954	NA	S_Shore	intergenic	cg06372850	2	164205188	R
												0.670505	0.00162627	NA		intergenic	cg04398285	10	13424851	R		-0.285397	0.00416412	NA	Island	intergenic	cg22507154	1	91185233	R
												0.670354	0.000835056	NA	S_Shore	intergenic	cg11024728	7	1425807	F		-0.285449	0.00207431	ASAP1		Body	cg14420490	8	131303466	R
												0.670292	0.000626904	HFE		Body	cg20485758	6	26088446	F		-0.285561	0.000492925	NA	Island	intergenic	cg02060566	12	114878954	R
												0.670279	0.00100903	NA		intergenic	cg09740468	6	3025325	F		-0.285571	0.00725412	HOXA5	Island	TSS1500	cg23454797	7	27183990	F
												0.670204	0.000237401	COL23A1		Body	cg06752267	5	177799205	R		-0.285592	0.000231282	NA	N_Shore	intergenic	cg23133011	11	122847242	F
												0.670088	0.000344641	KIAA1328		3'UTR	cg21107889	18	34802732	F		-0.285702	0.00218485	PAX8	N_Shelf	Body	cg02675527	2	114030824	F
												0.669974	0.000879998	DIXDC1		Body	cg26970042	11	111815419	F		-0.285746	0.00849136	BCL11A		Body	cg23556108	2	60680616	F
												0.669948	0.00057241	NA		intergenic	cg04755386	2	109622481	R		-0.285765	0.00703652	NA		intergenic	cg05015996	14	56219430	F
												0.669864	0.000468642	ESR1		TSS1500	cg18745416	6	152011399	F		-0.285833	0.00626154	SIM2	S_Shore	Body	cg10500362	21	38074393	F
												0.669848	0.000969381	DCAF8		Body	cg08897054	1	160189219	F		-0.28606	0.00336544	NA	Island	intergenic	cg01337391	16	54324358	R
												0.669819	0.000325873	ZSCAN12L1		TSS200	cg18105139	6	28058856	F		-0.286176	0.00155945	NA	S_Shelf	intergenic	cg15841205	14	37056458	R
												0.669616	0.000817507	VAPA	S_Shore	Body	cg20670923	18	9915771	F		-0.28625	0.00417962	SOX13	S_Shelf	5'UTR	cg14790107	1	204047878	R
												0.669384	0.00257135	XAF1		5'UTR	cg13013900	17	6659326	R		-0.286258	0.00554416	MAP3K14		5'UTR	cg16826777	17	43376882	F
												0.66936	0.000268517	NEIL3	N_Shore	TSS1500	cg10683527	4	178230606	R		-0.286315	0.00324837	FLG		TSS1500	cg13447818	1	152298884	R
												0.669352	0.00129088	VGLL4	N_Shelf	Body	cg22079057	3	11680536	R		-0.28635	0.00285055	NA	Island	intergenic	cg11563680	6	100917397	F
												0.669266	0.000399982	FAM69A	N_Shore	Body	cg22128645	1	93425802	R		-0.286385	0.00806327	DPF3	S_Shore	TSS1500	cg14242696	14	73361964	F
												0.669179	0.00057255	SCAI		Body	cg13856340	9	127888818	R		-0.286521	0.0024495	SLIT3		Body	cg18364770	5	168310523	R
												0.669135	0.00310169	ADAP1	N_Shelf	Body	cg15483084	7	956502	F		-0.286579	0.000856863	NA	Island	intergenic	cg10804656	10	22623460	F
												0.669062	0.000182827	NDE1		Body	cg10185478	16	15767006	F		-0.286678	0.000489103	BAHCC1	Island	Body	cg06636541	17	79374515	R
												0.669045	0.000348629	GRID1	Island	Body	cg26679004	10	88023135	R		-0.286691	0.0025636	TWIST1	S_Shore	TSS1500	cg16168668	7	19158566	F
												0.668974	0.000426853	GNA12	N_Shore	Body	cg01670430	7	2773010	F		-0.286843	0.000635447	SIM1	N_Shore	1stExon	cg12865837	6	100911526	F
												0.668803	0.000270634	NA		intergenic	cg00791430	14	104979474	R		-0.286922	0.000809228	NA		intergenic	cg06275788	10	114592021	F
												0.668787	0.000195805	NA	N_Shelf	intergenic	cg03789791	16	29166049	F		-0.286966	0.000979081	NA	N_Shore	intergenic	cg18595065	5	72597126	F
												0.668723	0.00116574	NA		intergenic	cg07898087	4	17060364	F		-0.286992	0.00454413	TMCO3	S_Shelf	Body	cg23167246	13	114150035	R
												0.668639	0.000812438	NA	N_Shelf	intergenic	cg09508671	16	85194020	R		-0.287028	0.00729966	ERBB3	S_Shore	Body	cg00907267	12	56474771	R
												0.668619	0.000336724	NA		intergenic	cg20506745	2	2581285	R		-0.287058	0.00341259	TCF21	Island	1stExon	cg04467618	6	134210946	F
												0.668599	0.000818003	CPT1B	S_Shore	TSS200	cg17137457	22	51017166	R		-0.287062	0.000996734	NA		intergenic	cg19949948	17	19361230	R
												0.668581	0.00115351	CRYGS		TSS200	cg17879636	3	186262330	F		-0.287123	0.00336089	PRPH	N_Shore	TSS200	cg22379213	12	49688844	F
												0.668578	0.00133072	NA		intergenic	cg05514903	8	49494173	R		-0.28725	0.000288969	NAV2		TSS1500	cg19222784	11	20044428	F
												0.66856	0.000626904	NA	Island	intergenic	cg13253210	10	132365700	R		-0.28731	0.000475173	NA	Island	intergenic	cg19402991	2	164204915	R
												0.668469	0.0019824	SCOC		TSS200	cg23188579	4	141264558	F		-0.287361	0.00261021	NA		intergenic	cg26802564	1	30446406	F
												0.668459	0.000616316	NA		intergenic	cg09718037	12	117042854	F		-0.287392	0.000649197	NA		intergenic	cg04931126	3	78084695	F
												0.66844	0.000212905	NA		intergenic	cg16045823	7	73295154	F		-0.287476	0.00428346	NA		intergenic	cg02106822	15	22474401	R
												0.668399	0.00146334	PTP4A2	S_Shore	TSS1500	cg16401270	1	32404469	R		-0.287485	0.00326557	SDK2		Body	cg26504421	17	71339361	R
												0.668361	0.000263389	NA		intergenic	cg03277898	7	2518824	F		-0.287571	0.00426958	KDM1B		Body	cg04231636	6	18186411	F
												0.668315	0.000673935	NA	Island	intergenic	cg24634568	1	43250769	R		-0.287826	0.0063352	USP24		Body	cg16245868	1	55547090	R
												0.668254	0.000239497	MAML2		Body	cg20820259	11	95733601	R		-0.287843	0.00634276	KIFC3		Body	cg03661817	16	57831745	R
												0.668235	0.000384833	NA		intergenic	cg05784193	1	192847589	F		-0.287945	0.00994962	NA	N_Shore	intergenic	cg18507732	14	65345681	R
												0.668226	0.0003983	CARD14	N_Shelf	Body	cg24206431	17	78161467	R		-0.287991	0.00188616	ZIC1	Island	Body	cg16209664	3	147131146	R
												0.668185	0.00064351	NA		intergenic	cg01432329	10	131005737	F		-0.288011	0.00174182	ESR1	Island	Body	cg00920970	6	152129388	F
												0.668069	0.000230131	NA	S_Shore	intergenic	cg02282631	5	42953543	F		-0.288032	0.00149403	RSRC2	S_Shore	TSS1500	cg17858911	12	123012351	F
												0.667923	0.000443954	NA		intergenic	cg24845933	13	98126969	R		-0.288041	0.00219004	VWF	Island	Body	cg25027788	12	6167002	R
												0.667829	0.000585737	NA		intergenic	cg04667114	13	34185082	F		-0.288071	0.00231976	CYP26B1		3'UTR	cg05414442	2	72358024	R
												0.667816	0.000419991	DDX10		Body	cg15307022	11	108675287	R		-0.288193	0.000883444	TARSL2		Body	cg24799460	15	102251213	F
												0.667796	0.00855217	MCF2L	Island	Body	cg05315334	13	113656212	R		-0.288256	0.000280933	TEAD1		5'UTR	cg14381919	11	12701969	F
												0.66774	0.00371356	NA		intergenic	cg16711011	2	568198	F		-0.288259	0.000833882	FAM108B1	N_Shore	5'UTR	cg07194321	9	74524266	R
												0.667718	0.00656926	NA	S_Shore	intergenic	cg17125472	11	69259831	F		-0.288278	0.00248531	SPPL3		Body	cg07718303	12	121261039	F
												0.667624	0.000314761	NA		intergenic	cg22316614	17	70636625	F		-0.288363	0.00503105	PAPPA	N_Shore	TSS200	cg08189448	9	118915907	F
												0.667609	0.00161138	HSPA2	N_Shore	TSS1500	cg12120359	14	65006041	R		-0.288442	0.00184546	FGR	Island	Body	cg23167456	1	27942186	F
												0.667589	0.00107222	AKAP13		Body	cg16085649	15	86186011	R		-0.288457	0.00507999	NA	N_Shore	intergenic	cg04649530	9	132113372	F
												0.667576	0.00850741	PFN3	Island	1stExon	cg14621323	5	176827161	R		-0.288458	0.00953619	CDKL2	Island	TSS1500	cg05982271	4	76555948	F
												0.667521	0.000864248	RASGEF1C		5'UTR	cg27070162	5	179597526	F		-0.288526	0.00686111	NA		intergenic	cg07169637	8	103530461	R
												0.667517	0.000568608	RSAD2		TSS200	cg10844760	2	7017723	R		-0.288547	0.00640778	HOXD11	N_Shore	TSS1500	cg02470521	2	176971304	R
												0.667496	0.00095432	NA		intergenic	cg14300531	11	73969506	R		-0.288696	0.00979969	NA	N_Shore	intergenic	cg27582007	1	167682788	F
												0.667434	0.000779279	NA	N_Shore	intergenic	cg09476067	6	30418581	R		-0.288805	0.000340924	NA		intergenic	cg09834794	3	147087702	F
												0.667277	0.00169492	C1S		TSS1500	cg03198733	12	7167584	F		-0.288911	0.00162408	NA	N_Shore	intergenic	cg20379007	12	53271818	F
												0.667239	0.00423392	NA	S_Shore	intergenic	cg00962707	16	86715554	F		-0.288986	0.00222955	GNG8	Island	TSS1500	cg19242688	19	47139391	R
												0.667219	0.000993042	KIAA1683		TSS1500	cg07083818	19	18385672	R		-0.288998	0.0011192	TCP11L1		Body	cg22128896	11	33087476	R
												0.667181	0.0018423	NA	S_Shelf	intergenic	cg22316451	20	60645197	F		-0.289011	0.00165533	ANXA3	S_Shore	5'UTR	cg08908264	4	79473488	R
												0.667148	0.00290212	LOC100302640		Body	cg18648037	3	106917496	R		-0.289079	0.00175797	NA	Island	intergenic	cg23832822	18	45662971	R
												0.667114	0.000621217	PACRG	S_Shore	Body	cg18825119	6	163149453	R		-0.289349	0.00241503	NA		intergenic	cg08236537	8	103973799	F
												0.66709	0.000266443	MCF2L		Body	cg14457472	13	113629317	F		-0.289434	0.00441289	SBF2	S_Shore	TSS1500	cg23698269	11	10316851	F
												0.667028	0.00669914	KCNH2	Island	5'UTR	cg14711997	7	150652864	F		-0.289467	0.0097805	KIAA0754	N_Shore	TSS1500	cg03518138	1	39873697	R
												0.667004	0.00224922	TNFSF13B		5'UTR	cg20945738	13	108922032	F		-0.289485	0.00282327	FAM46B	Island	1stExon	cg16352283	1	27338978	F
												0.667	0.000754009	FYN		Body	cg16860392	6	112005207	R		-0.28957	0.00302141	TSPAN4	Island	5'UTR	cg00423364	11	850952	R
												0.666989	0.000263579	FAT1		Body	cg02325160	4	187621836	F		-0.289589	0.00461777	NBLA00301	Island	Body	cg21382382	4	174452961	F
												0.666942	0.00120658	NA		intergenic	cg16580985	4	1550194	F		-0.28963	0.00371982	C20orf199	S_Shore	Body	cg06893362	20	47897124	F
												0.666922	0.000482722	SEMA3B		5'UTR	cg01988285	3	50306107	F		-0.28972	0.00300678	MYCN	S_Shore	Body	cg07083806	2	16083276	F
												0.666883	0.000230407	DDO		TSS200	cg00804078	6	110736941	F		-0.289725	0.00729562	NA	Island	intergenic	cg06585708	5	3602413	R
												0.666855	0.00790031	MEF2D	N_Shelf	5'UTR	cg17479280	1	156466088	F		-0.289732	0.00261352	LOC404266	Island	TSS200	cg12744859	17	46669492	R
												0.666735	0.00121786	PPP3CA	N_Shore	Body	cg18414579	4	102266325	R		-0.289741	0.00466022	PVT1		Body	cg04148515	8	128875157	F
												0.666729	0.000250798	RAPGEF4		Body	cg15443020	2	173743268	F		-0.289769	0.00286373	NA	Island	intergenic	cg09356672	1	19665131	R
												0.66668	0.00320869	NA		intergenic	cg07180475	16	87551658	F		-0.289847	0.00151745	NA	Island	intergenic	cg02264459	16	3199771	R
												0.666518	0.0003759	ME3		3'UTR	cg24978058	11	86152227	F		-0.289908	0.00652552	DLEU7	Island	TSS200	cg10359157	13	51418020	R
												0.666489	0.00631716	ADCY9	N_Shelf	3'UTR	cg03070236	16	4012997	R		-0.289918	0.00440946	LRP8		Body	cg19729914	1	53754097	R
												0.666427	0.00206024	NA		intergenic	cg04678916	2	54900910	R		-0.290014	0.00214894	B3GNT3	N_Shore	TSS1500	cg14733031	19	17904427	R
												0.666371	0.000198579	NA		intergenic	cg11823637	12	22882821	R		-0.290019	0.00646293	LMO2	N_Shore	Body	cg12695685	11	33890131	F
												0.666357	0.00180805	NA	N_Shelf	intergenic	cg10108196	1	1441055	F		-0.290053	0.000909411	NA	Island	intergenic	cg20907051	1	47999516	F
												0.666319	0.0007545	REM1	Island	TSS200	cg10599900	20	30063036	R		-0.29007	0.00698766	NA		intergenic	cg13710553	7	129598625	R
												0.666298	0.000501571	ORAI1	N_Shore	TSS1500	cg02827278	12	122063043	F		-0.290074	0.00542359	TMCO3	S_Shelf	Body	cg14534144	13	114150007	R
												0.666091	0.00111515	TPM4	N_Shore	TSS1500	cg17744295	19	16178097	F		-0.290121	0.00503427	NA	N_Shore	intergenic	cg25726080	1	167682729	F
												0.665941	0.0012021	NA	Island	intergenic	cg18992570	5	134662888	R		-0.290122	0.00453604	EMP3	Island	Body	cg17315219	19	48833559	R
												0.665934	0.00028097	NA		intergenic	cg25339052	2	196399403	R		-0.290191	0.00638778	TMPRSS9	Island	Body	cg08569517	19	2424793	R
												0.665843	0.000204881	EIF3G	S_Shore	TSS1500	cg05328461	19	10231566	R		-0.290298	0.00248871	BCL11B	Island	Body	cg12961080	14	99736143	F
												0.665741	0.00116365	EFCAB2	N_Shore	TSS1500	cg08529295	1	245132782	F		-0.290309	0.00405342	SKAP2		Body	cg12252069	7	26897597	R
												0.665739	0.000241275	NA	Island	intergenic	cg08750439	11	128321880	F		-0.290341	0.00109803	NA	N_Shore	intergenic	cg07967918	6	107809541	F
												0.665717	0.000696035	ASPSCR1	N_Shore	Body	cg00598204	17	79961522	R		-0.290347	0.00625774	NA		intergenic	cg15584194	2	45199971	F
												0.665714	0.000411823	NA		intergenic	cg08164191	14	65623632	R		-0.290351	0.000969812	NA	Island	intergenic	cg02486086	16	86609656	F
												0.665621	0.000266998	PKD1L1		Body	cg18813322	7	47971069	R		-0.290383	0.00102769	LMX1B	Island	Body	cg04693928	9	129388668	R
												0.665604	0.000368583	NA	N_Shore	intergenic	cg15245709	8	48100081	R		-0.290409	0.00611737	PRDM16	S_Shelf	Body	cg10115320	1	3115545	F
												0.66552	0.000206579	PCDHGA4	N_Shore	Body	cg12877039	5	140857192	F		-0.290651	0.00202943	NA		intergenic	cg15439664	4	125794684	F
												0.665466	0.000499654	NA		intergenic	cg23511824	14	54816172	F		-0.290731	0.00900791	IGF2AS	Island	Body	cg24047810	11	2162341	F
												0.665418	0.000435668	NA	N_Shore	intergenic	cg26585701	6	30418565	F		-0.290782	0.00925167	PRDM8	Island	3'UTR	cg18954401	4	81124767	R
												0.665254	0.00259762	GLRA1	S_Shore	TSS1500	cg11200917	5	151305111	F		-0.290855	0.00899207	NA		intergenic	cg26817546	5	135538704	F
												0.665182	0.000445254	TNFRSF1B		Body	cg22677556	1	12238390	R		-0.290893	0.0072832	EPB41L1		TSS200	cg20993403	20	34700329	R
												0.665172	0.000921446	TGFB3	N_Shelf	Body	cg10782206	14	76445988	F		-0.29095	0.0018205	HAR1B	N_Shore	Body	cg05780180	20	61732480	F
												0.665142	0.000268517	DPYSL3		Body	cg18919017	5	146796877	F		-0.291011	0.00648401	FGF9	S_Shore	Body	cg03688324	13	22251017	R
												0.665026	0.00118797	THSD1P	Island	TSS1500	cg06259025	13	52769875	F		-0.291071	0.00146976	NA	N_Shelf	intergenic	cg15534086	14	61120234	F
												0.664976	0.000955931	GALNT1		TSS1500	cg16741573	18	33233875	F		-0.291148	0.00430728	TNRC18	Island	Body	cg00135038	7	5391419	F
												0.664967	0.00166817	ITGBL1	N_Shore	1stExon	cg15209376	13	102104976	F		-0.291171	0.00170657	NA	N_Shore	intergenic	cg04270401	10	102806871	F
												0.66493	0.000422048	DRAM1	S_Shore	Body	cg07905054	12	102272136	R		-0.291197	0.00226761	OTX1	N_Shore	5'UTR	cg16595607	2	63279495	F
												0.664687	0.00448718	NA	Island	intergenic	cg17805624	10	134692989	R		-0.291207	0.00143101	SNED1	Island	Body	cg26707709	2	241975756	F
												0.664578	0.00128367	NA		intergenic	cg01263631	16	88485471	R		-0.291282	0.00166358	USP2	Island	Body	cg08533336	11	119227717	F
												0.664533	0.000336724	PITPNM3		Body	cg21997727	17	6411087	F		-0.291303	0.000803115	C8orf46		Body	cg12897502	8	67425316	F
												0.6645	0.00609523	NA	Island	intergenic	cg06976096	3	87138510	R		-0.291359	0.00154929	SPAG17	Island	5'UTR	cg23257935	1	118727834	R
												0.664476	0.000406821	LOC84856	Island	Body	cg21096915	10	42971209	F		-0.291388	0.00551694	NA		intergenic	cg14897838	17	79339158	R
												0.664474	0.000494013	CACNA2D3		Body	cg00309313	3	54634169	R		-0.2918	0.0087211	NA	N_Shore	intergenic	cg20529344	13	50707427	F
												0.664444	0.00184131	NA		intergenic	cg13976338	5	165423657	R		-0.291902	0.00527488	ITPKA	Island	Body	cg11789612	15	41794412	F
												0.664437	0.00215896	NA	Island	intergenic	cg20450507	20	44451730	F		-0.291905	0.00310783	NA		intergenic	cg05588341	12	94404419	R
												0.664418	0.000237401	MCF2L	S_Shore	Body	cg01435643	13	113689776	F		-0.291964	0.00755064	NEDD9		TSS1500	cg01085803	6	11233545	F
												0.664397	0.00044958	NA		intergenic	cg07559178	14	53836489	F		-0.291971	0.00804075	SH3PXD2A	Island	Body	cg01833196	10	105453229	F
												0.664368	0.000228997	NA		intergenic	cg17953716	8	1915004	R		-0.292005	0.00226727	OSBPL6		5'UTR	cg01420564	2	179076804	R
												0.66431	0.00117025	NPLOC4		Body	cg21028142	17	79581711	F		-0.29229	0.000986648	NA		intergenic	cg21538013	1	229852018	F
												0.664288	0.00423928	GRK5		Body	cg00290758	10	121171859	R		-0.292389	0.00353258	ARHGAP23	Island	Body	cg16300419	17	36666154	F
												0.664213	0.000182827	psiTPTE22	Island	Body	cg20009101	22	17091223	F		-0.292407	0.00919599	NA	Island	intergenic	cg06570224	3	157812475	F
												0.664212	0.000522089	ATP8A2	S_Shore	Body	cg17002851	13	25947159	F		-0.292509	0.00409862	GAS2L3	N_Shore	TSS1500	cg17520215	12	100967016	R
												0.664197	0.00113057	SMARCD1	N_Shore	TSS1500	cg02553054	12	50478480	F		-0.292517	0.00658982	CCDC112	N_Shore	5'UTR	cg15658426	5	114631545	F
												0.664096	0.00155905	NA		intergenic	cg08459746	6	1347277	R		-0.292524	0.00138587	NA		intergenic	cg11527930	5	107162110	R
												0.664006	0.00166796	PODXL2	Island	Body	cg04739570	3	127348611	R		-0.292572	0.0036582	NA	Island	intergenic	cg26798452	1	31158026	F
												0.663934	0.00161786	NA		intergenic	cg20559385	6	106049591	F		-0.292708	0.00163708	UNC84A	Island	TSS1500	cg22643751	7	855365	F
												0.663864	0.000654644	NA		intergenic	cg04923020	12	46005007	R		-0.292749	0.0012625	ISLR2	Island	5'UTR	cg25705558	15	74421918	R
												0.66385	0.00447929	SH3PXD2A	Island	Body	cg04388244	10	105421005	F		-0.292916	0.00850592	RBM33		Body	cg13904214	7	155556729	R
												0.663709	0.000309218	NA	Island	intergenic	cg19091403	14	78108523	R		-0.292928	0.00476684	TNFAIP3		Body	cg19862242	6	138200334	F
												0.663649	0.000745312	CILP2	S_Shore	Body	cg25627242	19	19652596	F		-0.292934	0.00977766	POMC	S_Shore	TSS1500	cg09916783	2	25391911	R
												0.663635	0.00123369	SNX29		Body	cg05203809	16	12281858	F		-0.293013	0.00343185	SOX17	S_Shore	3'UTR	cg25923240	8	55372569	F
												0.663556	0.00775791	NA		intergenic	cg24080008	1	38600199	F		-0.293126	0.00816951	PAX9	Island	Body	cg17696160	14	37136192	R
												0.66354	0.00171823	TCL1A	Island	TSS200	cg07445246	14	96180653	R		-0.293143	0.00571928	ATOH8		Body	cg07622521	2	85992622	F
												0.663438	0.000645788	MMP3		TSS200	cg16466334	11	102714358	F		-0.29332	0.00385716	NA	Island	intergenic	cg22682811	20	21372462	F
												0.663271	0.000230407	GDPD5		5'UTR	cg16874185	11	75210723	F		-0.293378	0.00238563	NA		intergenic	cg08599085	8	134909737	R
												0.663269	0.000368809	TNXB		TSS1500	cg15773251	6	32078602	R		-0.293409	0.00771341	NA	Island	intergenic	cg07998677	3	184302124	R
												0.663258	0.000422955	FBXL18	Island	Body	cg19924540	7	5534721	R		-0.293438	0.0036713	HOXC12	N_Shore	TSS1500	cg23063338	12	54347242	R
												0.663254	0.000445708	C16orf61	N_Shelf	5'UTR	cg16651780	16	81037892	F		-0.29344	0.00309762	NA		intergenic	cg26181894	11	130274125	R
												0.663202	0.000248151	C6orf125	S_Shore	TSS1500	cg11545871	6	33679895	R		-0.293495	0.00162744	NA	N_Shore	intergenic	cg09178678	5	153853798	R
												0.663182	0.000365231	NA	S_Shore	intergenic	cg16366355	22	46459327	R		-0.293578	0.00379452	DLX6AS	N_Shore	Body	cg04832767	7	96632841	F
												0.663103	0.000970252	PRTN3	Island	Body	cg03004350	19	847943	F		-0.293702	0.00508601	ULBP1	N_Shore	TSS1500	cg14841203	6	150284567	R
												0.663078	0.00278825	ARHGEF10		3'UTR	cg13522891	8	1906498	F		-0.293795	0.000984664	PHLDB1		Body	cg07207490	11	118492463	R
												0.663034	0.000220101	LYST		5'UTR	cg16962115	1	236016383	R		-0.293824	0.00432795	NA	N_Shore	intergenic	cg01061391	13	79168573	R
												0.662966	0.000368809	PCDHA2	N_Shore	Body	cg02004851	5	140207460	F		-0.293841	0.00973208	GNA12		Body	cg13493071	7	2842687	R
												0.662768	0.00163578	RAP1GAP2		Body	cg09915396	17	2907895	F		-0.293901	0.000758956	NA	N_Shore	intergenic	cg11691561	12	114877721	F
												0.662725	0.00111203	JAM2	N_Shore	TSS1500	cg09704750	21	27011139	R		-0.29391	0.00159638	LMX1B	S_Shore	Body	cg14071650	9	129379319	R
												0.66271	0.000996119	CYP2W1	N_Shore	TSS200	cg09414673	7	1022797	R		-0.293963	0.00140165	MIR548F5		Body	cg23814365	13	36429936	R
												0.662706	0.000734683	NA		intergenic	cg05628616	12	80794579	R		-0.293993	0.002198	NR2F2	S_Shelf	TSS200	cg05108467	15	96869132	R
												0.662695	0.00302667	CALY	Island	5'UTR	cg00929798	10	135150139	F		-0.294033	0.00136046	NA		intergenic	cg04684206	2	134983539	R
												0.662491	0.00218243	NA		intergenic	cg12344373	7	1398209	F		-0.294109	0.00198685	TBX5	S_Shore	Body	cg06875424	12	114834713	R
												0.662474	0.000688384	CYP2E1	Island	Body	cg13315147	10	135341528	R		-0.294169	0.0048623	NA	Island	intergenic	cg18443359	5	134374693	F
												0.662468	0.00558711	PRKAR1B	N_Shore	Body	cg03120555	7	630473	F		-0.294224	0.00379482	NA	N_Shore	intergenic	cg20171999	8	67343066	R
												0.662424	0.000392235	SELP		TSS1500	cg17167832	1	169599754	R		-0.294322	0.00624078	NA		intergenic	cg15175377	11	68920434	F
												0.662393	0.00045059	PCDHA6	N_Shore	Body	cg12962191	5	140213924	F		-0.294408	0.00362309	SCD5	N_Shore	Body	cg11188666	4	83718165	R
												0.662367	0.000856863	LOC494141	Island	TSS200	cg12302402	11	18230629	R		-0.294434	0.00561627	NA	S_Shore	intergenic	cg25093503	5	174163341	F
												0.662336	0.000315084	FRMD8	Island	TSS200	cg15829826	11	65153860	F		-0.294443	0.00120689	NA	N_Shore	intergenic	cg16973098	13	95359203	R
												0.662333	0.00551694	NA		intergenic	cg07313523	16	57450669	F		-0.294445	0.00618431	NA	N_Shore	intergenic	cg24087404	12	26266049	R
												0.662299	0.00157086	NA	Island	intergenic	cg02792821	20	44451783	F		-0.294455	0.00234218	NA		intergenic	cg01408010	3	150102779	R
												0.662267	0.00030967	NA	Island	intergenic	cg00348467	17	43222121	R		-0.294456	0.00169397	MUC12		3'UTR	cg13759172	7	100661991	R
												0.662247	0.00021176	EPHX2	N_Shore	TSS1500	cg07766743	8	27348001	F		-0.294463	0.00858046	NA	Island	intergenic	cg11478200	6	1608667	F
												0.66224	0.00154506	NA		intergenic	cg09619751	3	34429403	F		-0.294667	0.00698287	MACF1	N_Shore	Body	cg04000234	1	39568852	R
												0.662154	0.000612992	PRKCZ		Body	cg23648809	1	2106400	F		-0.294778	0.00707855	NA	N_Shelf	intergenic	cg22654656	4	111394270	R
												0.662109	0.00124801	ADAM5P		TSS200	cg11583762	8	39172020	R		-0.294843	0.00123358	C20orf85	Island	TSS200	cg09663111	20	56725876	F
												0.662079	0.00159316	SNRPC	N_Shore	TSS200	cg22252041	6	34724756	F		-0.295199	0.00088366	NA	Island	intergenic	cg10522607	2	1595933	R
												0.662016	0.000425316	LOC389458	Island	TSS200	cg04336379	7	5111669	R		-0.29522	0.000603571	UPP1	Island	5'UTR	cg22622937	7	48129444	F
												0.661916	0.000490557	ZNF642	S_Shore	5'UTR	cg22449337	1	40943913	F		-0.295229	0.00784556	HOXD3	N_Shore	Body	cg00586420	2	177034761	R
												0.661888	0.000185984	NA	Island	intergenic	cg00714740	19	22715575	F		-0.295242	0.000881066	KIAA0513		Body	cg03543954	16	85116335	R
												0.661869	0.000681434	C1QTNF7		TSS200	cg00545229	4	15429531	R		-0.295258	0.00980713	HOXC11	N_Shore	TSS1500	cg00796424	12	54365966	F
												0.661852	0.000183109	SDR42E1	Island	5'UTR	cg04586579	16	82044957	F		-0.2953	0.00575286	INPP4B	S_Shore	TSS1500	cg03476007	4	143768727	F
												0.661796	0.000182827	SULT1A1	S_Shore	TSS200	cg27034150	16	28635053	F		-0.295441	0.00313344	ZIC1	Island	1stExon	cg05073035	3	147127193	R
												0.661745	0.00054002	NA		intergenic	cg12881520	10	130844399	R		-0.2955	0.00528585	NOTCH1	N_Shore	Body	cg21179618	9	139424642	F
												0.661726	0.00177194	KIAA0319L		Body	cg15388210	1	36005826	R		-0.295506	0.00879923	NA	S_Shore	intergenic	cg11211795	1	16554984	F
												0.66154	0.00264438	NA	N_Shore	intergenic	cg23221998	10	91596932	F		-0.295514	0.00869315	NA	N_Shore	intergenic	cg02435573	1	94712239	F
												0.661524	0.003417	NA	Island	intergenic	cg04792330	20	21001266	F		-0.295545	0.00122412	EXOC4		Body	cg10899274	7	133071374	F
												0.661495	0.00181713	CAT	N_Shore	TSS1500	cg20234170	11	34460107	F		-0.295579	0.00149205	ARID5A	S_Shore	Body	cg13112407	2	97204931	F
												0.661411	0.000525524	NA	N_Shore	intergenic	cg11062466	8	58055876	R		-0.295583	0.00227403	TBCD	S_Shelf	Body	cg07409471	17	80833638	F
												0.661389	0.000182827	MR1		TSS200	cg24441127	1	181002976	R		-0.295635	0.0034119	RASSF2	Island	5'UTR	cg16818740	20	4803300	F
												0.661305	0.00227297	SNTG2		Body	cg19490598	2	1237302	R		-0.295661	0.00595709	SPRY4	Island	TSS1500	cg14619259	5	141705539	F
												0.661282	0.000437712	ST6GALNAC3		Body	cg25339815	1	76572603	R		-0.295694	0.000863119	DLL1	N_Shore	Body	cg06432036	6	170595385	R
												0.66118	0.00110686	NA	Island	intergenic	cg21228500	14	78108468	F		-0.295831	0.00306185	PNMA2	S_Shore	TSS1500	cg26268277	8	26372879	R
												0.661084	0.000901405	CAMTA1		Body	cg17178218	1	7352249	F		-0.295852	0.00062849	NA	Island	intergenic	cg15261861	12	54132255	R
												0.66107	0.000549297	A2BP1		Body	cg02236847	16	7364246	R		-0.295999	0.00350977	NA	N_Shelf	intergenic	cg12495559	17	78415034	F
												0.660969	0.00701178	NA	Island	intergenic	cg04741284	20	56324226	R		-0.296032	0.00111203	NA		intergenic	cg14687298	12	31272119	R
												0.660896	0.00213261	TMEM140		1stExon	cg06456031	7	134832850	F		-0.296093	0.00351753	NA		intergenic	cg16421157	6	5036597	F
												0.660832	0.000413	ZNF257		Body	cg11619707	19	22235551	F		-0.296275	0.00354551	KRT18	N_Shore	TSS1500	cg07051221	12	53341805	F
												0.660826	0.000572999	TOM1L2	Island	Body	cg12526298	17	17875168	R		-0.296278	0.00849275	LOC254559	S_Shore	Body	cg12364131	15	89922792	R
												0.660801	0.000822583	SIRPA	N_Shelf	Body	cg07862461	20	1914231	F		-0.29633	0.00366309	EMX2OS	N_Shore	Body	cg10005230	10	119292262	R
												0.66072	0.00035805	LOC494141	Island	Body	cg05756029	11	18230754	R		-0.296334	0.00276971	NA	S_Shore	intergenic	cg17178468	17	43049442	F
												0.660665	0.000925401	NA		intergenic	cg11596090	1	5779163	F		-0.296516	0.000936251	EXOC6B		Body	cg23684316	2	72946664	F
												0.660654	0.00242303	NA		intergenic	cg10439246	6	85824196	R		-0.296548	0.00564102	NA		intergenic	cg13556767	9	8234760	F
												0.66063	0.000561063	SOX5		5'UTR	cg02555243	12	24097128	R		-0.296582	0.00662649	DLX6AS	N_Shore	TSS1500	cg26033466	7	96644782	F
												0.66057	0.000822583	UNC45A	N_Shore	TSS200	cg03291024	15	91473291	R		-0.296654	0.00365405	NA		intergenic	cg22373687	3	193930951	R
												0.6604	0.00340046	NA	Island	intergenic	cg09240693	2	86038538	F		-0.296702	0.00351564	TNIK		Body	cg07881817	3	170904870	F
												0.660287	0.000255784	PCDHGA4	N_Shore	Body	cg07802710	5	140810260	F		-0.296756	0.00487871	EYA4	N_Shore	TSS1500	cg01957732	6	133561716	R
												0.660176	0.000251131	NA		intergenic	cg13303464	10	130844209	F		-0.29677	0.002697	ABAT		5'UTR	cg05372963	16	8807026	F
												0.660171	0.00202393	CACNB2		Body	cg03103919	10	18629674	R		-0.296773	0.000700436	HOTAIR	Island	Body	cg10641615	12	54359797	F
												0.660143	0.00108216	NA		intergenic	cg07514618	14	103979422	F		-0.296866	0.00332726	SIX6	Island	Body	cg14511698	14	60976898	F
												0.660133	0.0016025	LYPD5	Island	TSS200	cg12768605	19	44324951	R		-0.296884	0.00824535	ANO6		Body	cg19303076	12	45677955	F
												0.660125	0.000289443	TRIM31		Body	cg21809927	6	30079265	R		-0.296895	0.00570572	CT62	S_Shore	TSS1500	cg02694099	15	71408914	R
												0.660086	0.00157926	CCDC134	Island	TSS1500	cg14516948	22	42196187	R		-0.296943	0.00929387	MIR548F5		Body	cg19409254	13	36431974	F
												0.660074	0.00223504	NA		intergenic	cg17764992	4	3853774	R		-0.29696	0.00208528	ZIC1	N_Shore	TSS1500	cg00475509	3	147125955	F
												0.660013	0.000458446	NA		intergenic	cg19262315	11	67325980	R		-0.296971	0.00224328	NA	S_Shore	intergenic	cg14699734	19	5806164	R
												0.659979	0.000229001	GALNT9	N_Shore	Body	cg07736602	12	132689151	F		-0.297071	0.00966594	NA	Island	intergenic	cg27651238	12	52644264	R
												0.659971	0.000514159	FGGY		Body	cg23248729	1	60186076	F		-0.297385	0.00423502	PLEC1	Island	Body	cg06029935	8	145049044	F
												0.659961	0.00045059	NA		intergenic	cg01250001	8	103758088	F		-0.297551	0.00454679	NA		intergenic	cg23751171	12	92618924	F
												0.659914	0.000208	BAIAP2	S_Shore	Body	cg15867652	17	79011277	R		-0.29759	0.00164987	NTN1	S_Shore	Body	cg02481697	17	8928012	R
												0.65989	0.00123665	SEMA4B	N_Shore	TSS1500	cg26312071	15	90727783	F		-0.297767	0.00695238	NA		intergenic	cg04839975	3	193656618	R
												0.65982	0.000182827	LOC100130274	Island	1stExon	cg21206652	8	144790187	R		-0.297892	0.00323444	EBF3	N_Shore	Body	cg15491701	10	131759907	F
												0.659801	0.00416479	BCL11B		Body	cg23479730	14	99681757	R		-0.297896	0.00850226	NA	Island	intergenic	cg23217622	1	156405438	F
												0.6598	0.000899907	FAM46A	N_Shelf	3'UTR	cg21727359	6	82459006	R		-0.29794	0.00848091	CACNB4		Body	cg27664689	2	152830665	F
												0.659719	0.0087807	NA		intergenic	cg10021924	12	131401275	F		-0.298071	0.000441195	SLC13A4		TSS200	cg17382310	7	135413101	F
												0.659642	0.000263389	NA		intergenic	cg07671678	8	70855046	R		-0.29815	0.0011248	HOXB2	S_Shore	TSS1500	cg19474833	17	46622899	F
												0.659633	0.000375962	FKBP5	N_Shelf	5'UTR	cg23416081	6	35693573	F		-0.298201	0.00279193	MGC45800	Island	Body	cg11111460	4	183063637	R
												0.659576	0.0082625	PAX7		Body	cg01965874	1	19052204	F		-0.298202	0.00446865	USP44	N_Shore	5'UTR	cg03162823	12	95941571	R
												0.659575	0.000187073	C22orf26	Island	TSS200	cg13269407	22	46450107	F		-0.298349	0.000732043	HAND1	Island	3'UTR	cg26202847	5	153855353	F
												0.659516	0.000433742	CYP4F22	N_Shore	TSS1500	cg04738224	19	15618961	R		-0.298402	0.00190536	TNN		Body	cg14206516	1	175099472	F
												0.659486	0.00120431	PLD6	Island	1stExon	cg03292213	17	17109640	F		-0.298407	0.000620553	IGF2BP3	N_Shore	Body	cg23991636	7	23507657	F
												0.659371	0.000342654	CMAH	N_Shelf	Body	cg19611193	6	25137864	F		-0.298504	0.0062134	NA	S_Shore	intergenic	cg17737621	20	21372480	F
												0.659224	0.00040132	CTSK		TSS1500	cg16516490	1	150781194	F		-0.298583	0.0021899	ZNF565		Body	cg02848329	19	36673729	R
												0.659139	0.000182827	NA		intergenic	cg16882472	2	151377525	F		-0.29864	0.00129024	NA	Island	intergenic	cg05113840	16	86609422	F
												0.65911	0.00139404	NA	Island	intergenic	cg24928110	8	96085448	F		-0.29875	0.00401085	NA	S_Shore	intergenic	cg21510348	5	72596752	F
												0.659109	0.000954454	EEPD1		Body	cg12770539	7	36304062	R		-0.298781	0.00643108	SLC6A9	S_Shore	TSS1500	cg04093149	1	44497595	F
												0.659078	0.000503733	NA		intergenic	cg10606029	5	37952598	F		-0.29889	0.00351509	NA	N_Shore	intergenic	cg17448336	3	147141588	R
												0.658958	0.000263579	ALDH3B1		5'UTR	cg21667069	11	67778641	F		-0.298979	0.00545036	LOC285548	Island	Body	cg23413066	4	13548755	R
												0.658878	0.000404919	NA	Island	intergenic	cg15148683	19	36736872	R		-0.299	0.00364964	IGF2AS	Island	Body	cg05444816	11	2162406	R
												0.65876	0.000310958	AKAP1		5'UTR	cg08754294	17	55175274	F		-0.299098	0.0019102	NA	N_Shore	intergenic	cg03020554	8	99951730	F
												0.658739	0.000901833	NA		intergenic	cg13064789	1	153762564	R		-0.299133	0.00262534	HIC1	Island	Body	cg00138101	17	1961109	F
												0.658701	0.000226758	C1orf86	S_Shore	TSS200	cg07048210	1	2139235	R		-0.29922	0.00358962	CDC14A		Body	cg20481640	1	100928376	R
												0.658688	0.00199804	NA		intergenic	cg18663033	2	241034966	R		-0.299263	0.00474127	NA	N_Shore	intergenic	cg05191175	5	134827218	R
												0.658674	0.000398358	NA		intergenic	cg17593342	6	14037614	R		-0.299275	0.00182391	MEIS1	S_Shelf	Body	cg03589296	2	66666292	F
												0.658637	0.00226574	NA		intergenic	cg02163885	6	27729346	R		-0.299429	0.000614739	GNAS	Island	TSS1500	cg20528838	20	57427730	F
												0.658587	0.000208356	CD302	N_Shore	Body	cg08347373	2	160653686	R		-0.299559	0.00182015	NTF3		Body	cg10570754	12	5589444	F
												0.658578	0.00116786	TGFBR3	N_Shore	5'UTR	cg00342358	1	92350112	F		-0.299695	0.00218045	ARHGEF16		Body	cg09853936	1	3388196	R
												0.658568	0.000204881	LTB4R2	Island	Body	cg20007021	14	24780404	F		-0.299732	0.00917895	FERD3L	S_Shore	TSS1500	cg10043037	7	19185407	R
												0.658546	0.000890882	EIF4G1		Body	cg22978515	3	184037588	R		-0.299768	0.00437515	NA	Island	intergenic	cg13476854	1	119549263	F
												0.658413	0.000800098	NA		intergenic	cg02036387	11	65197533	F		-0.299772	0.00367676	EYA4	N_Shore	TSS1500	cg24842760	6	133561719	R
												0.658342	0.000839511	TBCD	S_Shore	Body	cg03249047	17	80872472	F		-0.299803	0.000816759	PRDM8	Island	Body	cg23874561	4	81124484	F
												0.65831	0.000254925	PIWIL1	Island	5'UTR	cg23548151	12	130823838	F		-0.299856	0.00149205	ZIC1	N_Shore	Body	cg17482033	3	147129778	R
												0.658285	0.000237878	TMEM100		TSS1500	cg01155092	17	53810494	F		-0.299931	0.00216702	NEDD4L		5'UTR	cg16576811	18	55888640	F
												0.65825	0.000536732	NA		intergenic	cg26671848	16	73236532	R		-0.299979	0.00640199	INPP5A	Island	Body	cg15847996	10	134528050	R
												0.658173	0.000591748	NA		intergenic	cg15030949	10	130844727	F		-0.300139	0.00200344	PNMAL2	Island	1stExon	cg16617301	19	46999109	R
												0.658141	0.00054844	SCN1B	N_Shelf	Body	cg09310092	19	35529201	R		-0.300169	0.00719592	TBC1D4		Body	cg09720466	13	75930728	R
												0.658093	0.00209345	NA	Island	intergenic	cg21687740	1	157164556	R		-0.300214	0.00468078	DGKG	Island	Body	cg15709989	3	185912227	F
												0.658077	0.000204881	ACVR1		5'UTR	cg13287763	2	158666076	F		-0.300432	0.00216119	HOXD9	N_Shore	TSS1500	cg00688785	2	176985953	F
												0.658037	0.00273087	RCBTB2	S_Shore	TSS1500	cg18731055	13	49108131	R		-0.300486	0.00156757	NA	N_Shore	intergenic	cg21845457	8	65499091	F
												0.658005	0.00035754	C6orf195	N_Shore	5'UTR	cg03290281	6	2632607	F		-0.300582	0.00288183	BCL2L11	Island	TSS1500	cg09907170	2	111877177	F
												0.657957	0.00554998	ITGA6		Body	cg02670123	2	173330395	R		-0.300649	0.00347718	NA	N_Shore	intergenic	cg01488159	4	153856503	R
												0.657828	0.0010192	NA		intergenic	cg24954967	3	46130858	F		-0.30067	0.000986648	EMX2OS	Island	Body	cg05034973	10	119294332	R
												0.65782	0.000212905	OSBPL5	S_Shelf	Body	cg03687650	11	3144685	R		-0.30072	0.00601562	MIR149	Island	TSS200	cg24133207	2	241395351	F
												0.65768	0.00151312	PHF12		Body	cg04164584	17	27235821	R		-0.300725	0.000494013	NA	Island	intergenic	cg13755873	17	70113187	F
												0.657671	0.00033648	PACS2	S_Shelf	Body	cg22976533	14	105784090	R		-0.300777	0.00376653	NA	N_Shore	intergenic	cg14542554	14	61122327	R
												0.657646	0.000259757	NA		intergenic	cg10660903	17	45307606	R		-0.300784	0.000461079	NA	S_Shore	intergenic	cg19858749	12	114882068	F
												0.657611	0.00230843	SKI	Island	Body	cg13488570	1	2222253	F		-0.300898	0.00101409	MRPS9		Body	cg27425459	2	105697589	R
												0.657586	0.00348291	SDK1		Body	cg23357832	7	4228775	F		-0.30096	0.00417342	FERD3L	S_Shore	TSS200	cg11241627	7	19185165	R
												0.657583	0.000182827	NA	S_Shore	intergenic	cg14290170	9	138136674	F		-0.300983	0.00115385	FZD2	Island	1stExon	cg09339219	17	42635789	F
												0.657503	0.000254925	KLF13		Body	cg13408344	15	31631240	R		-0.301069	0.00449084	NA	N_Shore	intergenic	cg20023120	11	69830611	R
												0.657497	0.00442015	PRKCZ	S_Shore	Body	cg14171824	1	2006656	R		-0.301135	0.00190462	NA		intergenic	cg09683258	17	70429180	R
												0.657486	0.00846712	LOC387647	Island	TSS200	cg08367083	10	29698449	R		-0.301158	0.00895284	SIM2	Island	TSS1500	cg20755721	21	38070524	R
												0.657469	0.00141771	SFRS4	S_Shore	TSS1500	cg16883141	1	29508888	F		-0.301183	0.00981743	NA		intergenic	cg19607387	5	125570542	R
												0.65736	0.000352659	CCPG1		Body	cg09672452	15	55665236	R		-0.301217	0.00243253	NA	N_Shelf	intergenic	cg18614702	10	72215990	R
												0.657323	0.00036426	PHACTR4		1stExon	cg23847017	1	28764854	F		-0.30126	0.00901313	PTCH1	S_Shore	TSS1500	cg14323293	9	98280076	F
												0.657311	0.000267977	C14orf80	Island	TSS200	cg14190943	14	105957502	R		-0.301345	0.00389608	RNF130	N_Shore	Body	cg25154482	5	179497098	F
												0.657194	0.000322478	SORCS2		Body	cg21522159	4	7252415	R		-0.301364	0.00276181	NA		intergenic	cg22033281	11	111325754	R
												0.657162	0.00168851	NA		intergenic	cg11066601	1	185373486	R		-0.301449	0.00952612	NA	S_Shore	intergenic	cg21082400	5	72595958	F
												0.65716	0.000210195	SPRED1		Body	cg23164054	15	38591593	F		-0.301641	0.00303374	FOXP4		Body	cg13881964	6	41537476	R
												0.657157	0.00332814	TNRC6C	S_Shore	5'UTR	cg07787614	17	76037364	R		-0.301752	0.00656346	FOXD2	Island	TSS1500	cg22438763	1	47900256	R
												0.657138	0.000204438	LYNX1		TSS200	cg19877103	8	143851371	R		-0.301816	0.00866431	NA	S_Shore	intergenic	cg06951677	1	221061837	R
												0.657109	0.000604828	TMEM120B	N_Shore	TSS1500	cg00586317	12	122149765	R		-0.301816	0.0036017	NA		intergenic	cg13197103	17	41676452	R
												0.657078	0.000433985	NA	Island	intergenic	cg25035631	1	35586358	F		-0.301842	0.00426852	SCD5		Body	cg10198664	4	83631584	R
												0.656964	0.000658365	NA		intergenic	cg23435594	3	193983179	R		-0.301875	0.0058095	NA		intergenic	cg13915277	2	171537282	R
												0.656949	0.000192243	METTL7A		TSS1500	cg04477962	12	51317375	F		-0.301928	0.00480052	NA		intergenic	cg07512517	7	38408106	F
												0.656926	0.000182827	NA	Island	intergenic	cg04799343	8	43102468	R		-0.30205	0.00111224	FAF1		Body	cg10511332	1	51166032	F
												0.656833	0.00144195	NA	Island	intergenic	cg05501426	16	1037381	R		-0.302122	0.00795318	KRT8	S_Shore	TSS200	cg21340733	12	53298888	R
												0.656801	0.0003485	ARHGAP26		Body	cg24559044	5	142435797	R		-0.302209	0.00544432	TCF21	Island	1stExon	cg04692403	6	134210812	F
												0.65675	0.000316979	ADAMTSL3	N_Shore	TSS1500	cg18637232	15	84321570	R		-0.302256	0.0067763	RUFY4		Body	cg01712671	2	218938889	F
												0.656662	0.000404742	TDRD10		Body	cg09861057	1	154492947	R		-0.302404	0.00719425	NA		intergenic	cg13609544	17	46664647	F
												0.656651	0.0016925	XPNPEP1		Body	cg18780288	10	111659903	R		-0.302541	0.00135524	TGFB1I1	Island	Body	cg25395329	16	31487852	R
												0.656649	0.00335368	NA	Island	intergenic	cg03660115	3	87138400	F		-0.302544	0.00423167	RGL2	N_Shore	Body	cg12118504	6	33265393	R
												0.656499	0.000508877	NA	Island	intergenic	cg22885777	19	15947555	R		-0.302624	0.00446086	NA	N_Shore	intergenic	cg13909178	11	128558129	R
												0.656364	0.00170961	TMEM121	Island	5'UTR	cg11042361	14	105994616	R		-0.302663	0.00517799	OSBPL3		5'UTR	cg25279613	7	24956523	R
												0.656349	0.00103795	HSPA2	Island	1stExon	cg16319578	14	65007512	R		-0.302748	0.00178714	SLC26A4	N_Shore	TSS200	cg15320854	7	107300939	R
												0.656304	0.00170023	NA		intergenic	cg11983038	13	34251128	F		-0.302772	0.000816725	NA	N_Shore	intergenic	cg09553242	5	72597015	R
												0.656174	0.0013296	HSPB2		5'UTR	cg12947833	11	111783499	F		-0.302788	0.000514159	NA	S_Shore	intergenic	cg10385382	7	121951055	F
												0.656159	0.0012492	NA	Island	intergenic	cg19767622	6	164051738	R		-0.302832	0.00167556	IRX6	N_Shore	Body	cg08907834	16	55362644	R
												0.65612	0.00235471	NA		intergenic	cg09692428	16	84967481	R		-0.302838	0.00211065	FMN2	S_Shore	Body	cg12804283	1	240569726	F
												0.656082	0.0017223	HLF		Body	cg17254383	17	53363128	R		-0.302855	0.00593132	NA		intergenic	cg07274694	16	86860801	F
												0.655906	0.000182827	PACRG	S_Shore	Body	cg14584255	6	163149320	F		-0.302929	0.00145435	MIR219-2	Island	Body	cg10404717	9	131154962	F
												0.655906	0.000376131	RUNX1T1		Body	cg26683636	8	93037234	F		-0.302979	0.00717228	NA	Island	intergenic	cg24846199	7	1283915	R
												0.655884	0.000303968	NA		intergenic	cg12977346	8	8621874	R		-0.302982	0.00163553	NA	Island	intergenic	cg00036408	17	79316841	R
												0.655875	0.000185984	NA		intergenic	cg24098131	10	130844121	F		-0.30307	0.00968039	ENC1		3'UTR	cg13275603	5	73927487	R
												0.655847	0.000182827	KIAA1609	Island	TSS1500	cg09259081	16	84538889	F		-0.303099	0.00619542	HOXA11AS	Island	Body	cg13352750	7	27225123	R
												0.655776	0.000182827	SDR42E1	N_Shore	5'UTR	cg04886060	16	82044788	F		-0.303219	0.00943361	SORD	N_Shore	TSS1500	cg27073142	15	45314933	R
												0.655675	0.000210712	NA	Island	intergenic	cg04645914	19	52452317	R		-0.303274	0.00542328	LMX1A	N_Shore	Body	cg05127450	1	165321224	R
												0.655649	0.00140903	NA	S_Shelf	intergenic	cg15920975	11	65194933	R		-0.303375	0.000669295	RIPK3	S_Shore	TSS1500	cg01714342	14	24809593	F
												0.655587	0.000866044	NCK2	S_Shelf	5'UTR	cg20703928	2	106364229	F		-0.303526	0.000547465	NA	N_Shelf	intergenic	cg01640606	14	61119891	R
												0.655548	0.00233643	KRT27	Island	Body	cg01715266	17	38935846	R		-0.30356	0.00102506	FOXK1		Body	cg17083575	7	4746131	F
												0.655513	0.000613216	NA		intergenic	cg08266712	14	104979372	R		-0.303605	0.000763629	PNMAL2	Island	1stExon	cg24718465	19	46999118	R
												0.65549	0.000976393	JAKMIP1		Body	cg22231101	4	6052554	F		-0.303638	0.00618691	NA	N_Shore	intergenic	cg07328317	4	174429872	F
												0.65544	0.000414539	KIAA1908		Body	cg19486070	7	1626153	F		-0.303833	0.00341493	FGF14		Body	cg25444002	13	102520143	R
												0.655431	0.000290775	NA	N_Shelf	intergenic	cg00480033	6	13870551	R		-0.303852	0.00080728	PAX8	Island	Body	cg01577475	2	114033581	R
												0.655429	0.000899907	FAM160B2		3'UTR	cg06044105	8	21961788	R		-0.303858	0.0048006	DUSP4	N_Shore	Body	cg07151117	8	29204954	R
												0.655411	0.00154991	NA		intergenic	cg11668133	13	33477099	F		-0.303862	0.00275389	NA	Island	intergenic	cg10260267	7	1278142	R
												0.655359	0.000770961	TNFRSF8		3'UTR	cg06853894	1	12204096	R		-0.303909	0.00401507	NA		intergenic	cg21173803	22	27299879	R
												0.655348	0.000727434	PCDHGA4	Island	Body	cg24954895	5	140800761	R		-0.304233	0.00115103	HOXD3	Island	TSS1500	cg18702197	2	177027641	F
												0.655254	0.0012701	NA	N_Shelf	intergenic	cg18813159	11	353762	F		-0.304254	0.000662037	ZIC1	N_Shore	TSS1500	cg23449696	3	147125942	F
												0.655251	0.00205027	VAMP3	N_Shore	TSS1500	cg12072178	1	7830855	F		-0.304302	0.00610708	NA	N_Shore	intergenic	cg20661257	6	106957497	R
												0.655193	0.000370333	PITPNM2	N_Shore	3'UTR	cg24335116	12	123469507	R		-0.304379	0.00136327	SPEG	Island	Body	cg05351827	2	220313600	R
												0.655184	0.000472578	ADCY8		Body	cg23815646	8	131961143	R		-0.304418	0.00427555	CER1		TSS1500	cg01446692	9	14723496	R
												0.655077	0.000536274	MBNL1	N_Shore	TSS1500	cg00661523	3	151985426	F		-0.30443	0.00213949	TSPAN4	Island	5'UTR	cg01422274	11	849088	R
												0.654972	0.00057504	MBNL1		1stExon	cg13702222	3	152017240	R		-0.304463	0.00206619	NA	N_Shore	intergenic	cg06371502	1	197879766	R
												0.654964	0.000298877	NA	Island	intergenic	cg22340508	19	22891978	F		-0.3045	0.00436341	NA		intergenic	cg16305787	10	19705290	F
												0.65495	0.000834544	NA		intergenic	cg18002126	7	3221373	R		-0.304592	0.00668098	SIM2	Island	3'UTR	cg23896164	21	38120518	R
												0.654898	0.00429622	SNRPC	N_Shore	TSS200	cg09767312	6	34724741	F		-0.304593	0.00306504	PTPRU		Body	cg10010183	1	29651806	F
												0.654824	0.000339434	LGALS8	N_Shore	TSS200	cg18322510	1	236686618	R		-0.304734	0.000969312	PAX3	N_Shore	Body	cg01790894	2	223162692	F
												0.654707	0.000251309	NA	Island	intergenic	cg05924485	19	22990378	F		-0.304739	0.00875668	MSC	Island	3'UTR	cg24142603	8	72753888	F
												0.654692	0.000774963	NA	N_Shelf	intergenic	cg00008564	6	27830391	F		-0.304745	0.00781491	NA	N_Shore	intergenic	cg07311659	4	174442784	R
												0.654681	0.000217386	ASB2	Island	Body	cg09341793	14	94405681	R		-0.304822	0.00206528	HS3ST3A1		Body	cg15526469	17	13479097	R
												0.654627	0.00113196	NA		intergenic	cg16474118	2	12760191	F		-0.304825	0.0093733	GATA2	Island	5'UTR	cg00241663	3	128209772	R
												0.654581	0.00094063	NA	N_Shore	intergenic	cg18940843	6	30418773	R		-0.30504	0.00575359	RBPMS		Body	cg13456241	8	30254923	R
												0.654424	0.00083062	NA	S_Shelf	intergenic	cg25993608	18	76621396	F		-0.305235	0.0095455	NA	N_Shore	intergenic	cg03969515	1	16553267	R
												0.654418	0.000588755	NA		intergenic	cg27325820	5	166582608	R		-0.305256	0.000944137	NA		intergenic	cg13980410	5	146870693	R
												0.654408	0.000266443	NA	Island	intergenic	cg23239545	18	29304253	F		-0.305364	0.00260473	NA		intergenic	cg05082708	4	4765299	R
												0.654403	0.00122914	NA		intergenic	cg22932808	7	41909842	R		-0.305382	0.00173128	NA		intergenic	cg09570614	2	112124380	R
												0.654301	0.000540154	VGLL4	S_Shore	Body	cg21834604	3	11610595	F		-0.305446	0.00774104	CASZ1	N_Shelf	Body	cg27170141	1	10711044	R
												0.654276	0.00031275	JPH2	Island	Body	cg11738976	20	42744590	F		-0.305596	0.00462311	CACNA1G		Body	cg19075717	17	48670940	R
												0.654153	0.000445254	RAPGEF2		TSS1500	cg13192013	4	160188736	R		-0.305629	0.00311636	NA	Island	intergenic	cg07570470	8	142318841	F
												0.654128	0.00320762	ITGBL1	N_Shore	Body	cg22909609	13	102105440	R		-0.305641	0.00922909	C6orf115	N_Shore	TSS1500	cg13265740	6	139349120	R
												0.654085	0.00869953	NA	Island	intergenic	cg08555682	20	61201127	F		-0.30572	0.00299364	AGAP1		Body	cg19892195	2	236963462	R
												0.654003	0.000779612	WDR64		Body	cg05940691	1	241912764	F		-0.305751	0.001395	HAND1	N_Shore	Body	cg19919344	5	153856213	R
												0.65392	0.00354702	SIL1	N_Shore	5'UTR	cg05237436	5	138533428	F		-0.305792	0.000571013	NA	N_Shore	intergenic	cg23077029	6	107809521	R
												0.653866	0.000511748	PRKCZ	N_Shore	5'UTR	cg15550572	1	2064441	R		-0.305888	0.00146123	SIM2	Island	3'UTR	cg01853561	21	38120466	F
												0.653788	0.000288539	NA		intergenic	cg26588612	6	148562337	R		-0.305958	0.000418955	NA	Island	intergenic	cg08522676	12	54343702	R
												0.653734	0.000391165	PRDM16		Body	cg09077530	1	3229195	F		-0.306008	0.009804	ODZ2		Body	cg19984170	5	167532460	F
												0.653555	0.00184088	C2orf48		Body	cg11277143	2	10334372	R		-0.306068	0.00137873	NA	N_Shore	intergenic	cg07537739	18	53446528	R
												0.653525	0.000527301	NA		intergenic	cg10552473	2	206525681	R		-0.306237	0.00160709	NA	Island	intergenic	cg09884076	5	72595434	F
												0.653466	0.000198579	TBX15	N_Shelf	5'UTR	cg26164798	1	119519115	R		-0.306329	0.00129079	KDM6B	Island	3'UTR	cg07482916	17	7757646	F
												0.653404	0.00801018	ACBD4	N_Shore	3'UTR	cg27395066	17	43221220	R		-0.306332	0.00133379	FLJ12825	Island	Body	cg05728282	12	54473448	F
												0.653298	0.000899907	NA		intergenic	cg08183663	10	92783852	R		-0.306363	0.00233517	CCDC46		Body	cg26451499	17	63694336	R
												0.653298	0.00102029	PDGFRB	N_Shore	Body	cg01816748	5	149512117	F		-0.306476	0.00290554	EXT1		Body	cg20547777	8	119086580	F
												0.653255	0.00149985	TMPRSS2		Body	cg19974120	21	42839625	F		-0.306579	0.00746022	NA	Island	intergenic	cg14463412	9	96588830	R
												0.65324	0.000195805	ANXA4		5'UTR	cg22615730	2	69997225	R		-0.306582	0.00301018	RBPMS2	N_Shore	Body	cg19567193	15	65066231	R
												0.653224	0.00774159	BOP1	S_Shore	Body	cg27033805	8	145499436	F		-0.306644	0.0026535	IGF1R		Body	cg11852333	15	99328792	F
												0.653212	0.000188294	PCDHGA2	Island	Body	cg05043461	5	140735027	F		-0.306708	0.00271868	PITX2	N_Shore	TSS1500	cg06842954	4	111559066	R
												0.653175	0.000653717	NA		intergenic	cg04574896	1	109247738	R		-0.30672	0.00506567	NA		intergenic	cg05162320	17	48389080	R
												0.653168	0.000934578	NA		intergenic	cg09783493	11	65198137	R		-0.306725	0.00151406	NA	Island	intergenic	cg06721255	12	114878877	F
												0.653091	0.00155086	NA		intergenic	cg20799268	8	142275649	F		-0.306742	0.00868725	SCHIP1		Body	cg15180789	3	159557797	F
												0.653032	0.00125868	ARMC2		Body	cg13725172	6	109267293	R		-0.306881	0.00377596	FLJ42709	N_Shore	Body	cg19980151	5	92914290	R
												0.652917	0.00349805	SIL1	S_Shore	TSS1500	cg06669752	5	138534431	R		-0.306906	0.0053392	SH3D20	Island	Body	cg24203758	17	43507018	F
												0.652874	0.000590138	NA		intergenic	cg25105657	3	33925802	F		-0.306924	0.00622204	NA		intergenic	cg14324358	6	140759213	F
												0.652821	0.000228997	FAM19A3	Island	TSS1500	cg16716189	1	113261711	F		-0.306973	0.00737109	FLJ42709	N_Shore	Body	cg15402095	5	92914319	F
												0.652725	0.000575694	PCNT	N_Shore	Body	cg00174743	21	47812611	R		-0.30702	0.00301018	MECOM		Body	cg18571412	3	169337810	R
												0.652673	0.00269459	NA	N_Shelf	intergenic	cg13105234	4	1550473	R		-0.30703	0.00562965	NA	Island	intergenic	cg10103266	2	176977458	R
												0.652656	0.000302849	PLD6	Island	TSS1500	cg16340422	17	17110120	F		-0.307102	0.00972219	HOXA5	Island	TSS1500	cg17432857	7	27184438	R
												0.652569	0.000266443	NA	N_Shore	intergenic	cg04446762	11	65222227	R		-0.307175	0.00441913	LOC404266	Island	TSS200	cg19047868	17	46669485	R
												0.652568	0.000182827	CRCT1	Island	Body	cg23726537	1	152488000	F		-0.307181	0.00162452	NA		intergenic	cg03670908	3	40966965	F
												0.652533	0.000895805	PGBD5		3'UTR	cg09938881	1	230457631	R		-0.307187	0.000501571	ZIC1	N_Shore	TSS1500	cg12419052	3	147126121	F
												0.652482	0.00179679	NA	N_Shore	intergenic	cg06619621	11	32354742	F		-0.307423	0.00524877	NA	Island	intergenic	cg08555653	3	138659021	R
												0.652321	0.00106653	RANBP3	S_Shore	TSS1500	cg08371934	19	5979720	R		-0.307435	0.000558251	GRM2	S_Shore	5'UTR	cg21213853	3	51741473	F
												0.65231	0.00740459	NA		intergenic	cg15522425	1	2792637	R		-0.307472	0.00391224	NR4A3	Island	5'UTR	cg13636189	9	102587074	R
												0.652288	0.000185984	GFPT2		Body	cg10220068	5	179770007	F		-0.30752	0.00485712	RUNX2		Body	cg08476055	6	45472799	R
												0.652227	0.000187406	PCDHGA4	Island	Body	cg22151446	5	140810805	F		-0.307878	0.00145047	NA	Island	intergenic	cg16606195	7	1270426	F
												0.652169	0.000679065	NA	Island	intergenic	cg23891996	19	9517858	F		-0.307938	0.00425968	HESX1		1stExon	cg16771104	3	57233952	F
												0.652092	0.000637974	DNM3		Body	cg07802362	1	172313798	R		-0.307991	0.00148707	NA	Island	intergenic	cg15772157	10	22766320	R
												0.652079	0.000535909	NA	Island	intergenic	cg23704936	7	157072164	R		-0.308017	0.00432031	ZIC4	N_Shelf	3'UTR	cg22614239	3	147106208	F
												0.652068	0.000612992	IPO5		3'UTR	cg17873815	13	98674292	R		-0.308035	0.00996425	NA	Island	intergenic	cg15712310	16	73100790	F
												0.652023	0.000860426	LOC284276		TSS1500	cg12469809	18	74240034	R		-0.308109	0.00045059	NA	N_Shore	intergenic	cg22955778	6	27798556	R
												0.651964	0.00723456	MORN1	Island	Body	cg16600733	1	2266362	R		-0.308132	0.00799811	NA		intergenic	cg20852250	3	72149422	R
												0.651823	0.00023808	SPATS1		TSS1500	cg14774117	6	44310005	F		-0.30814	0.00533461	LOC151534	Island	TSS1500	cg08355260	2	74729429	F
												0.651756	0.00200669	TTC3	N_Shore	TSS1500	cg21832243	21	38444223	F		-0.308474	0.000450288	SMAD3		Body	cg26430287	15	67439567	R
												0.651605	0.000182827	NA		intergenic	cg01219553	2	46636023	R		-0.308542	0.00883804	THSD4		Body	cg19634315	15	71679485	F
												0.651538	0.00143507	SH3PXD2B		Body	cg16572224	5	171788937	R		-0.308625	0.00393925	PRDM14	Island	5'UTR	cg17450425	8	70982255	F
												0.651519	0.000908187	SPATA2	N_Shore	5'UTR	cg09647671	20	48530454	F		-0.308656	0.00211423	PRSS48		TSS200	cg01512721	4	152198183	R
												0.651493	0.000383215	FAM109B	Island	TSS200	cg24977886	22	42470101	F		-0.308689	0.00420669	LTBP3	Island	Body	cg06867571	11	65306934	F
												0.651484	0.00131441	LSP1	Island	5'UTR	cg20331155	11	1892074	R		-0.308737	0.00575034	LOC100132215	Island	Body	cg03955927	2	63272232	F
												0.651463	0.000248219	NA		intergenic	cg11993439	4	119284446	R		-0.308773	0.00329267	APBB1IP	Island	Body	cg23774717	10	26856095	F
												0.651399	0.000433263	KIF13B		Body	cg00328219	8	29033680	F		-0.308795	0.00241605	NA	N_Shelf	intergenic	cg04128880	16	22198056	F
												0.651397	0.00138339	NR1D1	N_Shore	Body	cg20667664	17	38254448	R		-0.308821	0.0074849	IGF2AS	S_Shore	Body	cg21237591	11	2162510	R
												0.651376	0.0023529	SGCD		Body	cg11059873	5	155794596	F		-0.308837	0.00655089	NA	N_Shore	intergenic	cg14831380	8	144510421	R
												0.651351	0.000383422	SLC2A14	Island	TSS200	cg16404371	12	8025646	F		-0.308894	0.00610372	NA	Island	intergenic	cg22912834	2	45227645	R
												0.651303	0.000996119	C1orf35	S_Shore	TSS1500	cg22790377	1	228291668	F		-0.308938	0.00433993	HOXA3	N_Shore	5'UTR	cg20712820	7	27160276	F
												0.651263	0.00247213	NA	Island	intergenic	cg02737782	1	8014393	R		-0.309066	0.00993898	PDZRN3		Body	cg15555985	3	73533854	F
												0.651244	0.000223177	OSBPL5		5'UTR	cg25963939	11	3168455	R		-0.309072	0.00145136	NA	Island	intergenic	cg27302539	14	54413548	F
												0.651225	0.000218863	NA		intergenic	cg20669012	3	11102341	F		-0.309095	0.00894281	TJP2	N_Shore	TSS1500	cg13920460	9	71735701	R
												0.651137	0.00146757	ADHFE1	N_Shore	Body	cg11530289	8	67350852	R		-0.309124	0.00510214	MSRB3		Body	cg14571669	12	65756576	F
												0.651082	0.000268661	NA		intergenic	cg10441898	1	43839507	F		-0.309133	0.0015197	NA	N_Shelf	intergenic	cg18713028	12	54329935	F
												0.651063	0.000262878	SLC4A4		5'UTR	cg07991704	4	72096973	R		-0.309152	0.0059592	NA	N_Shore	intergenic	cg00606496	2	65661720	R
												0.650943	0.00180618	LOC284688		TSS1500	cg04909854	1	170253944	F		-0.309162	0.00544603	KL	S_Shore	Body	cg12162530	13	33591783	F
												0.650921	0.00034969	GRIN2D	Island	3'UTR	cg22242216	19	48947578	F		-0.309187	0.000740471	STK32C		Body	cg13221347	10	134062614	R
												0.650798	0.000263389	NA	N_Shelf	intergenic	cg11801842	22	48025368	F		-0.309191	0.00442739	PRDM13	N_Shore	TSS200	cg26507427	6	100054548	R
												0.650764	0.00157364	NNMT		Body	cg22962883	11	114178729	R		-0.309547	0.00457094	ADCY9	S_Shelf	Body	cg07628416	16	4033297	R
												0.650748	0.00335839	ASB2	Island	Body	cg04517524	14	94405342	F		-0.309621	0.00125308	NAV1	Island	1stExon	cg19827875	1	201618284	F
												0.650746	0.000352268	LRP1		Body	cg16377117	12	57526305	F		-0.309761	0.00147245	NA		intergenic	cg19807836	1	198357038	R
												0.650732	0.00579664	PCDHGA4	Island	Body	cg14672084	5	140857941	F		-0.309879	0.00708823	FGD4		1stExon	cg08738571	12	32655192	F
												0.650693	0.00591717	TSPAN32		Body	cg00472277	11	2327755	R		-0.309943	0.00599922	KCTD12	S_Shore	TSS1500	cg25021575	13	77461919	F
												0.65069	0.00170961	TSPAN4	S_Shore	5'UTR	cg24134897	11	859670	F		-0.310031	0.0033317	NA		intergenic	cg21730533	7	38370676	F
												0.65061	0.000419209	TEF		TSS200	cg26297819	22	41763280	R		-0.310128	0.00155084	SFXN5		Body	cg10040131	2	73178866	F
												0.650607	0.00172393	NA		intergenic	cg05786140	4	129292585	F		-0.31018	0.00224092	NA		intergenic	cg26672375	1	201417721	R
												0.650574	0.000733677	CAB39L		3'UTR	cg01618923	13	49883335	R		-0.31028	0.00827129	NA	N_Shore	intergenic	cg01914059	16	88448561	F
												0.650406	0.00217023	CAT	S_Shore	Body	cg17034036	11	34461028	R		-0.310372	0.00297386	SEMA6A	N_Shore	5'UTR	cg04922203	5	115907570	F
												0.650335	0.00262712	GALM		Body	cg20799917	2	38894198	F		-0.31041	0.00178066	HOXA5	Island	TSS1500	cg14013695	7	27184176	R
												0.650226	0.00137536	GNB1L	S_Shore	TSS1500	cg15198068	22	19843949	F		-0.310517	0.0067598	LMX1A	Island	Body	cg10815625	1	165323768	R
												0.650182	0.000260532	ALOX5	Island	Body	cg07355189	10	45923374	F		-0.310663	0.00811733	ADAMTS17		Body	cg24368226	15	100731456	F
												0.650125	0.000272731	NA	Island	intergenic	cg26825573	16	88218376	F		-0.310803	0.00163062	NA	Island	intergenic	cg02781060	6	41341168	F
												0.650041	0.000304566	LPXN	N_Shelf	Body	cg20654468	11	58342997	R		-0.311144	0.00111022	NA	Island	intergenic	cg01268590	12	54346975	R
												0.650041	0.00021176	NA		intergenic	cg09699896	2	102856985	F		-0.311286	0.00410644	ProSAPiP1	S_Shore	TSS200	cg05749493	20	3149278	F
												0.65	0.0016592	XAF1		5'UTR	cg20803910	17	6659375	R		-0.311287	0.00287784	SCARF2	Island	Body	cg17527673	22	20783497	F
												0.649979	0.00349131	TMEM87A	Island	TSS1500	cg12020433	15	42566343	R		-0.311458	0.00628886	NA	S_Shore	intergenic	cg16708938	21	44832350	R
												0.649806	0.000207798	RHEB	S_Shore	TSS1500	cg06603923	7	151217961	R		-0.311466	0.00163084	SND1	N_Shore	Body	cg13508402	7	127670570	R
												0.649775	0.00213171	ITGAL	Island	Body	cg09099830	16	30485485	R		-0.311479	0.00330169	AXIN2	N_Shore	5'UTR	cg17797591	17	63555244	F
												0.649773	0.00080067	PDLIM5	S_Shelf	Body	cg18009021	4	95376488	R		-0.311593	0.00685738	ITPKA	Island	Body	cg26589785	15	41795304	F
												0.649689	0.000623023	DHX30	N_Shore	Body	cg13052625	3	47865946	R		-0.311594	0.003359	MIR149	Island	TSS200	cg17367832	2	241395288	F
												0.649651	0.000820118	NA		intergenic	cg16214653	15	100048500	R		-0.311652	0.00134469	LOC400927	N_Shelf	Body	cg00248449	22	38790207	R
												0.649624	0.00219323	TACC1		TSS200	cg21708058	8	38585602	F		-0.311842	0.0048752	NA		intergenic	cg09645993	5	77289836	R
												0.649586	0.000701949	IFI44L		TSS1500	cg06872964	1	79085250	R		-0.311917	0.00416252	NA	N_Shore	intergenic	cg00720747	16	4363832	F
												0.649575	0.00038813	FAM20C	S_Shore	Body	cg11200568	7	226540	F		-0.31199	0.00327422	HOXA5	Island	TSS1500	cg05774699	7	27184316	F
												0.649554	0.00410391	BCL11B		Body	cg02963266	14	99681710	F		-0.312028	0.00148345	CCNO	N_Shore	3'UTR	cg01230355	5	54527190	F
												0.649531	0.00993641	COL9A3	S_Shore	Body	cg13283635	20	61450653	R		-0.312095	0.00722369	FAM125B		Body	cg14018429	9	129138146	R
												0.649517	0.000981729	KLHL25	S_Shore	TSS1500	cg15529542	15	86338692	R		-0.312115	0.00959002	SLCO3A1		Body	cg20464948	15	92634590	R
												0.649491	0.00142098	MUC4	Island	Body	cg08521684	3	195488725	F		-0.312167	0.000309356	WNT11	Island	Body	cg21238457	11	75917353	F
												0.649483	0.000911381	NA		intergenic	cg23378722	13	49882500	R		-0.312245	0.00194355	KIAA0513		Body	cg06759971	16	85116424	F
												0.649462	0.000586065	BCAS3		Body	cg26244646	17	59391924	F		-0.312273	0.00376118	NA	N_Shore	intergenic	cg06110575	2	45229649	F
												0.649415	0.00525209	PDE4B		Body	cg06160606	1	66831593	R		-0.31228	0.00530345	PAX8	S_Shore	1stExon	cg05194362	2	114036444	R
												0.649392	0.000230407	DDAH1		5'UTR	cg23937059	1	86000345	R		-0.312281	0.0091478	PLEKHG5	Island	5'UTR	cg10328583	1	6551073	F
												0.649181	0.000322478	DIO1		Body	cg15156712	1	54362886	R		-0.312322	0.00618605	ZIC4	N_Shelf	3'UTR	cg07406191	3	147105190	F
												0.649111	0.000617788	MMP2		Body	cg08133699	16	55521135	R		-0.312346	0.00932454	SALL4	S_Shore	TSS200	cg18900591	20	50419193	F
												0.649087	0.00465633	KIAA0100	S_Shore	TSS1500	cg23798387	17	26972805	F		-0.312386	0.00259374	NTN1		Body	cg10665961	17	8958039	R
												0.649049	0.00266296	C1QTNF8	S_Shelf	5'UTR	cg07412281	16	1146194	F		-0.312451	0.00749579	FAM124A	S_Shore	Body	cg18479255	13	51797793	F
												0.649032	0.000370875	ACTN3	S_Shore	Body	cg05116382	11	66327000	R		-0.312467	0.00124918	NA	Island	intergenic	cg20099104	10	130339669	F
												0.64903	0.00292194	NA	Island	intergenic	cg22663872	7	149120266	R		-0.312494	0.00156924	LAIR2		TSS1500	cg10648815	19	55013549	R
												0.649015	0.000616986	LOC100130872-SPON2	Island	Body	cg14466863	4	1188421	F		-0.312554	0.00113668	NA	S_Shelf	intergenic	cg06153623	12	130529849	R
												0.649003	0.000652562	NA	N_Shore	intergenic	cg18634758	5	1552688	R		-0.312628	0.000920625	LIMCH1	N_Shore	TSS1500	cg18125836	4	41362096	F
												0.648987	0.000251242	CD1D	S_Shore	TSS1500	cg05046020	1	158148523	R		-0.312693	0.00436202	NA	Island	intergenic	cg01449136	14	61109317	R
												0.648986	0.000745472	PVT1		Body	cg06986734	8	128902684	F		-0.31273	0.00185784	NA	Island	intergenic	cg14609025	1	119550983	R
												0.648977	0.000437475	RAB40C	Island	3'UTR	cg04911050	16	677664	R		-0.312899	0.00163687	LNX1		TSS1500	cg24546446	4	54457928	R
												0.64878	0.000864248	TMEM209	S_Shore	TSS1500	cg03313542	7	129845597	R		-0.31293	0.00662026	NA		intergenic	cg11182874	8	102472508	F
												0.648701	0.00434723	NA	Island	intergenic	cg16195332	6	158937358	R		-0.313083	0.00812094	NA	Island	intergenic	cg23340350	5	72529100	R
												0.6487	0.000182827	ZNF177	Island	1stExon	cg09643544	19	9473696	F		-0.313174	0.00458991	NA		intergenic	cg15370140	17	47943346	F
												0.648648	0.00021176	SDR42E1	Island	TSS200	cg02703870	16	82045140	R		-0.313197	0.00232363	CACNB2		Body	cg25327888	10	18689440	R
												0.648609	0.000261945	NA	N_Shore	intergenic	cg01425188	8	28479277	F		-0.313207	0.000325796	NA	Island	intergenic	cg23726526	9	96711316	F
												0.648609	0.00784897	NA		intergenic	cg13583664	9	132016282	F		-0.313237	0.00333974	NA		intergenic	cg23281432	6	130554730	F
												0.64854	0.000834115	NA		intergenic	cg17085576	10	5658249	F		-0.313261	0.00227632	PKD1	Island	Body	cg19949931	16	2141745	F
												0.64846	0.00113484	AKAP11	S_Shore	5'UTR	cg23261171	13	42848367	F		-0.313348	0.000638029	HOXC8	Island	1stExon	cg19634247	12	54403314	F
												0.648446	0.000249193	PCDHGA4	N_Shore	Body	cg06615730	5	140739877	R		-0.313387	0.000712912	UNCX	Island	Body	cg11461298	7	1274166	F
												0.64838	0.00324256	MEGF6	Island	Body	cg06511312	1	3459949	F		-0.313453	0.00117569	NA	Island	intergenic	cg14014098	1	143663862	F
												0.648377	0.00023824	AOC2		TSS200	cg08783253	17	40996565	F		-0.313515	0.002497	MKX	S_Shore	TSS1500	cg27303223	10	28035822	R
												0.648346	0.00395627	NA		intergenic	cg20557595	14	45381239	F		-0.313643	0.00406189	NA	S_Shore	intergenic	cg22140846	5	174159903	F
												0.648304	0.000206166	HSD17B7P2	Island	Body	cg23084528	10	38645450	R		-0.313643	0.00261927	NA	S_Shore	intergenic	cg20565980	5	43019873	R
												0.648223	0.00035842	LSP1	N_Shore	5'UTR	cg08276062	11	1891932	R		-0.313656	0.00200069	BSCL2	N_Shore	5'UTR	cg26213368	11	62474978	F
												0.648221	0.00121711	AHCYL1	N_Shore	TSS1500	cg24681307	1	110526191	F		-0.313663	0.00365492	LOC84931		TSS200	cg11455444	2	121223947	R
												0.64821	0.00166831	NA		intergenic	cg14830371	8	25991602	F		-0.313677	0.00372003	NA		intergenic	cg18272538	1	210425852	R
												0.648197	0.000237878	FAM38B	S_Shore	Body	cg13429270	18	10727599	R		-0.313753	0.00275049	SPOCK2	S_Shore	TSS1500	cg02909446	10	73849124	F
												0.648104	0.00651924	NA	Island	intergenic	cg10949113	7	1362962	F		-0.313831	0.00336346	NA	Island	intergenic	cg22659676	5	139525919	R
												0.648084	0.00351753	NA		intergenic	cg27295642	5	74952444	R		-0.313855	0.00629823	LPIN1	N_Shore	TSS1500	cg19000647	2	11885321	F
												0.648034	0.000338263	NA	Island	intergenic	cg15060599	3	13974467	R		-0.313887	0.00461222	GLIS1		Body	cg10959408	1	54017944	R
												0.648003	0.00386501	NA	Island	intergenic	cg14156751	10	50976571	F		-0.313953	0.0011349	NA		intergenic	cg07797882	5	149698722	F
												0.647979	0.000300987	NUPR1		TSS200	cg15149645	16	28550619	F		-0.313954	0.00131085	TEAD1	S_Shore	5'UTR	cg27240158	11	12698019	R
												0.647973	0.000614901	NA		intergenic	cg13756014	2	204451053	F		-0.313955	0.00821014	LMX1A	Island	Body	cg26337312	1	165321741	F
												0.647896	0.00397193	ZNF248	N_Shore	5'UTR	cg19137606	10	38146164	F		-0.314181	0.00155432	APBB1IP	Island	Body	cg22842855	10	26855907	R
												0.647887	0.000833837	DHX58		5'UTR	cg27249422	17	40264678	F		-0.314208	0.00942965	NA		intergenic	cg14613228	1	78621066	F
												0.647838	0.000795414	LOC100130331		TSS200	cg11384661	1	238025414	R		-0.31425	0.000864686	RIPK4	N_Shelf	Body	cg08776014	21	43183039	R
												0.64781	0.00107534	NA		intergenic	cg15849703	3	111034152	F		-0.314395	0.00350147	NA	S_Shore	intergenic	cg12155036	3	194015171	F
												0.6478	0.00118032	NA		intergenic	cg15174393	12	125259081	F		-0.31442	0.00405207	MAP1D	Island	3'UTR	cg12608433	2	172945144	F
												0.647738	0.000796105	CGNL1		Body	cg16210395	15	57802103	F		-0.314438	0.00157086	TRIM2		Body	cg02832697	4	154126481	F
												0.647539	0.000990638	NA		intergenic	cg25885684	15	100048426	F		-0.314444	0.000743842	ZIC4	N_Shore	3'UTR	cg04556126	3	147106561	R
												0.647531	0.000906601	PCBP3	N_Shelf	Body	cg27149567	21	47314725	R		-0.314551	0.0034128	IGDCC3	S_Shore	Body	cg05477174	15	65648771	F
												0.647475	0.00207431	PBRM1		Body	cg15690379	3	52683739	F		-0.314626	0.000620963	C1orf21		Body	cg24533904	1	184467193	R
												0.647433	0.00281219	KCNE4	Island	Body	cg17526887	2	223918000	F		-0.314821	0.000490932	NA	Island	intergenic	cg03662049	2	164204829	F
												0.647414	0.000198579	RHBDL2		1stExon	cg25314315	1	39407387	F		-0.314822	0.00915147	NA	Island	intergenic	cg05079049	16	55364843	F
												0.647408	0.000881216	NA	N_Shore	intergenic	cg09346775	4	1028067	R		-0.314848	0.00940084	HOXD11	Island	Body	cg07566169	2	176973690	F
												0.647377	0.00144513	XRCC1	N_Shelf	Body	cg15160748	19	44076586	F		-0.314917	0.00725148	IL16		Body	cg19620333	15	81596332	F
												0.647367	0.000207895	NA		intergenic	cg17214023	2	10176748	R		-0.314957	0.000555949	NA	N_Shore	intergenic	cg16531209	8	99951696	R
												0.647354	0.000713916	SORCS2		Body	cg01275038	4	7287492	R		-0.31498	0.00585186	PRDM14	S_Shore	TSS1500	cg09050331	8	70984917	R
												0.647296	0.000521316	GRIN2A		Body	cg16669395	16	10208417	F		-0.315	0.00570834	PLAGL1		5'UTR	cg27577583	6	144294847	F
												0.647195	0.00228243	NA		intergenic	cg27336261	10	1975562	R		-0.315035	0.00319448	NA	N_Shore	intergenic	cg04505252	6	15244745	F
												0.647137	0.00233043	NA		intergenic	cg21075680	8	117466702	R		-0.315339	0.0054295	LCE1C		TSS1500	cg07796016	1	152779584	F
												0.647097	0.00132623	ESR1	N_Shelf	5'UTR	cg10441070	6	152126250	F		-0.315366	0.00874098	NA		intergenic	cg25422226	7	13057352	F
												0.64705	0.000284184	HSD17B12	N_Shore	TSS1500	cg23575732	11	43701083	R		-0.315396	0.00551694	NA	N_Shore	intergenic	cg15089705	18	53446784	R
												0.647034	0.00229443	TNRC6C	S_Shore	5'UTR	cg24207009	17	76037562	R		-0.315548	0.00262333	NA	Island	intergenic	cg08637618	7	27279329	R
												0.646923	0.00206713	NA	Island	intergenic	cg18953784	11	64739484	R		-0.315549	0.00657041	NA	S_Shore	intergenic	cg15654025	1	165327005	F
												0.646882	0.00240758	NA		intergenic	cg18566883	21	38919676	F		-0.315549	0.00462781	NA	N_Shore	intergenic	cg08451832	10	119310964	F
												0.646856	0.000208298	PNKD		Body	cg13835894	2	219148914	F		-0.315565	0.00475023	TBX1	Island	Body	cg04999026	22	19754815	R
												0.646795	0.00032593	NA		intergenic	cg25088412	6	166117509	F		-0.315566	0.00271196	NA	S_Shelf	intergenic	cg08452671	8	145451919	F
												0.646695	0.000826302	TMC3		Body	cg22776912	15	81630789	F		-0.315635	0.00147353	NA		intergenic	cg09204631	10	80655376	F
												0.646667	0.000278091	DYSF	S_Shelf	Body	cg14784820	2	71791254	R		-0.315636	0.00618691	C20orf112	Island	5'UTR	cg24484138	20	31070190	R
												0.646661	0.000266443	NA		intergenic	cg19473799	5	3511975	F		-0.315749	0.002198	NA	N_Shore	intergenic	cg01539948	4	174427487	R
												0.646658	0.000277163	ANXA4	S_Shore	5'UTR	cg11942603	2	69969794	F		-0.315816	0.000786361	NA	Island	intergenic	cg15335436	5	54516372	F
												0.646641	0.000194243	NA	Island	intergenic	cg20372230	7	127911967	R		-0.315822	0.000475116	FLG		5'UTR	cg22719314	1	152290334	R
												0.646546	0.000725305	GPC6		Body	cg11294750	13	94957721	R		-0.315842	0.00279311	NA	N_Shore	intergenic	cg00291837	1	55460884	F
												0.646508	0.000670574	JDP2	S_Shore	5'UTR	cg00716257	14	75897417	R		-0.315911	0.00226724	ZIC4	N_Shelf	TSS1500	cg26791399	3	147124687	F
												0.646488	0.000774963	NA	N_Shelf	intergenic	cg16169675	13	113594722	R		-0.315989	0.00526663	TNIK		Body	cg02499139	3	171146337	R
												0.646417	0.00690413	GRIN2D	Island	Body	cg04419610	19	48946564	F		-0.31602	0.00446316	CPEB4		Body	cg07233933	5	173352671	F
												0.646416	0.00319786	NA		intergenic	cg25164589	10	63540024	F		-0.316042	0.000765821	NA		intergenic	cg21609808	4	125404261	R
												0.646414	0.00775574	C18orf1	S_Shelf	5'UTR	cg01041239	18	13222581	F		-0.316062	0.00590531	MIR7-2		TSS1500	cg23176340	15	89154196	F
												0.646366	0.000888892	NA		intergenic	cg15299057	8	70855146	F		-0.316067	0.000760076	NA	N_Shore	intergenic	cg15504461	3	147140880	R
												0.646243	0.00145313	C3orf62	N_Shore	1stExon	cg18605031	3	49314155	F		-0.316086	0.00765035	NA		intergenic	cg16868095	3	197090774	F
												0.646164	0.000773722	RAX2	S_Shore	5'UTR	cg24881255	19	3772167	F		-0.316114	0.00396456	NAV2		TSS1500	cg16801797	11	20043509	R
												0.646085	0.000263389	PDCD11		3'UTR	cg07240689	10	105205887	F		-0.316165	0.00385233	NA	Island	intergenic	cg26800771	2	241855454	R
[truncated: 33,088 more rows]
