# Supplementary material for: Epigenetic Rejuvenation of Mesenchymal Stromal Cells Derived from Induced Pluripotent Stem Cells
Source: Stem Cell Reports. 2014 Aug 14;3(3):414–22. doi: 10.1016/j.stemcr.2014.07.003 (PMC4266008; doi:10.1016/j.stemcr.2014.07.003)
Supplement: Table S3. Information on MSCs Used in This Study [file mmc4.xlsx]

## Sheet: MSC preparations
Table S3. Information on MSCs used in this study.
MSC donor	Gender	Age	Source	Passage used for analysis	iPSCs generated	iPS-MSCs
donor 2	male	56	Tibia plateau (BM)	P2	M2C1
					M2C4
					M2C6	*
donor 4	female	64	Tibia plateau (BM)	P2	M4C3
					M4C4	*
					M4C8
donor 5	female	73	Tibia plateau (BM)	P2	M5C1	*
					M5C2
donor 6	male	31	Tibia plateau (BM)	P2	no
donor 11	male	59	Tibia plateau (BM)	P3	no
donor 1	n.a.	n.a.	Tibia plateau (BM)	early: P5	no
				late: P10
donor 2	n.a.	n.a.	Tibia plateau (BM)	early: P4	no
				late: P10
donor 3	n.a.	n.a.	Tibia plateau (BM)	early: P3	no
				late: P10
HIP14	n.a.	n.a.	Caput femoris (BM)	various	no
BM102	female	69	Tibia plateau (BM)	early:P2	no
				late: P8
BM103	male	83	Iliac crest (BM)	early: P2	no
				late: P6
BM104	female	50	Iliac crest (BM)	early: P2	no
				late: P7
MSC 275	n.a.	50	Iliac crest (BM)	early: P2	no
				late: P10
MSC 277	female	21	Iliac crest (BM)	early: P2	no
				late: P11
MSC 279	female	25	Iliac crest (BM)	early: P2	no
				late: P11
MSC 300	n.a.	24	Iliac crest (BM)	early: P2	no
				late: P14
MSC (Hip) 1	n.a.	79	caput femoris (BM)	early: P2	no
				late: P15
MSC (Hip) 6	n.a.	85	caput femoris (BM)	early: P2	no
				late: P10
MSC (Hip) 7	n.a.	53	caput femoris (BM)	early: P2	no
				late: P10
MSC (Hip) 8	n.a.	85	caput femoris (BM)	early: P2	no
				late: P8
AT-MSC 4	female	35	adipose tissue	early: P5	no
				late: P10
AT-MSC 8	female	42	adipose tissue	early: P5	no
				late: P10
AT-MSC 10	male	46	adipose tissue	early: P5	no
				late: P10
AT-MSC 11	female	49	adipose tissue	early: P5	no
				late: P10
BM-MSC 258	female	30	Iliac crest (BM)	various	no
BM-MSC 278	male	28	Iliac crest (BM)	various	no
AT-MSC 29	male	25	adipose tissue	various	no
AT-MSC 30	male	55	adipose tissue	various	no
AT-MSC 31	male	19	adipose tissue	various	no
* = iPSC-clones used for differentiation towards iPS-MSCs and functional analysis (each of these clones was differentiated towards iPS-MSCs multiple times); BM = bone marrow; AT = adipose tissue; n.a. = not available
